# Supplementary material for: Data on the solution and processing time reached when constructing a phylogenetic tree using a quantum-inspired computer
Source: Data Brief. 2023 Feb 13;47:108970. doi: 10.1016/j.dib.2023.108970 (PMC9978462; doi:10.1016/j.dib.2023.108970)
Supplement: Supplementary file 1 [file mmc1.xlsx]

## Sheet: Normal dist. tree taxa_size
Supplementary table 1. Phylogenetic trees with the number of total taxa under branch length following normal distribution.
	Taxa size	Newick tree
	32	[TREE] 1
		(14:0.1406132698,((19:0.3168123295,(17:0.6846990895,3:0.4439720764):0.5636335987):0.4933857848,((13:0.3810341685,2:0.2861491104):0.3882378997,(10:0.3854338244,(8:0.5765493353,((9:0.07566921594,23:0.9118168782):0.1493515362,((4:0.5335588376,28:0.5457207756):0.5046856805,(29:0.5698334297,(26:0.4855113103,30:0.8695158843):0.7310233781):0.4011488043):0.1770272582):0.3491466751):1.011746487):0.3195090…
		[TREE] 2
		(3:0.7299484656,((19:0.4621517354,4:0.452651772):0.5274663028,(16:0.003879282975,(14:0.6178855695,24:0.6188571487):0.4504282493):0.2086821895):0.7775619389,(22:0.5082422721,((20:0.10813853,(11:0.730331415,12:0.6449299072):0.8238202452):0.001,((31:0.858822802,(25:0.4357283563,(17:0.5831765846,(27:0.2734743296,32:0.3746517071):0.7486622173):0.3737542909):0.4749768783):0.8838031079,((29:0.3509311988…
		[TREE] 3
		((23:0.04202430129,1:0.6632481536):0.3149961485,(10:0.5485796165,6:0.4998056533):0.5698492274,((9:1.164235948,(24:0.9320832369,3:0.3146044856):0.3661535266):0.609342805,(((4:0.5154975076,27:0.2426450873):0.755832656,(15:0.393125308,26:0.9191033336):0.6267513222):0.5907794866,(((31:0.414448415,13:0.7503661931):0.2682692288,((7:0.7390829941,21:0.7103638061):0.4221684545,(25:0.5524971435,(22:0.31499…
		[TREE] 4
		(23:0.5675940961,2:0.1479627276,((13:0.2218117414,16:0.7015791904):0.5211569306,((15:0.1168221751,24:0.8306799908):1.23640466,(7:0.8491992015,(6:0.4400313683,(5:0.5092156808,(20:0.5917719269,(((22:0.3061690414,11:0.5016296113):0.5696530345,(30:0.801364251,(12:0.2406850248,19:0.6905483225):0.2514849514):0.5984931552):0.1377335628,((17:0.5239986303,27:0.6717237482):0.486756813,((32:0.242144993,9:0.…
		[TREE] 5
		(14:0.722991378,(16:0.7634654608,(28:0.206371212,18:0.9449282914):0.6058324022):0.2094423753,((17:0.1461580134,(24:0.5060775178,(7:0.6729496877,12:0.7292151977):0.4153309494):0.7618614205):0.6644885515,((6:0.7475563817,31:0.5828624136):0.6648603141,((25:0.6543246386,(4:0.6774420095,(22:0.2695863851,(10:0.4216591954,8:0.1915408201):0.5047886293):0.4013002683):0.5081904827):0.3819365484,(13:0.67230…
		[TREE] 6
		(24:0.8658915434,29:0.6866203649,(((23:0.981273016,26:0.2112971812):0.6287945483,(5:0.1447585731,2:0.7354226783):0.9846807502):0.6912609207,((19:0.436060818,(32:0.6648977857,(13:0.1676705955,20:0.6621120305):0.5422475617):0.3089372831):0.4367533309,((16:0.6182644792,(4:0.5504812406,1:0.001):0.4888519612):0.6602064221,(9:0.3625099557,(22:0.3667451691,(((14:0.4507753374,15:0.8658915434):0.366114728…
		[TREE] 7
		(29:0.08360270218,(25:0.5520370137,(2:0.6859569119,(30:0.7106124666,15:0.6571661949):0.6466993354):0.4811343051):0.7837762496,(((5:0.246233883,14:0.9366405583):0.8397071608,((24:0.3309280485,31:0.1018584532):0.5366525608,((21:0.3311491301,10:0.7245599816):0.7417806878,(20:0.3954287117,(18:0.7841206835,(22:0.8332913826,(11:0.6543180707,(19:0.6370915745,9:0.2703398817):0.2659462706):0.2428332733):0…
		[TREE] 8
		(9:0.4833628606,29:0.1863923772,((21:0.7114238974,((31:0.4119389702,24:0.4672330933):0.1215805097,(6:0.289285892,7:0.5726810139):0.5896750849):0.4944487082):0.5129483519,(1:0.1943559712,(2:0.3458759244,((14:0.5794732431,(30:0.3951110703,((4:0.6435429423,25:0.07124530951):0.001,(3:0.4118017467,32:0.7285517348):0.8559897691):0.4818968943):0.771800191):0.603022448,((5:0.2151387659,11:0.2128714137):0…
		[TREE] 9
		(5:0.6017409326,(14:0.307060465,(20:0.7141983316,8:0.7422879009):0.5034790081):0.8054410282,(19:0.4493936619,(24:0.4714712603,(27:0.5021686705,(1:0.1279663164,(((12:0.4945060627,25:0.2222936923):0.7175863565,(7:0.8434383708,((32:0.0614059198,23:0.8001738158):0.6916922623,(21:0.3545364812,31:0.6410255865):0.5214822993):0.234584849):0.6592872891):0.3605186273,((10:0.4068119151,(26:0.6017409326,17:0…
		[TREE] 10
		(30:0.3421521739,(((31:0.6032807422,14:0.3308298321):0.5357849004,(10:0.001,(18:0.9922456479,26:0.698269331):0.1869140146):0.8842023505):0.7441939599,((12:0.001,15:0.7093483731):0.266402487,(20:0.06743503755,(32:0.7886847649,19:0.2446076374):0.7529404672):0.5977991675):0.8049396428):0.3542384959,(11:0.2523524752,(((3:0.7333810602,5:0.2359737517):0.7682973318,((4:0.4752019709,29:0.5826565135):0.00…
		[TREE] 11
		(27:0.4803512988,6:0.4016202402,((30:0.4486655357,((23:0.1551241391,21:0.8775028079):0.07360391574,(32:0.5884878571,3:0.2958720702):0.2931249418):0.5451992318):0.471661276,((2:0.5801321427,((28:0.6138999732,12:0.4427423505):0.6049292506,(15:0.9307126291,((16:0.5343090884,(10:0.4604664898,17:0.1563706612):0.4410763761):0.1013715186,(9:0.3846163255,(14:0.3653815841,29:0.2593301808):0.9722062147):0.…
		[TREE] 12
		((26:0.2224530896,(24:0.30789791,(9:0.5394796472,12:0.1078372861):0.006371424426):0.7641517159):0.5800020904,((31:0.6754113972,(2:0.823289171,(20:0.4790693135,3:0.6129661174):0.4238724066):0.2784988665):0.5822039286,(6:0.5742270867,(19:0.3386883746,(16:0.9985122478,(27:0.07561928852,(4:0.9482120701,23:0.4524282707):0.6551726738):0.2161112144):0.6189221835):0.3519206446):0.7947506861):0.7377188123…
		[TREE] 13
		(12:0.4142786032,(19:0.6941462775,((23:0.4096465717,(15:0.6116820657,9:0.9238466715):0.4323364062):0.4700408093,(22:0.525623236,(28:0.6927071204,5:0.3014842366):0.5036469651):0.5647817659):0.3549209185):0.4346988955,(31:0.1796244218,((30:0.5023439767,13:0.7714514975):0.5397822399,((29:0.6217551846,((8:0.7552472178,(4:0.2684616215,3:0.5561639017):0.5167462934):0.4741555616,(10:0.009617293149,(26:0…
		[TREE] 14
		(8:0.6795106832,29:0.6809048693,(3:0.5913072327,((22:0.74318968,(18:0.2522963635,(16:1.073745485,15:0.3011209749):0.9228096562):0.4930878767):0.2410078212,(19:0.110516831,(9:0.2288284927,((27:0.3076915553,((31:0.3827048224,32:0.8555898132):0.3910323424,((26:0.5023022455,24:0.5432584933):0.001,(28:0.3312909163,(23:1.085563693,4:0.4806723312):0.5004541136):1.13990247):0.2061958263):0.4857167163):0.…
		[TREE] 15
		(10:0.7321188974,((6:1.042881401,11:0.8728074879):0.2552876761,(8:0.6474284847,22:0.8488310047):0.5954109804):0.2303138525,((31:0.5552689962,15:0.5026648253):0.2250855139,(26:0.3995213397,(9:0.1712672244,(5:0.5250290184,(((13:0.4098410545,1:0.9096952664):0.5801342285,(7:0.2707197443,14:0.4221483797):0.6095972148):0.1429676713,((32:0.5569674345,21:0.540579919):0.3927096534,(((17:0.2303138525,27:0.…
		[TREE] 16
		(22:0.7309700037,(5:0.6756258978,13:0.3409874439):0.3018944154,(4:0.7654199906,(1:0.501159589,((15:0.3260535405,((28:0.4845520222,3:0.4372232631):0.1428916325,(16:0.4286328176,(12:0.4183115142,9:0.0987665216):0.9189733945):0.3912895723):0.8643334702):0.4903308158,(18:0.4614543707,(21:0.4441606323,(((10:0.4052458212,(29:0.8523258393,(32:0.5037561379,14:0.7309700037):0.2307307859):0.4210370533):0.4…
		[TREE] 17
		(18:0.1373285438,(24:0.787592285,11:0.186365765):0.4257036189,(((26:0.8675713005,(16:0.5461867318,20:0.229861162):0.2536361017):0.4845320223,(5:0.1877390754,(4:1.22698916,(12:0.1469540681,(3:0.2959591771,7:0.6505364417):0.6030375988):0.7766342021):0.4137915555):0.6472670046):0.8502125522,(10:0.4435967181,(13:0.6573088901,((15:0.3510463974,(30:0.2181480418,1:0.7195594325):0.5805144714):0.591035636…
		[TREE] 18
		(11:0.9977288238,28:0.001,((7:0.7269248143,17:0.4500738637):0.3153495603,((24:0.5440899397,((18:0.2438668273,23:0.524308423):0.4818435347,(1:0.8738839088,26:0.5639693487):0.2864382908):0.4753081268):0.4978736311,(((22:0.8524660037,2:0.3882561723):0.2939618236,((16:0.3974872346,3:0.810130787):0.5425940561,((20:0.7624366606,9:0.476151704):0.5526368601,(25:0.311426587,(15:0.9977288238,12:0.001):0.55…
		[TREE] 19
		(17:0.3620208913,5:0.5009594567,((23:0.9364653722,((19:0.5439342424,15:0.8598690987):0.8647082238,(4:0.3295328796,(1:0.4718176437,(14:0.1700961692,(6:0.001,((25:0.6049858174,7:0.8512846899):0.7853200576,(9:0.5346343594,(20:0.5755238418,(13:0.2610982641,(11:0.7637139589,32:0.429506933):0.8135420158):0.9745450447):0.3273973572):0.4019750709):0.5755487809):0.4592620521):0.2051858978):0.4089613902):0…
		[TREE] 20
		(9:0.005774413305,15:0.6147714441,(((23:0.298795542,24:0.4182794589):0.568378479,(((30:0.253494737,13:0.4596551799):0.2329697878,(11:0.4546256889,(21:0.4321489389,5:0.3280031363):0.9732443329):0.9696647277):0.988718212,((14:0.6393855674,29:0.865251281):0.7240220001,((3:0.7771866045,4:0.326506935):0.5721406203,(16:1.10497893,7:0.287988909):0.1423319086):0.5609401429):0.5606517195):0.1020426709):0.…
		[TREE] 21
		(13:0.5371965762,(8:0.8624954207,(19:0.9430061969,23:0.3480409255):0.6198045287):0.4964383118,(32:0.5123208113,(9:0.4626166275,((((31:0.9840047059,18:0.2350049519):1.017327501,(28:0.5196821429,27:0.6477676146):0.3242798077):0.5083706175,(((15:0.4517255482,6:0.5260516808):0.3605869466,(26:0.8446239495,4:0.6509814309):0.7418235878):0.4105782168,((10:0.4201191934,24:0.1283819747):0.2289468974,(25:0.…
		[TREE] 22
		(11:0.3001070386,(24:0.4865124924,(15:0.3325426315,((20:0.04820965193,12:0.5759656946):0.1019901517,(17:0.7736591495,27:0.5682326281):0.5422057561):0.7795837139):0.4764925276):0.5894378184,((29:0.5686621645,(28:1.035989951,(9:0.6304581976,32:0.454751126):0.2566837143):0.1480826505):0.1551955947,(8:0.5396703494,(((10:0.3419512954,2:0.3117185766):0.001,(13:0.451312575,19:0.5432225319):0.8981810973)…
		[TREE] 23
		(20:0.7916197492,9:0.3739737178,(((8:1.017856505,13:0.7419526483):0.2407409438,((11:0.7816743229,10:0.2785249943):0.6115606026,(7:0.289775635,(25:0.9084493431,12:1.145567496):0.5651671363):0.5464518885):0.5976062785):0.1519030489,((4:0.7313823746,17:0.6637663308):0.2889221638,((29:0.4958780174,30:0.624522917):0.5538274336,(21:0.0740629854,(32:0.3367532364,(23:0.4310269567,(6:0.1094874618,(14:0.37…
		[TREE] 24
		(8:0.4104923103,(25:1.096154565,(5:0.5415537892,((28:0.0678134454,18:0.6044444372):0.3644050838,(4:0.7416708245,(15:0.3782045251,27:0.7756094054):0.8721169765):0.06217766953):0.8114023406):0.7152577449):0.6004117415,((26:0.5124259849,14:0.6542102036):0.001,((11:0.501551109,3:1.167416962):0.6255166359,(((12:0.4692142993,(24:0.3075938747,20:0.2558210409):0.4414077666):0.8643050932,(32:0.3536755405,…
		[TREE] 25
		(24:0.7204058688,28:0.642963688,((27:0.8083117605,26:0.2576888074):1.056015868,((17:0.5748223723,(12:0.5789427285,((13:0.4164896212,(8:0.2378106288,3:0.001):0.4217825219):0.1583966725,((19:0.7736287768,(5:0.3183754072,(9:0.7820218283,32:0.7228933452):0.3313521373):0.5866799174):0.2711355532,(21:0.4648214778,(11:0.7306532888,(14:0.309134296,22:0.4398855462):0.4172614544):0.409344788):0.8438244445)…
		[TREE] 26
		(14:0.5907917265,17:0.03314226908,(3:0.3293110697,(25:0.3916940618,(7:0.789959739,(11:0.2861802939,(22:0.3929482853,((32:0.1090632859,(28:0.5517138506,(26:0.5441558761,5:0.8839630218):0.5449596766):0.609658596):1.047430791,((23:0.5100710733,(2:0.4383618498,10:0.5434892581):0.561767551):0.5261849512,(30:0.6152630427,(8:0.3944354578,(20:0.4661987726,(12:0.03314226908,(((1:0.3916940618,9:0.382673940…
		[TREE] 27
		(7:0.288130485,(13:0.1486429012,28:0.1401288726):0.3818848711,(12:0.141424863,((5:0.762768711,2:0.2194253961):0.5069556917,(23:0.1347345573,(24:0.5432321713,(27:0.001,((21:0.4199558373,(20:0.7777645239,10:0.450235877):0.3891798552):0.09812859579,(((15:0.09155028621,(31:0.2341126287,17:0.6123783836):1.023778115):0.2683904892,(25:0.5190278902,(14:0.288130485,26:0.3818848711):0.7347719834):0.5193904…
		[TREE] 28
		(16:0.5207526162,(9:0.6065399825,(31:0.4014530428,((8:0.115079579,28:0.7281921411):0.4687826171,((17:0.3213543918,20:0.4247101352):0.8248526197,(29:0.6588668179,10:0.6420238655):0.3415117385):0.150519616):0.8199411821):0.5214669895):1.044010419,((7:0.87939939,2:0.4277821675):0.8280770135,((5:0.319624727,30:0.5099520178):0.7129507688,(19:0.2794479798,((12:0.23567345,((1:0.7452373645,(32:1.04401041…
		[TREE] 29
		((25:0.1234882356,11:0.4226333476):0.668198171,(((30:0.5408949375,23:0.4023999999):0.7426425672,(21:0.5917274659,6:0.6923145632):0.7686385081):0.8891968875,((2:0.06786568844,17:0.5528232249):0.2569802546,(32:0.8467012484,(28:0.7429975902,(18:0.5598665979,3:0.2726323281):0.6465403298):0.7144711906):0.2607579883):0.3768947568):0.001,((19:0.4695718576,(24:1.001646774,(15:0.4609447709,31:0.1406220361…
		[TREE] 30
		(10:0.3164942041,(28:0.7396961384,(26:0.4300008004,(30:0.4243069457,3:0.6077150584):0.5283009567):0.327665129):0.6198985446,(((13:0.4686619185,21:0.4637813308):0.4620349937,(5:0.8415240345,(8:0.7116249138,(24:0.5763325985,6:0.7583475087):0.7686701265):0.2367277975):0.4134393561):0.5453761344,(25:0.1621815219,((9:0.2326158254,18:1.172896665):0.7296719539,(((1:0.4468922975,32:0.6994276596):0.658646…
		[TREE] 31
		(22:0.484843149,(16:0.3670123497,2:0.0962449956):0.2800746877,(9:1.048668036,(3:0.656956571,(19:0.4583122609,(6:0.3775898526,((15:0.2769924518,21:0.2111486524):0.4347510822,(13:0.4082404189,(((25:0.4932942496,28:0.4530246115):0.6218016882,(11:0.4839427624,14:0.440854051):0.2054545453):0.2253454767,((18:0.7935852194,12:0.1909341147):0.8862238879,(((26:0.2800746877,29:0.3670123497):0.484843149,((23…
		[TREE] 32
		(21:0.3275203099,(7:0.2676301827,(9:0.6701246632,22:0.4072694776):0.5353597221):0.1357405721,(16:0.5884059826,((6:0.4652927826,2:0.5351228251):1.037487716,(27:0.8917972356,(17:0.1356025059,((5:0.2581199475,(19:0.1451890467,32:0.3416136519):0.7740421272):0.5676949261,((8:0.1568478134,14:0.7589126774):0.1129684588,(((25:0.5398816506,(18:0.6131529763,(23:0.1357405721,3:0.2676301827):0.3275203099):0.…
		[TREE] 33
		(2:0.5651762445,5:0.5038189364,((20:0.1895199521,(17:0.8994984381,12:0.5827719539):0.2681163113):0.4583081266,((28:0.4133068775,(19:0.4705383699,(13:0.3893284772,(14:0.6832412834,30:0.2039428709):0.3900782901):0.5870010181):0.7261410117):0.4978331717,(8:0.2635706014,((18:0.4834256405,31:0.7128984855):0.2259931821,((11:0.3532218471,24:0.3988052751):0.5108406217,(6:0.4905585254,(4:0.5056321011,((23…
		[TREE] 34
		(14:0.1969773614,(15:0.5100226424,((11:0.8444115358,31:0.7135496526):0.5254645162,(4:0.5324530488,21:0.09412721805):0.4436331539):0.4357274587):0.7923630734,(12:0.3450478312,(24:0.1288096063,(2:0.4403442711,(((6:0.3831312683,28:0.6747212028):0.7721495008,(22:0.7877791972,26:0.396198939):0.7363616555):0.8881941175,((10:0.5763960717,(5:0.9830705143,7:0.1820057977):0.7216486853):0.3825542302,((30:0.…
		[TREE] 35
		((16:0.7773809489,(20:0.001,(2:0.05506977035,19:0.5373370582):0.442636521):0.3320503873):0.713699986,(32:0.5568974716,(25:0.4967893273,((7:0.6622281648,27:0.5623014699):0.2693969667,(12:0.3811063308,6:0.5696702845):0.4050798419):0.4959357662):0.6027761224):0.7500612566,((9:0.8351562624,24:0.148550165):0.3099939266,(((30:0.4978800119,(4:0.3743173801,1:0.771820298):0.5755495549):0.3401757491,((23:0…
		[TREE] 36
		(11:0.6043783194,(17:0.5042686951,(13:1.119683626,23:0.5205525321):0.5556541595):0.5472821306,((16:0.7673706334,20:0.2631890827):0.1877372712,((10:0.2058620807,30:0.4804506506):0.8864269768,(24:0.4117310564,((5:0.4619628474,((22:0.3606368371,27:0.5323815701):0.6466959097,((4:0.8953666798,6:0.3789279594):1.025440597,(32:0.2897493118,(9:0.7971893133,8:0.3303774707):0.532579933):0.6340275256):0.8256…
		[TREE] 37
		((32:0.8366709584,(30:0.5878413516,16:0.08494952578):1.123896715):0.4461116062,((31:0.2904722986,29:0.3511857706):0.4755122851,(6:0.3901818575,(28:0.2529763341,8:0.4226857661):0.3471128541):0.8686255041):0.6872275546,((26:0.7240598517,25:0.001):0.7527422593,(22:0.1696817935,(7:0.1505718547,(((11:0.4047006985,23:0.3691979559):0.6678614367,(9:0.3486948495,10:0.8737299753):0.5845089694):0.0185649841…
		[TREE] 38
		(14:0.4736932878,3:0.3580431953,((25:0.7155252275,1:0.5412804161):0.1557748908,(11:0.5540998135,((31:0.6340217243,15:0.4879479749):0.3113246191,(19:0.4856889499,(4:0.1855988741,((24:0.6547744428,9:0.7484519454):0.7752832002,((32:0.7972236788,(20:0.6868140506,26:0.4349906688):0.1134886873):0.4462819869,((17:0.7219689345,6:0.4662221011):0.2377658798,((8:0.4736932878,7:0.3580431953):0.5840565151,(16…
		[TREE] 39
		(11:0.6169810514,8:0.9143320123,(22:0.6796461236,(((9:0.3338674495,(31:0.6165183586,26:0.2258875327):0.671587264):0.1655030618,(14:0.6674300661,(7:0.3789371484,4:0.8304464765):0.1877610291):0.406216334):0.4608549989,(1:0.2273760201,((13:0.1929017466,(27:0.1674082612,(29:0.569862816,16:0.2197571674):0.6023177096):0.7633778977):0.3174110302,((24:0.6400554226,25:0.6948903487):0.3503190294,(23:0.1636…
		[TREE] 40
		(22:0.472197057,(7:0.4293995138,20:0.227733455):0.2265246537,((4:0.3033592118,27:0.1055732325):0.8983451575,((29:0.7695157353,23:0.2892203084):0.6649361773,(((28:0.2611892931,30:0.4655419441):0.8330058593,(2:0.234898946,(6:0.07795374952,((5:0.03201585663,3:0.6733020343):0.7346685761,(9:0.339476174,(25:0.4658996541,14:0.7999742786):0.4364416298):0.1308091788):0.7525618667):0.68091227):0.2508450762…
		[TREE] 41
		(25:0.578914539,(13:0.6281465711,(19:0.7090441316,30:0.4780734846):0.3509710929):0.5604996608,((15:0.6056703491,18:0.4118377083):0.6294442596,(((8:0.670805386,7:0.3683577018):0.1915876571,((16:0.8171683227,(28:0.4281862193,23:0.2923452013):0.3784957022):0.3739488978,(24:0.7604955691,(9:0.4976233385,5:0.624758354):0.3397250453):0.784577336):0.7311071249):0.6363540684,((26:0.424308883,3:0.673018380…
		[TREE] 42
		(22:0.5409937239,((19:0.7122754465,2:0.001):0.4755809556,(26:0.3215616366,(7:0.4915573521,17:0.9353599709):0.2293922913):0.7260125331):0.4590015538,(((15:0.6568772658,31:0.4629767047):0.7466979574,(3:0.6528760442,10:0.5654434077):0.4997556492):0.5415631961,(23:0.3156427916,(5:0.6713715682,(18:0.3130377149,((8:0.6492612436,(27:0.1373506221,12:0.7285994046):1.030894662):0.7337755501,(((9:0.45900155…
		[TREE] 43
		(4:0.3935490645,((3:0.0268253619,30:0.5290777431):0.3104894293,((28:0.3198777735,12:0.3255404938):0.5995035928,((23:0.6362724459,2:0.581642969):0.8569263156,(21:0.8957075028,(5:0.4596673184,((13:0.4266835243,19:0.7925051065):0.3624046364,(9:0.2223830439,11:0.08652485696):0.258691762):0.3710833998):1.040640689):0.3394798515):0.001):0.9362947183):0.5446846084,((6:0.2495207709,18:0.6888279821):0.499…
		[TREE] 44
		(2:0.1958589109,(20:0.9351343913,9:0.7347840784):1.255274393,(22:0.7047870276,(3:0.2593766733,(((23:0.4485253045,19:0.6661935302):0.3027497477,(8:0.2622432631,14:0.6235271041):0.1803212508):1.044099893,((30:0.6644812211,(21:0.5838847204,(26:0.6111458431,(4:0.5015597694,((18:0.3299382633,10:0.2178105972):0.871420548,((16:0.3114877683,11:0.1958589109):0.2331922844,(32:0.9351343913,24:0.7347840784):…
		[TREE] 45
		((24:0.2820799875,4:0.01748316887):0.5902735177,((13:0.7964001376,(9:1.074441373,21:0.621030624):0.5144737928):0.3154388013,((16:0.6845829479,31:0.2129705304):0.5244131614,(25:0.08038366606,12:0.4453596169):0.08992434784):0.6271051911):0.2540248016,(14:0.874111679,((26:0.5380869834,18:0.4739550326):0.63004667,(6:0.3541018066,((27:0.2636982575,8:0.4611928999):0.4783000444,((23:0.6346309017,(28:0.5…
		[TREE] 46
		((18:0.517615782,2:0.2238908071):0.1796442895,(17:0.7272065398,22:0.08026766468):0.2537981171,((29:0.453186946,(7:0.4765832917,(15:0.3065058675,((27:0.258881034,9:0.2523128298):0.4339092447,(23:0.3779891104,(26:0.8467337295,((6:0.1973128024,20:0.6808879579):1.169181723,(3:0.2386216767,1:0.4123749066):0.4904513462):0.4036850975):0.4554076321):0.7135826829):0.5986488383):0.6267240722):0.3232546456)…
		[TREE] 47
		(25:0.578136641,(18:0.6588168379,(9:0.5159863404,(32:0.001,(20:0.5930521387,((23:0.6783965102,(11:0.7588654967,(13:0.4082059163,5:0.001):0.3088902016):0.5738230547):0.8155609313,((26:0.7227906843,27:0.1870182976):0.7456230167,(16:0.5521693865,(15:0.4976172586,28:0.04955751576):0.3857015727):0.6028202266):0.5075819897):0.4872663727):0.6838289442):0.1460327895):0.6360650778):0.03186893003,((19:0.91…
		[TREE] 48
		(25:0.2949686625,2:0.439586457,(13:0.7775662389,(32:0.4717320257,((10:0.7688680672,31:0.3612850382):0.4459823254,(3:0.7629002793,((20:0.6700229593,((28:0.1868379722,(1:1.053354132,14:0.5915332292):0.5481799149):0.3328747771,(6:0.6600450065,(22:1.184718283,18:0.8450681333):0.3416671626):0.7440316799):0.1640714123):0.6100589896,((26:0.6459589143,(21:0.5746472156,((23:0.439586457,19:0.7949379089):0.…
		[TREE] 49
		(26:0.5930248065,((10:0.2471545837,30:0.5525990038):0.5664085108,((20:0.3501081239,(16:0.2630669989,(29:0.2791903628,12:0.2452913654):0.8023913625):0.8005709851):0.5036959457,(2:0.3794918718,(32:0.3494830804,(18:0.8701389311,(5:0.760947405,(19:0.4207260193,(11:0.6066720515,(14:0.4603562557,21:0.4823003031):0.525440879):0.6049942219):0.3559723904):0.1956105812):0.292775743):0.7002645796):0.6758385…
		[TREE] 50
		((24:0.5334243449,16:0.7278736868):0.5077942923,((28:0.9738037003,22:0.8307874589):0.3156074026,(7:0.1664455992,(19:0.3625777878,(20:0.4260605034,8:0.2202223027):0.4478201223):0.4757062077):0.2108660144):0.848700991,(11:0.4698179869,(9:0.3850381632,(10:0.5196077004,(((18:0.5527634495,26:0.7236942188):0.4507026313,(25:0.2817863122,(32:1.286317978,(6:0.1105925395,(13:0.5077942923,(27:0.7278736868,4…
	64	[TREE] 1
		(36:0.4941154457,44:0.1387868357,((7:0.6753700883,(13:0.389604635,((16:0.5410779652,(6:0.2077403669,9:0.6859743267):0.4686573737):0.3287046853,(57:0.3696560184,(20:0.3047586155,37:0.5180471263):0.8172940283):0.7871644939):0.1998982111):0.6229031825):0.6810092065,((45:0.3988575925,30:0.2516707392):0.5867811347,(15:0.09246172128,(43:0.5869986783,(((((21:0.5158085035,19:0.5218873314):0.2134975539,(4…
		[TREE] 2
		(53:0.5824750655,((14:0.6539977517,54:0.8200453514):0.3730751153,(36:0.368741011,(((22:0.7818128371,62:0.2398160944):0.5187512357,(5:0.4067408436,35:0.531763301):0.6346425237):0.2869386229,((9:0.2138601969,(52:0.6828986498,20:0.545247846):0.3495658296):0.5770214183,((58:0.8217719316,32:0.4583529331):0.03302324424,(19:0.5908212263,(61:0.8874566499,(31:0.002190676234,34:0.7694706773):0.3621255172):…
		[TREE] 3
		(58:0.9082059173,(12:0.7379732555,(8:0.001,(36:0.6041976129,9:0.9632368825):0.3643538895):0.5301783444):0.8662934222,(((41:0.5536556186,(20:0.3707256307,47:0.7672999336):0.8165204584):0.3103722374,(61:0.689407,((14:0.5264321009,(15:0.3172323158,(17:0.4689490529,50:0.4565857827):0.4514037726):0.9641566372):0.6591513861,((51:0.5559834978,21:0.2872819296):0.4788010718,(10:0.6441200785,26:0.255251260…
		[TREE] 4
		(47:0.8423403281,((41:0.06765773398,38:0.559226205):0.9674647725,((34:0.3587564847,10:0.4370412429):0.2564484966,((31:0.4320638641,55:0.5800416626):0.6310897942,(59:0.6326257743,6:0.4915424787):0.3550104481):0.2997438131):0.5824335575):0.8546347241,(27:0.4619752194,(25:0.5941135807,((15:0.4930937523,(14:0.5971846396,40:0.611564212):0.649506258):0.8237968713,(21:0.1348025617,((2:0.8813717994,18:0.…
		[TREE] 5
		(12:0.4721204103,(25:0.813549925,18:0.3130570099):0.4718185723,((54:0.1131609282,(53:0.4848274336,(17:0.1695253901,((33:0.3859143829,52:0.5105645514):0.09529374999,((41:1.085139324,16:0.5728755336):0.6825879656,(9:0.6361995245,(((50:1.148178553,29:0.2206109692):0.6877400591,(2:1.122686243,63:0.4255353491):0.4775737272):0.7095207908,(49:0.1277026511,((60:0.8001578939,55:0.4501495065):0.6440057649,…
		[TREE] 6
		(45:0.9180088995,40:0.5607118075,(17:0.4453071612,(55:0.3649993378,(47:0.3927962448,(15:0.3577055226,(63:0.6677854979,((10:0.4133186672,38:0.6914768926):0.8196603136,((8:0.407069828,((35:0.430176531,(5:0.6164300822,52:0.1096092477):0.7990962849):0.3237189213,(30:0.7353697341,(36:0.375207217,62:0.808566422):0.218702373):0.6562156231):0.1928965368):0.5187822099,(((49:0.6397909246,41:0.6603981148):0…
		[TREE] 7
		(26:0.3959012635,((43:0.3060412023,31:0.7332178888):0.5740849188,((58:0.2086419922,(42:0.4433152005,(18:0.5951319818,21:0.5839006335):0.6794629644):0.1169096142):0.627827417,(30:0.4719419595,(36:0.001,(63:0.3657935033,49:0.03280767792):0.07380538698):0.02040032493):0.5113091913):0.6416579939):0.1172166701,(45:0.0511621741,((33:0.4931845288,(((4:0.4973698087,23:0.6300519329):0.001,(51:0.4415401147…
		[TREE] 8
		(44:0.5297696664,((63:0.5609626125,((30:0.4200545901,58:0.3329897301):0.6227122018,(24:0.4777474274,26:0.2926565032):0.3436079221):0.478222852):0.01450452153,((1:0.6606867069,33:0.6627572394):0.1328419223,(15:0.8666393235,(21:0.001,47:0.5466125223):1.01953649):0.458589359):0.4702710846):0.5332539845,(16:0.9328130301,((((17:0.336663934,(27:0.2891186698,(49:0.2639892371,38:0.3771374675):0.522537529…
		[TREE] 9
		(11:0.3215598348,((25:0.001,(46:0.3566842486,2:0.6861360953):0.8171012755):0.4674618725,(59:0.4891501123,(14:0.7083190105,30:0.1174968814):0.3790613295):0.157983255):0.8012179285,(18:0.401230448,((22:0.692749241,36:0.4791095575):0.9445258209,((5:0.4386830386,((((9:0.2766227787,52:0.7511059776):0.7010397541,(13:0.4573474217,(49:0.8181237369,28:0.533522098):0.2649900148):0.4588830815):0.2572179374,…
		[TREE] 10
		(43:0.5736484985,(50:0.7844111766,(51:0.4476703765,(10:0.4605099295,21:0.5589129709):0.01394790455):0.5552268411):0.4276687178,((8:0.5978195649,((9:0.003678188562,39:0.299591754):0.4083928734,((44:0.5133574795,37:0.6805479628):0.6306653118,(58:0.4313518478,26:0.2814663814):0.5340279235):0.4248680539):0.6676645409):0.327389237,(13:0.5099557169,(((48:0.6506737413,1:0.3868328071):0.1453524688,(40:0.…
		[TREE] 11
		(19:0.439907954,((55:0.5729208359,41:0.1402615853):0.1168086992,(12:0.3678288122,24:0.2539146137):0.001):0.8355245606,(((48:0.6691421562,47:0.4420660006):0.001,(49:0.5118664584,(50:0.2150682433,((16:0.5009346803,(9:0.578928998,30:0.5922455257):0.6740146351):0.3944053265,(46:0.5518723669,(62:0.4238863147,4:0.7336967914):0.4255351391):0.5781121192):0.6576066563):0.2596520861):0.4133127757):0.466384…
		[TREE] 12
		(13:0.3326460286,((62:0.09857875523,14:0.1932289861):0.2895640378,(54:0.3706741723,((15:0.4633268944,((18:0.5793912601,(29:0.3647032195,27:0.4932115369):0.4547812636):0.5851033092,(61:0.3827530287,(38:0.5646654661,37:0.7621547981):0.7820637297):0.5830401171):0.590526877):0.5560427532,((60:0.338104966,44:0.2826457176):0.3863588267,((58:0.4617549289,32:0.2969732783):0.4214677359,(64:0.3689104334,(3…
		[TREE] 13
		(11:0.001,61:0.3678067302,(8:0.2148144382,(39:0.7461053935,(((55:0.4867375017,21:0.6721525334):0.2615328646,(10:0.2810845561,31:1.163351235):0.538017409):0.2301324543,(25:0.8942573783,(33:0.6303266817,((16:0.5187865488,((29:0.4471227916,(42:0.3028489217,(35:0.96711265,((41:0.734615773,3:0.2392808825):0.5831224289,(28:0.8923579375,27:0.8103174175):0.22826806):0.008202687752):0.4140355026):0.501701…
		[TREE] 14
		(37:0.3528491406,42:0.001,((14:0.1866885013,(9:0.3815482513,(64:0.5916053267,(2:0.2768647426,(5:0.4534612763,(1:0.6168684354,17:0.3322703804):0.4786174665):0.2437893657):0.3656904764):0.3860779784):0.5824628102):0.3947707538,(56:0.4498931059,(8:0.5142579967,(53:0.6310536027,(48:0.2759154911,(28:0.438593813,((((10:0.8386488479,(45:0.7630658932,34:0.617638257):0.3568805152):0.5333238519,(59:0.35535…
		[TREE] 15
		(51:0.6124211912,(63:0.1887916134,3:0.561979723):0.6323514648,((32:0.1763677399,59:0.7808409774):0.5279389491,((55:0.3664200938,31:0.33603174):1.143091084,((38:0.8619047469,15:0.001):0.6353131407,((36:1.009550038,((40:0.6174852903,49:0.001):0.001,(11:0.4032226984,(35:0.4421944826,41:0.6781173878):0.6711995307):0.5828800608):0.829393201):0.3401262688,((64:0.5855929807,(18:0.4381614289,(9:0.8192630…
		[TREE] 16
		((28:1.011655591,(33:0.6554491318,22:0.6144286158):0.3807164403):0.3950842143,(53:0.1827475959,(15:0.5859006297,61:0.4921134908):0.4323713255):0.3113066425,(43:0.9531545568,((59:0.4186483579,(56:0.6888797273,((63:0.5670698159,17:0.5214487116):0.3563298328,(39:0.2387493011,((41:0.6062383677,14:0.6598426699):0.5033882674,(8:0.6540782498,((49:0.4996760335,54:0.1572383353):0.4313623617,(50:0.22510406…
		[TREE] 17
		((21:0.4660135929,((12:0.6659632658,18:0.5104764529):0.366815809,((25:0.5895842734,(22:0.4348309772,30:0.425000929):0.1612360546):1.096397089,(40:0.5534575167,(4:1.043930643,6:0.6682143061):0.5662217613):0.7964222979):0.6384411522):0.3693054046):0.5715245185,((13:0.05256085261,((64:0.4816254899,1:0.7799220968):0.6327351829,(33:0.6288692826,(60:0.3896522179,49:0.1541030673):0.2275451277):0.0168836…
		[TREE] 18
		(29:0.6213195268,20:0.5384883919,((12:0.9567370701,35:0.5993244668):0.1834852604,(((2:0.3491511019,(3:0.7052731626,5:0.5554240888):0.5643761205):0.5914883238,(53:0.440482663,(52:0.1335658932,41:0.3705102419):0.3647394777):0.5007213337):0.9354967874,((40:0.8128367837,49:1.042771365):0.5460999144,((16:0.5796481365,((28:0.001,15:0.2406701489):0.09354145223,(37:0.4012999948,(((21:0.837134692,(44:1.09…
		[TREE] 19
		(9:0.5637476149,60:0.5909249521,(29:0.03531653,(55:0.4206254185,(16:0.2968730044,((50:0.5295679867,23:0.452434392):0.4099921765,(21:0.5348248952,(15:0.436773496,(((39:1.084627125,(13:0.372098367,17:0.4008618907):0.5342913331):0.1125578972,(12:0.2654587175,((36:1.159047438,(54:0.8880353467,14:0.6776314228):0.9473423719):0.2848177242,(35:0.1583786576,(40:0.4631604184,51:0.6833933463):0.5093942729):…
		[TREE] 20
		(3:0.1820335088,(4:0.6972143514,(5:0.2503256811,(15:0.2394934467,37:0.2037720571):0.1951056397):0.2484937868):0.1133749319,((10:0.359453969,(30:0.7336475578,((44:0.6834492678,49:0.1172048117):1.08224187,((59:0.2969953896,13:0.06547575595):0.4107216273,(36:0.5119998066,53:0.1649804828):0.001):0.502466577):0.646730886):0.6366141984):0.4752396236,(((45:0.528234278,50:1.21015316):0.2641500347,((33:0.…
		[TREE] 21
		(54:0.4581022801,63:0.3006019427,((23:0.668654458,64:0.5349403374):0.3360219086,(37:0.4518254026,((26:0.6191886675,9:0.2627450784):0.3413559111,(18:0.257667663,((41:0.2182645195,50:0.3688728513):0.9985534796,((22:0.5285228579,(48:0.21221716,56:0.3424257111):0.6483440979):0.1085717185,((46:0.8651985396,7:0.8305283374):0.7207033612,((53:0.2810500223,((6:0.4954569869,(3:0.2605663239,27:0.5755551033)…
		[TREE] 22
		(51:0.2536128281,((37:0.3633490059,56:0.2498672613):0.6422807787,(41:0.001,6:0.2821679535):0.4266933882):0.001,((4:0.1134399708,(34:0.4317726794,10:0.592390361):0.7161835119):0.3420774062,((49:0.903622277,25:0.5160078769):0.3309294445,(23:0.1672505073,(7:0.03547581999,((62:0.8165002281,((18:0.6311193252,43:0.3914571495):0.292315778,(17:0.1464633219,(32:0.3312899927,15:0.5483127239):0.8834699386):…
		[TREE] 23
		(30:0.6817732546,(39:0.5799029847,(60:0.6490769327,32:0.1007341053):0.5243084642):0.2887190287,((14:0.179675101,22:0.8119379591):0.6709197409,(56:0.4332779993,((15:0.7120897716,(18:0.2456134203,((11:0.001,(12:0.3119322926,17:0.4883981126):0.0661298112):0.4140073212,(34:0.2395118931,((53:0.8173800141,9:0.6933232651):0.6312540317,(49:0.2081267113,26:0.3781899843):0.8798501482):0.6038169009):0.71399…
		[TREE] 24
		(27:0.7836685896,(61:0.2863337343,34:0.4706363888):0.4969835567,(55:0.6884298012,(((51:0.2301387792,46:0.3184249454):0.4077553081,((52:1.070881657,(29:0.2581058925,44:0.5645003058):0.4406139466):0.2465946437,((18:0.4092371765,9:0.8621130323):0.5429641007,(23:0.4897327405,((30:0.5146390821,3:0.3290127814):0.2199626007,(19:0.3545202967,37:0.3722191862):0.3694256494):0.6512449103):0.185413548):0.455…
		[TREE] 25
		(56:0.4752312881,30:0.6988314419,(54:0.3736638622,(22:0.120182274,((64:0.4931514495,(29:0.243516319,((28:0.5906232612,52:0.548736188):0.7278104987,(5:0.3161237894,21:0.6100541859):1.038500835):0.008047482614):0.224301807):0.5283437024,((4:0.3585200298,39:0.02856357395):0.2890664906,(46:0.2475444507,(47:0.3262876934,((9:0.5366099157,50:0.6717083122):0.3290907991,(53:0.7735645358,((3:0.6886345322,4…
		[TREE] 26
		(((39:0.8796773094,51:0.3925464431):0.4140814306,((1:0.3935935821,61:0.2801451199):0.6993422979,(6:0.3672319846,(18:0.3910179851,10:0.742966937):0.1559690438):0.4920612891):0.8815392551):0.5854845771,(27:0.4034988347,(60:0.3699580114,((31:0.2643731482,((29:0.2841457278,59:0.8056202881):0.5413399176,(22:0.4978517647,36:0.5557886162):0.5948692638):0.4325462057):0.6407595257,(38:0.4527189527,(57:0.3…
		[TREE] 27
		(19:0.1857142921,((18:0.690569475,58:0.823633515):0.6381465575,((36:0.5275244629,23:0.7180189523):0.8723610543,(35:0.2854323597,46:0.3019622502):0.7408884474):0.3992261534):0.2579228826,(((15:0.3749352118,59:0.4219481434):0.3598877852,((7:0.1854394821,(42:0.6988048121,(33:0.4223280897,30:0.2159839554):0.6110217875):0.10301433):0.3432796763,((29:0.2211087899,(((56:0.5223787709,5:0.5105723999):0.74…
		[TREE] 28
		(42:0.6638989068,((52:0.1750702271,((5:0.6344318965,11:0.1354129088):0.4702760508,((54:0.1761241971,(63:0.875464571,46:0.7288499159):0.1534314592):1.243673406,(3:0.6152911394,(17:0.3679034061,18:0.5623255479):0.1563571315):0.1609112857):0.915826735):0.4207687112):0.307724894,(20:0.3180943962,(6:0.2670455758,((22:0.8425956709,(13:0.5022177781,4:0.4742599837):0.4586916845):0.001,(15:0.4928840077,(2…
		[TREE] 29
		(37:0.4408581796,((7:0.1723897984,(23:1.037881353,(47:0.1205246811,(62:0.03739810537,25:0.7938391657):0.1547822496):0.159070828):0.3791412322):0.001,((29:0.4682159535,((42:0.3631313189,(63:0.3782037958,(44:0.001,1:0.5909326559):0.7426632438):0.8752723084):0.276440115,((8:0.4440912081,50:0.2152635228):0.8340056739,(6:0.4343278189,27:0.3522851773):0.006862722887):1.010148937):0.4362184835):0.653733…
		[TREE] 30
		((18:0.7383207858,56:0.577542283):0.3643693039,(1:0.7503371273,(34:0.4850513992,(24:0.6938923749,26:1.018416378):0.3919647279):0.15108165):0.4389977309,((48:0.2300689632,(55:0.68671752,(51:0.5730674004,60:0.3978072473):0.6313495892):0.4735165134):0.6672326084,(14:0.3317641715,(4:0.5592710251,((((8:0.3508807965,(19:0.7504103751,(57:0.1199797723,52:0.5326304525):0.654925884):0.1544658756):0.8440447…
		[TREE] 31
		(13:0.1929472551,(31:0.7021773864,(((46:1.002101207,54:0.4087624845):1.01355244,(27:0.1582718842,35:0.6453822333):0.1789371346):0.6451399284,(49:0.6122203381,(48:0.3575868938,(7:0.4996062241,61:0.3603930287):0.7480394455):0.3639718998):0.4582226441):0.1768595924):0.6494896038,(11:0.7287301431,((45:0.2465094771,38:0.4248330004):0.5769285397,((59:0.7157886873,((42:0.4782280716,20:0.7068922836):0.71…
		[TREE] 32
		(59:0.7631650272,(26:0.01027502078,27:0.4691028921):0.8629822212,(17:0.5690908137,((23:0.3064333043,(6:0.9605430764,((54:0.3158650274,60:0.3954449199):0.6901025349,(29:0.834316973,(25:0.4587971966,62:0.7520456237):0.4766324891):0.7585632827):0.3048000605):0.4253741952):0.57428025,(53:1.136102463,((35:0.44587048,16:0.3862543797):0.6585269623,(56:0.9932981529,((5:0.2573117127,(10:0.4200653877,(52:0…
		[TREE] 33
		(50:0.4550644533,(13:0.5787739851,(7:0.3842292338,((25:0.3876571589,4:0.001):0.1521325416,(((2:0.5883044413,37:0.5904643514):0.4853922523,(15:0.2560023753,60:0.347268692):0.6114545284):0.5863372671,(62:0.461396456,((17:0.3812639149,41:0.3676327341):0.3415896837,(1:0.622688577,35:0.3292137094):0.4660056881):0.1938962333):0.4812818934):0.8904031919):0.267399888):0.8043426656):0.4694221597,((19:0.33…
		[TREE] 34
		(8:0.5652887282,(58:0.1098446989,2:0.60454807):0.3481768189,(7:0.6874200236,((18:0.5262606964,63:0.7680808271):0.5606694944,(21:0.2006895899,((53:0.4550399262,(16:0.2074189298,(13:0.2050522926,((43:0.802018116,31:0.156707731):0.6153671562,(45:0.787590459,(51:0.2391385704,24:0.4322358752):0.6586479419):0.5253550141):0.04055976407):0.4281673084):0.4494433618):0.3715641903,((26:0.3902607818,(6:0.551…
		[TREE] 35
		(21:0.9491780175,26:0.001,(38:0.8008152553,((31:0.3126090224,56:0.4424833216):0.731524945,((1:0.3887398761,(6:0.9201350406,(52:0.4938751955,17:0.391091141):0.897716988):0.001):0.7373494191,(9:0.3469095656,(((36:0.8426312137,37:0.1385253275):0.4655854185,(2:0.001,(4:0.2835849672,(23:0.6412335862,28:0.6690975644):0.7345807564):0.4974487666):0.5585756686):0.6814030138,(8:0.6054722529,(19:0.119670878…
		[TREE] 36
		(55:0.3471904538,60:0.513002562,(46:0.4317374925,(((18:0.2575287145,(10:0.3825794984,(3:0.7239570459,15:0.724556633):0.1935862235):0.9020563177):0.2899573109,(45:0.7250672934,(17:0.4252061674,(64:0.6462723646,(23:0.5519093421,(56:0.001,(47:0.2153227207,((32:0.5504375227,(16:0.001,(19:0.8592000256,(12:0.2993694268,25:0.5330583047):0.1082868338):0.5936283855):0.9762308344):0.02512930507,((62:0.9765…
		[TREE] 37
		(52:0.1852417397,18:0.6543346736,(53:0.3613823619,((42:0.23655598,(25:0.3340334202,(((4:0.3582563252,39:0.8045173681):0.8785449972,(62:0.6679790036,(30:0.297427533,(22:1.149822096,55:0.03758996097):0.5444891099):0.2807089313):0.3168292444):0.3578390583,((46:0.729363667,51:0.4672861818):0.4728667419,(((1:0.6966973189,29:0.6111551183):0.4996682439,(48:0.5449103371,(59:0.6843941644,16:0.2014231507):…
		[TREE] 38
		(6:0.4563341373,20:0.4410107636,(22:0.5263885818,((38:0.3749216142,((23:0.6674540196,(33:0.4242087637,46:0.7188721502):0.2824837096):0.7059834314,(62:0.6465647124,((2:0.3402914062,35:0.5506371537):0.7543750401,(12:0.3408857935,10:0.4977388919):0.3802831406):0.6170885101):0.32139399):0.5870007353):0.2559634893,((8:0.6493269737,(16:0.5872531944,63:0.9396053962):0.4225969597):0.3638652519,((39:0.899…
		[TREE] 39
		(46:0.3806115869,53:0.2458960932,((18:0.4181201916,3:0.3809305568):0.4732046351,((56:0.001,24:0.7196016991):0.6485832275,((54:0.3169719521,8:0.572608606):0.43582073,(29:0.6565853394,(22:0.7057604803,(50:0.2690956589,(28:0.9338107048,((10:0.6051513637,(43:0.1102406855,((26:0.6328105732,11:0.001):0.2888348781,(5:0.3484053056,(39:0.541214114,2:0.6791293553):0.8811188634):0.09366883909):0.7188020891)…
		[TREE] 40
		(40:0.6742999311,30:0.5109379552,(50:0.7266390944,((9:0.5191872262,(43:0.8369355329,(45:0.3534948177,(32:0.5116033078,24:0.3004077011):0.6988891891):0.2175138821):0.4582899925):0.4366257457,((33:0.2645048942,(44:0.6796632304,(2:0.823929318,8:0.9071019197):0.7726137036):0.4523648708):0.6665299838,((26:0.8415357661,64:0.06447955471):0.4039612187,((25:0.9614068323,15:0.3133216176):0.2220688291,((51:…
		[TREE] 41
		(26:0.5866583822,44:0.2445269018,(21:0.6663496553,(7:0.4626098814,((2:0.7344444882,41:0.5218206701):0.5018004854,(31:0.5872430582,(((3:0.3837608462,27:0.5410414056):0.2790938694,((64:0.519421025,28:0.5642612535):0.3524277362,(22:0.5260742423,(51:0.5864831916,((40:0.7655420492,56:0.260161484):0.08824856891,(30:0.7500770702,10:0.4965278781):0.4413903538):0.4229840848):0.5613721905):0.001):0.2681299…
		[TREE] 42
		(61:0.5831311367,(64:0.4925625681,21:0.2208550191):0.4854404,((22:0.6976915375,(53:0.3524296411,4:0.7201169554):0.3924497468):0.1163337438,(49:0.7746431118,(((34:0.4200785413,26:0.001):0.003574588809,((9:0.5318940409,45:0.6560116463):0.4196436544,(28:0.2078990614,(51:0.966292877,(59:0.9396892405,(17:0.3828470893,(8:0.2028237523,3:0.4405127473):0.30067567):0.007964917891):0.7257411772):0.417718477…
		[TREE] 43
		((21:0.001,((25:0.785938727,5:0.1162479723):0.02981358257,(16:0.3888343466,61:0.4483313517):0.3763886839):0.6645491115):0.6089625316,((27:0.5613483033,(1:0.6168808997,10:0.2198128186):0.7487063438):0.5275962486,(39:0.1938218843,((41:0.4080467316,50:0.4568051418):0.9938417427,(53:0.5678339179,48:0.4518937067):0.4024985236):0.5419976979):0.7370935713):0.886691605,(58:0.9023085903,(((51:1.055816987,…
		[TREE] 44
		(30:0.383917021,50:0.2217562398,(46:0.9210945173,(((28:0.8386595097,(31:0.8855540957,(25:0.5340347733,21:0.296928224):0.3778714493):0.9876408193):0.7698906862,(42:1.002806053,(10:0.3755715311,(2:0.3173421145,23:0.1845874986):0.2986658152):0.4323729468):0.04200735726):0.8793385751,((8:0.3764011873,7:0.2838986887):0.7760050381,(61:0.4256247226,(45:0.2055865442,(48:0.6597911541,(44:0.8187569721,((63…
		[TREE] 45
		(53:0.5100190875,63:0.9969767237,((58:0.3110793586,11:0.7131806796):0.5581670823,(20:0.001,(33:0.8304699675,(((54:0.5906586486,22:0.5300629442):0.68484669,(43:0.5257845677,(17:0.4679398196,39:0.2782800851):0.4817390068):0.08030420684):0.4086520468,((8:0.8081187989,27:0.245209507):0.2614761691,((44:1.118613823,(47:0.7355198732,((52:0.08969737683,((12:0.5176238081,48:0.7060215788):0.4644972338,(16:…
		[TREE] 46
		(15:0.6852964359,29:0.5882845385,(47:0.5919653309,((44:0.4690380297,34:0.288388962):0.3059560944,((61:0.2005278157,11:0.9965535699):0.5727973996,(((32:0.4182715729,((51:0.4807713395,46:0.1691380797):0.4687533516,(55:0.629097675,(28:0.4931977601,(60:0.3674049663,6:0.706042259):0.5767950198):0.7815140407):0.5368286774):0.06991863779):0.4447865208,((63:0.637578008,30:0.5634017872):0.6561094311,(43:0…
		[TREE] 47
		((25:0.2318624892,34:0.001):0.9080479652,(44:0.955717423,53:0.4522459841):0.8072511287,((51:0.5268140825,((60:0.2922984844,(4:0.2487073824,33:0.7522276312):0.3881809483):0.4608473679,((13:0.7820233114,(28:0.7040796277,39:0.08708564534):0.5029504266):0.1765437638,((42:0.1578004804,(24:0.3296706931,(17:0.7130242562,(18:0.3896097096,47:0.156948116):0.5303773881):0.2968276749):0.3113866204):0.3859474…
		[TREE] 48
		(63:0.9633642335,(23:0.5591641241,(8:0.5032096241,35:0.200422169):0.643320769):0.4468614671,(18:0.6549687224,((47:0.3988583127,54:0.2660798801):0.2608268972,(24:0.7161086149,((26:0.7169287463,34:0.3865508946):0.7191598727,(48:0.1092685535,((39:0.380862239,(30:0.7665644316,(53:0.593933353,((31:0.7400792884,(40:0.4391833439,(37:0.4751265093,22:0.3117799035):0.173135056):0.5327981282):0.398741327,(6…
		[TREE] 49
		(14:0.3576940065,(43:0.5131612719,(38:1.021640527,2:0.8569646518):0.5318492893):0.442768446,(53:0.3740145933,(62:0.2242035228,(((63:1.116122672,8:0.9276261778):0.6291260042,((20:0.8688653153,32:0.6093350467):0.4757617105,(((16:0.3723762361,1:0.7052065601):0.6463623238,(19:0.8111040713,15:0.785701719):0.8277060075):0.7401562231,(59:0.5020620363,(52:0.4774835844,((30:0.3888321247,(33:0.4983369755,6…
		[TREE] 50
		(44:0.6033951072,((37:0.2439890846,62:0.4288555306):0.846950388,(25:0.1707441923,(4:0.2506155385,((59:0.8202313683,51:0.3067542829):0.7423485048,(7:0.8803085487,(61:0.001,24:0.5771258213):0.286461808):0.5340355349):0.2584446639):1.298209983):0.5103274809):0.7960160908,(10:0.6615971059,((56:0.3093536344,((5:0.8075769991,19:0.3276592069):0.6823216799,(3:0.9489115301,(52:0.5157931021,(12:0.151632385…
	128	[TREE] 1
		(4:0.4023575424,57:0.8346359345,(54:0.7343415906,(((33:0.6763529041,(45:0.2687766078,(120:0.5875042551,((27:0.1245243989,(19:0.89173121,((21:0.6728739916,49:0.4966942417):0.08088892503,(50:0.1147098188,122:0.412655897):0.3931988844):0.3568969275):0.5782839622):0.635017967,(118:0.8389742795,(30:0.5885336658,(15:0.5386888043,(102:0.6009683131,(40:1.003636106,88:0.7201010384):0.611026756):0.78576044…
		[TREE] 2
		(70:0.2210505857,(60:0.6983059857,((14:0.4586630816,120:0.6666438626):0.5024951088,(40:0.2632983045,(61:0.2337707955,71:0.2919858868):0.3627061158):0.2982011842):0.8656519718):0.7250194033,(8:0.2860295063,(125:0.001,((50:0.5608173242,((103:0.5056773214,95:0.6268109013):0.4104459007,(48:0.7508419646,(123:0.3919106074,(4:0.2311375644,27:0.4809419599):0.09804863147):0.5062193258):0.2520228245):0.412…
		[TREE] 3
		(102:0.3400415807,67:0.5005501358,((69:0.8162077398,((5:0.0261677767,48:0.4521001308):0.2496791047,(104:0.3890604896,((12:0.4353104636,(37:0.3976417785,59:0.9660146593):0.3012141664):0.4113653419,((99:0.4082297152,(36:0.4557249363,(29:0.2689633194,(116:1.027752977,(14:0.001342116608,((81:0.6730217934,91:0.5102283521):0.3244146269,((111:0.8736119314,(16:0.6686843862,(79:0.1882507532,110:0.64463351…
		[TREE] 4
		(((24:0.2570098701,10:0.8647656502):0.4599494853,(83:0.236768175,(95:0.8670356305,(101:0.3552765272,(35:0.4543871733,(30:0.3964076483,((88:0.9156922994,121:0.5105588958):0.06500677829,(26:0.4769177561,(28:0.4841687021,(110:0.5149826222,(99:0.8749845602,111:0.843773219):0.1674786447):0.5824642823):0.3329326064):0.09696721769):0.4290525233):0.02584054325):0.6258459043):0.6767276566):0.2016026449):0…
		[TREE] 5
		((106:0.3446617711,(102:0.6164550789,59:0.8974808338):0.4944426654):0.5188938776,((48:0.001,76:0.8137741342):0.8254560018,(35:0.3034008954,(103:0.2454616892,101:0.3228500382):0.2425101099):0.534327108):0.1578985694,(89:0.3629372682,((86:0.6409243224,((26:0.7343280845,111:0.5305632853):0.5406843537,(126:0.5164440283,(88:0.4612413751,(122:0.3659989872,(53:0.6683860546,(((74:0.05807987817,121:0.6195…
		[TREE] 6
		((20:0.9216759004,9:0.5747464331):0.565717082,((36:0.6970244025,(102:0.2776309086,(99:0.1984065421,(123:0.5389832073,103:0.7250775122):0.5906453719):0.001):0.4698118515):0.2828615332,(38:0.1628882184,((84:0.5275917641,(61:0.6155295639,(25:0.05445959372,(53:0.5915390746,7:0.3384982877):0.3998010192):0.5571525695):0.7060917806):0.1354979594,(45:0.4830652092,((41:0.681356348,(76:0.2684760194,88:0.58…
		[TREE] 7
		(41:0.5829383477,87:0.421350642,((((124:0.6083669094,(69:0.6113669882,103:0.7655511017):0.7332755863):0.7831103141,(81:0.001,(3:0.585438014,46:0.2836886358):0.7211055093):0.5627489541):0.3148183855,((19:0.8348806439,54:0.462190607):1.014000123,(16:0.2976170522,(126:0.2523054108,(28:1.112936609,94:0.157171502):0.6732486868):0.4845051991):0.4580526996):0.5403827704):0.6263193019,((40:0.1905361399,1…
		[TREE] 8
		(76:0.6467591112,(7:0.3172490265,33:0.2700230781):0.4742712248,((19:0.4292730825,27:0.3169341172):0.6944179216,(((9:0.4616500328,(89:0.3144282413,(116:0.1240842466,(57:0.2040881023,((66:0.4328714907,87:0.3810374188):0.5440926229,((104:0.1480273064,102:0.4629340527):0.5633778145,(39:0.6013137507,((63:0.4665928156,(69:1.002952674,101:0.6327297056):1.093104188):0.735894896,(84:0.3767460359,(((78:0.7…
		[TREE] 9
		((7:1.017970752,83:0.7156520205):0.4666007175,(118:0.526154617,35:0.5151534364):0.3905144552,(((109:0.595464732,(((127:0.7388079735,47:0.02801393882):0.7064112068,(86:0.6121316211,18:0.5656431034):0.5173589118):0.3562578096,(66:0.07859058551,(15:0.4345813191,(126:0.4390667828,85:0.6660719504):0.6531764012):0.6309778189):0.2648527882):0.5774560404):0.4348377809,(22:0.1931858364,((16:0.2087882799,(…
		[TREE] 10
		(32:0.4304210768,(112:0.6324298372,45:0.5241677754):0.1558341653,(113:0.1888912516,((55:0.644679148,(28:0.0761427159,(111:0.6469513542,((98:0.4816379878,71:0.5610627934):0.265640519,(27:0.3019239642,79:0.8653929381):0.4535853614):0.647750844):0.3881999328):0.6396885751):0.2214704358,((54:0.8086155476,23:0.4551567242):0.6512592063,(58:0.5500832415,(67:0.3805939407,(116:0.4946019307,((105:0.5068161…
		[TREE] 11
		(86:0.4081301107,((29:0.5394353519,17:0.3573138205):0.001,(38:0.517706711,14:0.6669050662):0.4717811578):0.4297956198,(((113:0.001,69:0.2815943467):1.185175146,(114:0.3347947684,65:0.8315216989):0.168268879):0.6603890616,(40:0.6607485402,(((123:0.1444197611,117:0.4855446843):0.5041474488,((30:0.6413563311,(109:1.048596691,5:0.001):0.9952242079):0.8072548823,(((16:0.4242052079,91:0.5541437924):0.0…
		[TREE] 12
		((89:0.6512007888,10:0.8506078311):0.6448431695,(((113:0.3503737172,62:0.6375259705):0.891139831,(50:0.7715058507,(110:0.006505380002,76:0.6242700053):0.5045732107):0.7538243025):0.247961677,((107:0.4815672967,34:0.117245452):0.4731111966,((9:0.6909643356,(16:0.6003415009,43:0.9765218262):0.9188966129):0.3345273038,(99:0.7721371738,(103:0.5538190727,(52:0.6252099373,(84:1.040849946,(128:0.4915776…
		[TREE] 13
		(111:0.8425467438,(22:0.6152824206,(26:0.3503352657,40:0.1651976752):0.5059455943):0.5719298082,(75:0.8198569545,((121:0.7948075666,34:0.5149674094):0.5459646001,(((21:0.5145705015,(3:0.288007283,(99:0.3724236244,((119:0.3547812134,126:0.5299711413):0.4764257374,(107:0.2156664777,(12:0.5561642134,(109:0.02988638629,(33:0.8183679497,58:0.634097347):0.5104976997):0.5953270187):0.3821527767):0.59880…
		[TREE] 14
		(((31:0.448068206,(62:0.416053838,86:0.6159032382):0.4850034043):0.4387481903,(42:0.5638976317,(122:0.4367825314,((77:0.332559961,(3:0.3998027277,8:0.9577886933):0.3968233317):0.4172090967,(13:0.5623050185,(99:0.7131527309,92:0.6072200527):0.555178204):0.2203431745):0.6594668575):0.9594524401):0.546439027):0.2838338334,((126:0.4653912914,36:0.7474983308):0.6867419048,(27:0.6176787091,((55:0.41404…
		[TREE] 15
		(12:0.3834503355,18:0.1940968176,(34:0.5671578283,(10:0.690225712,(((36:0.1917301004,109:0.3837501525):0.5638061194,((110:0.8680616876,60:0.5922814074):0.5198018944,(51:0.6095541639,(85:0.5195302995,(76:0.3532640568,25:0.5108800404):0.174075487):0.4369479377):0.6246038485):0.6935636107):0.1928625213,(((100:0.4616118851,65:0.2147045483):0.7440270268,(((70:0.5912205037,95:0.6429929836):0.4113565702…
		[TREE] 16
		(42:0.5799528149,86:0.7394259842,(((83:0.2207514616,85:0.4871207474):0.5436573325,(31:0.3936566147,(12:0.818244943,(117:1.516221294,91:0.4553148477):0.3674378957):0.277441623):0.2357125849):0.3802426655,((68:0.3779722497,(23:0.4138138006,51:0.3691956333):0.3083186968):0.08247531281,(64:0.7422300439,((104:0.4324850247,(123:0.4306627724,((45:0.7204777119,52:0.7640144429):0.1822727962,(((55:0.588549…
		[TREE] 17
		(119:0.1430191645,((41:0.6863015527,(47:0.8097779898,((118:0.6581322656,19:0.8154647699):0.5550025205,(63:0.7972469151,(100:0.7052220017,(126:0.8866556706,120:0.6445732685):0.8109032798):0.7731634104):0.8513777589):0.6318358181):0.6728780311):0.937535444,(122:0.8095841881,(106:0.6767835846,((7:0.1736393325,(90:0.1994616052,103:0.1903678478):0.8378437759):0.3147366889,(85:0.4973040087,((88:0.01905…
		[TREE] 18
		(95:0.6390334757,((12:0.575460174,8:0.4588258161):0.6863522934,((73:0.4614887501,61:0.3564507368):1.00107139,(74:1.026217854,118:0.7463442208):0.4161204346):0.9416364344):0.6995449408,((55:0.5041024187,((116:0.4158080337,72:0.7537018306):1.158980432,(79:0.6954626501,(((13:0.0764631261,47:0.3163904116):0.7674426943,(6:0.4031044673,101:1.141857803):0.3981222877):0.5004884554,(21:0.2392774175,(117:0…
		[TREE] 19
		(44:0.4904491708,((89:0.2583732396,(76:1.061867037,3:0.2291619878):0.1091842014):0.6177414471,((53:0.6282982786,97:0.333937881):0.8332671997,(77:0.4880023242,36:0.6309938404):0.4305829958):0.5534631119):0.6652472579,(127:0.4194346915,(((31:0.7205875121,64:0.5669806863):0.5538246052,(115:0.2143103113,8:0.597325906):0.2969304431):0.6520417181,((20:0.1705488832,(37:0.1494805401,(98:0.1548211284,(12:…
		[TREE] 20
		(50:0.3409509323,(2:0.115336453,(68:0.8351049925,(67:0.001,(7:0.8780440772,((41:0.1674750862,(117:0.5655804554,(107:0.5107575835,40:0.8196943447):0.9552289572):0.5030149944):0.1665589231,((71:0.2396814805,(98:0.5532118197,(73:0.5805048407,(43:0.6403199604,(63:0.1417790601,(78:0.5885892168,66:0.8022875035):0.5638292962):0.3217707387):0.6441363757):0.9309066737):0.2783275442):0.2945560927,((85:0.57…
		[TREE] 21
		((71:0.3539819888,32:1.072124052):0.8422936518,(((16:0.36562889,42:0.395705143):0.2147895803,(14:0.1981352582,(113:0.4897990451,24:0.4162511865):0.5031585048):0.657674721):0.9795113168,((90:0.7415650881,40:0.84178392):0.6022070921,(83:0.5780778754,((87:0.6152676927,67:0.5011038075):0.5882759849,(18:0.4110300949,(57:1.018199354,63:0.637601066):0.92976741):0.4562896278):1.004034098):0.5851028247):1…
		[TREE] 22
		(119:0.3480459255,112:1.051458093,((59:0.2883668176,123:0.5305604603):0.5919218628,(((36:0.7218223827,116:0.6781081508):0.5606399229,(104:0.5770774559,(37:0.2397693286,53:0.5601559887):0.8634636768):0.5517741967):0.5271082988,(((87:0.4411668381,(7:0.6707406526,(73:0.6117995001,79:0.3534651211):0.5957509833):0.001):0.9134368784,(127:0.4203704094,(95:0.3030304436,(13:0.5095164252,(58:0.3348833507,(…
		[TREE] 23
		(116:0.7682591613,((127:0.1629151173,117:0.7986007242):0.2623088868,(2:1.036697462,44:0.6177348265):0.9081946132):0.8682873825,((26:0.1033193414,69:0.4011310875):0.5847521253,((30:0.04154262679,112:0.8558648311):0.7330791878,((46:0.9412893659,(((118:0.8192117046,7:0.4512076565):1.003651358,(105:0.4600620056,95:0.7273469304):0.7149642277):0.001,((55:0.6227272213,((24:0.6434343965,52:0.001):0.38994…
		[TREE] 24
		(56:0.3731390944,90:0.3199589361,((94:0.7363829091,111:0.3519780334):0.8320477418,((107:0.9843915959,34:0.760166167):0.4974654428,(((75:0.4273757328,122:0.4157900351):0.3438991931,(103:0.2756409883,(26:0.7383121091,57:0.3053697238):0.6756818831):0.5557120685):0.7102112035,(8:0.5619425086,(16:0.5886356676,(24:0.3688646474,(52:0.293208029,((7:0.1977205606,(127:0.1627319451,((69:0.1898790818,110:0.1…
		[TREE] 25
		(23:0.4472456077,(4:0.7987380719,(44:0.4846076016,122:0.3866045355):0.6686375212):0.4141850902,((49:0.001,9:0.6077097935):1.001554805,(20:0.3411530473,(6:0.7431847391,(31:0.4237775532,((86:0.8067914615,(82:0.4486314519,98:0.3959326832):0.6565967169):0.798210834,(39:0.6549089635,((97:0.2929795518,(12:0.6500941927,1:0.4368338189):0.3520568928):0.950978829,((42:0.463415485,(72:0.8311358238,(79:0.191…
		[TREE] 26
		((32:0.2106659984,(96:0.3226121501,114:0.001):0.6424076006):0.3966252263,(100:0.4626128622,((5:0.2778536678,(40:0.1728388239,105:0.2418242489):0.4341187773):0.5893241038,(76:0.001,(123:0.3430381466,101:0.8108859292):0.8155184435):0.7565208903):0.445385416):0.5091538142,(113:0.8164171781,(((115:0.4156328754,((33:0.502269801,58:0.388078469):0.28327208,(67:0.5799024569,3:0.5327525166):0.527744775):0…
		[TREE] 27
		(116:0.8426477107,(6:0.1957131895,(66:0.4332734146,60:0.001):0.2024754935):0.5197669822,(((105:0.2792297098,110:0.5495042499):0.4532917441,((8:0.2167980963,61:0.6166007431):0.2022807603,(86:0.6908050121,19:0.5180050349):0.4950394454):0.2443538595):0.001,((94:0.6986445514,112:0.3788131355):0.1658676026,(56:0.940971451,(98:0.3424263281,((1:0.356265017,((54:0.3585115597,91:0.7311718608):0.2605642939…
		[TREE] 28
		(8:1.345413883,(105:0.5483370405,(39:1.001585,((65:0.5827515063,64:0.5871228413):0.658005421,(26:0.5817709946,(24:0.07556764631,(38:0.5074565674,47:0.2869588172):0.6424148215):0.2651270765):0.8140565904):0.2729637412):0.9809054712):0.4183698962,(((112:0.744269459,37:0.1845417548):0.5663067841,((27:0.5601112019,(14:0.6027005566,33:0.02005480197):0.1385205698):0.3289191042,((49:0.3777611174,103:0.4…
		[TREE] 29
		(122:0.6169086159,(101:0.6324209965,5:0.4183510142):0.5515352884,((78:0.5655251667,111:0.4375677421):0.5911982358,((77:0.1860203385,123:0.566649345):0.5160194928,((72:0.6786740642,(118:0.7069013367,(15:0.7818037544,10:0.4220733075):0.578334317):0.3588033065):0.4695751179,(31:0.2194248779,((124:0.7123002719,((27:0.6219893943,39:0.462106029):0.737531132,(80:0.5603967547,56:0.2387234368):0.024870183…
		[TREE] 30
		(105:0.9546094587,(122:0.2964684326,(40:0.3584993199,(83:0.4317120052,(43:0.5414744044,((116:0.3208986552,(106:0.6848101572,94:0.3214309662):0.4689942629):0.2670382122,(51:0.9241663052,((112:0.3848120422,32:0.6776441891):0.3401397346,(99:0.6494277077,(60:0.09621476758,55:0.9760747703):0.3353809324):0.7731497748):0.7472736408):0.651699057):0.4965199094):0.9402409514):0.2588129494):0.05793239605):0…
		[TREE] 31
		((68:0.4639212899,50:0.4114655389):0.4412419686,((29:0.9032428871,36:0.5083010122):0.8186427654,(109:0.5907309174,(4:0.3259342611,(((8:0.3946420924,57:0.9567513425):0.8649877634,(72:1.013885359,122:0.9675032128):0.2753350209):0.818613611,(124:0.006818540229,(13:0.426180687,(128:0.3385589398,110:0.5524541795):0.801154482):0.3621790853):0.6378323411):0.143208665):0.379951636):0.5152661265):0.686881…
		[TREE] 32
		(((8:0.8104431234,(9:0.147545291,(88:0.9451861931,123:0.5064147523):0.5896957488):0.3175737765):0.3860859174,((38:0.8072232042,50:0.4990604827):0.2475670315,(63:0.7015165658,49:0.1585490683):0.272328006):0.5521290162):0.8019456135,(((89:0.3321465503,117:0.13030869):0.626433889,(51:1.072667798,127:0.323627022):0.4383607966):0.3659874022,(25:0.3430400667,(26:0.3814487861,(72:0.4885544764,44:0.84922…
		[TREE] 33
		((111:0.5469668225,42:0.4723289088):0.7101826011,((54:0.3105319412,(94:0.7231994873,122:0.8392870457):0.4940893938):0.348517858,((34:0.6208894766,85:0.6873382947):0.5008471159,(118:0.5439213243,(39:0.4152707956,96:0.6857067703):0.3900513576):0.6511151724):0.6575313259):0.4757593442,(((51:0.2687204495,128:0.4899145898):0.5257194925,(95:0.8480594344,(37:0.4850856481,(17:0.318648762,((15:0.001,(11:0…
		[TREE] 34
		(128:0.6840896447,((58:0.2611800702,29:0.6959814151):0.2711739234,((115:0.3200579304,(2:0.5686486615,49:0.3732211469):0.8555494411):0.6131551353,((31:0.6856634726,(66:0.428954729,76:0.6855710686):0.8727632407):0.3732030651,(120:0.4504704899,(5:0.7146808618,21:0.2362878035):0.8039618645):0.5674937941):0.6514839165):0.697098243):0.812383127,(((100:0.2685561216,(72:0.2099506988,92:0.6259844722):0.47…
		[TREE] 35
		((31:0.6253898498,(127:0.8889840673,29:0.4993935658):0.4262880189):0.5108800247,(78:0.5277586787,(53:0.7554369613,((87:0.6732328673,77:0.429394001):0.5464706782,(69:0.4553713166,(93:0.3750637917,(49:0.4311303231,51:0.3750568915):0.6831152499):0.256525152):0.3965998166):0.5806205975):0.4356787169):0.2480182785,(120:0.001,(((68:0.3045043778,46:0.008797509634):0.3355704121,((111:0.5721291739,(121:0.…
		[TREE] 36
		(104:0.5658634593,((87:0.6618808292,79:0.2247055649):0.4870141619,(41:0.6675468224,(((88:0.706873955,52:0.5355394139):0.6299093436,(35:0.6466603452,115:0.2723695734):0.6130499649):0.5728595255,((61:0.7699245939,91:0.583984685):0.659716108,((94:0.8407072212,109:0.5206610125):0.6007828251,((18:1.088097956,67:0.3157318337):0.5024007912,((124:0.617061379,116:0.5686455177):0.5308319469,(63:0.602382879…
		[TREE] 37
		((115:0.6969785153,83:0.5384894469):0.8061781676,(108:0.5790370077,43:0.8116169909):0.2574470231,(((14:0.3867935869,5:0.4486374926):0.1481255294,(13:0.4741470722,(((28:0.3971043519,((77:0.2221424703,26:0.2108361205):0.4141300709,(29:0.5699506388,(110:0.2165492275,36:0.5566652583):0.6177495401):0.488649903):0.04941148188):0.4243073312,(99:0.675677401,((65:0.3919207114,124:0.6484216511):0.201977576…
		[TREE] 38
		(93:0.7861509322,(52:0.3195028895,((53:0.638487193,((39:0.08877419646,37:0.6753945783):0.872794091,(23:1.182619935,(31:0.430978578,(15:0.05694663357,(68:0.07712420514,112:0.06964127301):0.4766509961):0.6468428315):0.5265637197):0.6417025943):0.3935790106):0.02546038667,((32:0.7014154556,(63:0.3335000772,128:0.3104272163):0.9394026321):0.02358783577,(6:0.5180437516,(109:0.5608612256,((90:0.6696149…
		[TREE] 39
		(35:0.1696044845,(91:0.8137411623,20:0.2581117526):0.4843555774,((81:0.4332561131,((64:0.6849131097,65:0.880908408):0.2944164793,(32:0.2291487897,(((28:0.4968139345,((95:0.2960923189,56:0.370603913):0.3287945765,(6:1.244464993,75:0.4257317249):0.2026337547):0.3939242051):0.2552101619,((42:0.6298512564,119:0.4938900217):0.2131807312,(23:0.3584456821,(50:0.7971248816,(33:0.1406309121,122:0.93463695…
		[TREE] 40
		(44:0.05485851467,35:0.5698208059,((65:0.266827758,49:0.02683916071):0.6461109834,(67:0.4723353079,(99:0.6212412127,((23:0.5437636244,1:0.4978675467):0.132429326,(((97:0.5347818272,119:0.4860585248):0.3998204861,((54:0.6213960393,((72:0.6052566487,117:0.4010871793):0.04957476211,(110:0.4798357212,40:0.6822766494):0.5476684651):0.3205215234):0.3889643218,(46:0.6883234257,((87:0.1337538819,105:0.59…
		[TREE] 41
		(5:0.1608415164,10:0.6340102709,((((31:0.7727060992,53:0.5350712517):0.2440900243,(75:0.3043964986,107:0.521842352):0.4343296385):0.3684137308,((42:0.9393170062,113:0.2700091767):0.2835806224,(57:0.9805195771,(81:0.9080451351,(64:0.3879788728,90:0.3385736851):0.2173368516):0.8756297725):0.6727459932):0.5224643503):0.7058856373,((105:0.2646510223,((58:0.001,(78:0.879885356,66:0.7703928523):0.33650…
		[TREE] 42
		((113:0.5018663611,24:0.890691559):0.678460611,((36:0.3313315133,8:0.300553561):0.3492654252,(89:0.2793260341,((29:0.2028571422,3:0.6244075808):0.3171628801,(53:0.3547558724,104:0.253550994):0.2974394174):0.2544941194):0.638865175):0.6072046203,((15:0.6344259437,128:0.5701395347):0.4283261972,((60:0.5387174553,100:0.001):0.2324983032,(87:0.3116947285,((44:0.3983459329,(41:0.4734415894,(21:0.91527…
		[TREE] 43
		(106:0.001,(31:0.9844238353,107:0.4035847788):0.2750310482,(114:0.4109211555,(64:0.6403699471,((69:0.6107657786,((72:0.4028288961,124:0.4049014452):0.1464542287,(16:0.6964472017,9:0.4774403439):0.7414141226):0.6887275658):0.5500330416,(((7:0.7037279189,42:0.666871135):1.069592758,(126:0.5835347996,48:0.6389045935):0.4970415795):0.7345778501,((59:0.9247101332,(34:0.5425509114,((4:0.5313607357,43:0…
		[TREE] 44
		(((19:0.4839156232,15:0.267077854):0.7359463871,(71:0.3541036873,44:0.7237337337):0.6773831113):0.3844268452,(((7:0.1556494801,27:1.03529931):0.5732753057,(84:0.5134323616,102:0.2444035896):0.3174925576):0.7371684332,((88:0.6287041116,97:0.4521033194):0.964407774,(83:0.243118624,((20:0.2834378376,38:0.9047883213):0.401719615,(92:0.3814300556,(37:0.973475508,(115:0.3441362407,117:0.2944633005):0.3…
		[TREE] 45
		(41:0.5162708526,((33:1.001393973,55:0.3475797951):0.489129127,((22:0.2053703709,105:0.71534569):0.9740737601,(111:0.7036951153,(58:0.8193315646,(126:0.1693384432,49:0.1543565827):1.08801467):0.4498719305):0.6785627609):0.2665155008):0.9678925773,((93:0.3415700183,17:0.3575875462):0.4094594851,((119:0.3868720922,(19:0.7488966544,(121:0.5627845973,112:0.001):0.1820413534):0.4748033417):0.555391734…
		[TREE] 46
		(128:0.5329853967,91:0.5122117393,(77:0.4227288647,((37:0.1418974847,(69:0.6336759558,6:1.120998721):0.8673711843):0.330913275,((126:0.8998719229,((99:0.378763989,95:0.398737824):0.247402483,(7:0.5712087922,119:0.416565238):0.3681825946):0.8407352563):0.5885361036,((103:0.004954849221,(59:0.5647728791,(12:0.6462241366,(26:0.7970780399,(124:0.4291250982,113:0.6579901517):0.3304842004):0.0188277699…
		[TREE] 47
		(41:0.3992090131,64:0.3020840282,(95:0.425230096,((123:0.6564466109,(6:0.121412433,108:0.6543892449):0.8007705821):0.8968626809,(102:0.1788965527,(55:0.2294380306,(((90:0.6004760856,35:0.8354032342):0.6571859574,(88:0.6275716883,63:0.7866945672):0.5049535415):0.4323990173,((110:0.332952492,(27:0.001,(((80:0.2464487387,67:0.3223525006):0.3155562141,(44:0.5298385538,107:0.4311677519):0.2182391107):…
		[TREE] 48
		(34:0.9411426689,79:0.5009959837,(24:0.2559691139,(11:0.6518855458,(1:0.6501174426,(2:0.1851850986,(85:0.5609778175,(64:0.494395617,(27:0.5518249193,(92:0.2324996598,((109:0.5184551887,38:0.5907962849):0.4945559071,(32:0.41030685,(86:0.4546934167,(((15:0.6692579812,(5:0.01714855729,25:0.5837659382):0.3701804768):0.4018565865,(106:0.3928473817,(100:0.6506890649,76:0.3154672339):0.4771726741):0.308…
		[TREE] 49
		(4:0.6277263107,82:0.7713389253,((1:0.2900056514,(31:0.7161550964,(49:0.3831546132,(123:0.3636488797,(33:0.5799584848,(124:0.7009504994,((116:0.2541160559,86:1.009065963):0.3547235611,((78:0.4507487601,55:0.8769678899):0.5251907876,(12:0.597062227,((84:0.6038565196,67:0.002863098391):0.2909333046,(83:0.3558598172,63:0.1874626672):0.4715794802):0.4043326109):0.7909989577):0.7746256496):0.393859147…
		[TREE] 50
		(40:0.6267808191,110:0.8117004315,((117:0.1379079664,75:0.4241910537):0.5756462933,(58:0.3630221781,((4:0.5940096329,((19:0.2153184321,(38:0.855205917,86:0.6102785779):0.7079995777):0.2190081891,(68:0.4414848779,(34:0.6300041344,((78:0.2759830229,42:0.5909562402):0.3893903658,((102:0.001,113:1.063992536):0.6076469379,((77:0.1028732384,127:0.6886611908):0.4247484201,(49:0.7440790454,(((83:0.291720…
	256	[TREE] 1
		(20:0.2973120308,(31:0.07527414009,(7:0.1354617807,(62:0.8800064333,(162:1.015127579,105:0.001):0.3340424971):0.8567184994):0.5125979877):0.5553601677,(((207:0.6384769689,243:0.351194059):0.03495713003,((253:0.7005203587,137:0.2346910259):0.9699723495,(133:0.07255811923,(71:0.8947217566,((46:0.5579248031,((184:0.001,242:0.8030671818):0.5923049847,(14:0.8042246351,202:0.001):0.6492474822):0.837373…
		[TREE] 2
		(152:1.050132162,(90:0.6431270995,(61:0.9137671269,(43:1.297477393,192:0.3141815135):0.6617108675):0.6970229531):0.4684729945,((237:0.6126083151,234:0.4516685334):0.2983204682,((219:0.5726244429,(205:0.3337325969,((203:0.6709728237,((193:0.4250926368,204:0.4378259495):0.153649986,(83:0.2472506914,(137:0.09150260248,(145:0.7779780526,((197:0.5577171917,100:0.1479961237):0.7584482414,((201:0.924747…
		[TREE] 3
		(113:0.4592632139,60:0.9659033512,(69:0.2168580478,(5:0.2992052646,((139:0.5425417365,(116:0.9256602341,(198:0.5206490543,127:0.6725175066):0.7128593943):0.5918978697):0.7994839841,((38:0.4056100244,(138:0.2931946316,8:0.1421783193):0.6394550398):0.6572638673,((203:0.6531149472,(159:0.7188705885,(6:0.6865566388,(75:0.3032075101,(194:0.4839397728,(206:0.1997856656,(110:0.4556328756,(211:0.62876725…
		[TREE] 4
		(209:1.212963275,8:0.421163948,(109:0.3654676294,(((212:0.2559687785,((96:0.7483635964,36:0.1908164843):0.3543566213,(201:0.7472087783,(61:0.4499560398,(104:0.1425348146,139:0.8202519092):0.235903817):0.1943765417):0.4333117057):0.1695246136):0.4379360434,(32:0.8562182973,(17:0.4644846026,(119:0.4203783512,(30:0.5680807592,(24:0.7157450231,(185:0.2554891805,(89:0.1119833543,((14:0.4661345976,12:0…
		[TREE] 5
		(95:0.079445955,10:0.7640939093,((132:0.6349241361,54:0.3035773999):0.3488562034,((76:0.3955854888,(40:0.6786761968,(116:0.7217051613,(117:0.7368254922,((230:0.3031251047,14:0.7169160282):0.5333178152,((127:0.5736147039,71:0.3772993299):0.5147944994,(174:0.9908270251,112:0.6932049311):0.6167915554):0.2467616828):0.4919738673):0.5660115289):0.8568192809):0.5456643792):0.5503983877,((146:0.59608888…
		[TREE] 6
		(192:0.7835572739,128:0.8896432626,(123:0.3325223354,(((127:0.9051913072,94:0.4576934435):0.5691246919,(102:0.4898531524,28:0.3117318899):0.4854011376):0.6588742314,(135:0.6666449081,((107:0.7642206719,(182:0.1128249609,(32:0.3735382924,(((139:0.001,150:0.4925314493):0.49085705,(159:0.3773979997,115:0.6513939544):0.5795108605):0.7089667899,(247:0.6997618965,((88:0.3100846496,124:0.7372222936):0.2…
		[TREE] 7
		((34:1.028505347,(6:0.5619860489,148:0.2836395836):0.3684432405):0.2725481515,(33:0.6184514526,(192:0.7153405596,((132:0.2807953559,131:0.8993130701):0.2181536282,(222:0.5988876762,92:0.8607627092):0.2240210458):0.5261942322):0.3315062636):0.3108480953,((246:0.5051992154,95:0.2216937521):0.6230244806,(41:0.303028403,((54:0.7992544341,9:0.5356881543):0.3009940001,(((7:0.3743625019,(99:0.9169220144…
		[TREE] 8
		(179:0.4840679076,(6:0.8552472416,(101:0.4608987097,(46:0.5477297523,((66:0.5812253102,221:0.564526917):0.2903077281,(105:0.7135694502,(214:0.2499979368,(196:0.3656812368,(177:0.6786920983,(95:0.1780451124,(((25:0.5400273854,12:0.1788264149):0.3528990868,((192:0.4508804945,178:0.1333842223):0.6960359681,(209:0.7492966077,100:0.1947015374):0.5031352602):0.4604856685):0.3278947834,((21:0.4862809707…
		[TREE] 9
		(63:0.1688501066,29:0.65545403,((185:0.159951468,23:0.4522273836):0.07690052802,(176:0.5106863112,(213:0.7124641103,(((78:0.5191229552,247:0.4599613124):0.5146447854,((250:0.6513474819,178:0.8038309656):0.7954754679,(229:0.4836819294,158:0.4183487259):0.7067900897):0.9159285009):0.1937365679,((220:0.4736295481,((143:0.3169321229,(211:0.714763558,207:0.3006213218):0.5168870873):0.5251883766,((57:0…
		[TREE] 10
		(((173:0.488931322,65:0.1205741302):0.1972366414,(49:0.8100220764,(109:0.5849962673,(95:0.5925249982,174:0.2893609891):0.5013721516):0.5985528121):0.1826771478):0.4548984541,(192:0.7694322864,(((156:0.3807197966,175:0.3751913808):0.5812156384,(199:0.2625097171,((142:0.5410371654,30:0.6084829545):0.9653978847,(207:0.4909751602,64:0.7800915843):0.5608450908):0.1735041947):0.4949749381):0.5991803737…
		[TREE] 11
		(107:0.4481424184,(142:0.6562949136,(50:0.4613957464,194:0.8790953786):0.2889491054):0.001,((18:0.9161006678,127:0.3294821041):0.5121175689,((63:0.2714193913,112:0.5514817771):0.3260440494,((114:1.116808665,124:0.4434270835):0.5977347397,((9:0.3837627002,(39:0.4263995936,(93:0.6558902549,(65:0.2848632167,181:0.9122735514):0.3667615696):0.444259235):0.293272924):0.1699893447,(5:0.2178914455,((104:…
		[TREE] 12
		(119:0.253456115,183:0.3582634984,((32:0.345143318,(130:0.6615189139,217:0.4241382658):0.2526270715):0.08342355246,((51:0.4774363411,211:0.2241695614):0.5633025136,(16:0.3348310135,((108:0.5682224398,(55:0.3175697108,(65:0.2785022807,(8:0.4026786341,(97:0.4947895399,214:0.5077613995):0.2793869841):0.2370407935):0.611088795):0.6253431715):0.3481009573,(((78:0.5793897992,(116:0.4710830002,((201:0.4…
		[TREE] 13
		((24:0.1459794547,35:0.3884796679):0.2127879642,(251:0.7186738236,(109:0.464207133,(227:0.6404701216,225:0.9117831523):0.3766857659):0.6250880252):0.2421653036,(204:0.01522000946,(132:0.716661778,((232:0.6853522495,(240:0.6476832895,199:0.2770156761):0.1194044546):0.4574213575,((229:0.3189327618,210:0.6203046737):0.3940611311,((137:0.4357671009,((182:0.001,(((140:0.6127661586,21:0.5684708074):1.0…
		[TREE] 14
		(102:0.4660916679,(104:0.3804488553,(3:0.09860921945,((56:0.1910984247,199:0.596864055):0.06611806682,((256:0.4824146365,(100:0.486595582,253:0.5657662303):0.7894815256):0.5603932796,(143:0.4522551449,(31:0.2715630689,167:0.4763094198):0.5739965394):0.2727958562):0.6620017078):0.4920452319):0.2691379113):0.6360158392,(((83:0.7230480546,(18:0.6102520224,(85:0.4678430702,(135:0.2696587831,57:0.3720…
		[TREE] 15
		(233:0.04635985962,(17:0.2883364039,(149:0.6818712035,192:0.3905043753):0.7189236587):0.6259374286,((202:0.6062114558,((37:0.3296200042,21:0.3461874288):0.4818271929,((135:0.4180647928,65:0.2678614727):0.2746659968,(66:0.1616343666,220:0.3129252819):0.2978340875):0.6480035474):0.9214457939):0.4709910405,((26:0.706640236,6:0.3033755703):0.1994964163,(181:1.104057307,(124:0.3563211037,(13:0.2851051…
		[TREE] 16
		(138:0.4822841995,113:0.302906282,(240:0.2830610225,((24:0.3788080446,((4:0.3549933508,(251:0.6927157986,236:0.7123837066):0.7581385675):0.8564181317,((49:0.3330338349,173:0.8156113753):0.1660058627,(146:0.4473187063,156:0.9593299114):0.4515827822):0.8527610393):0.3345662472):0.8418512136,(154:0.5815828151,((122:0.8315785446,((225:0.6735606629,(26:0.1892907428,(94:0.4715865268,20:0.4326771868):0.…
		[TREE] 17
		(247:0.4821800361,(232:0.5254505021,22:0.759494282):0.826875134,(14:0.3843137525,(((97:0.001,17:0.5079846438):0.3969021136,(20:0.06548819406,186:0.5435966201):0.05130789955):1.061305635,(233:0.419267919,(179:0.3200500868,(191:0.1060005795,(((60:0.5792506542,(29:0.5883845063,242:0.3185797428):0.3767830476):0.9193280416,((184:0.03500636101,((227:0.4754039012,1:0.3579121724):0.8016493004,(225:0.5051…
		[TREE] 18
		(194:0.001,238:0.465366131,(((136:0.8856499662,118:0.5381982657):0.8574090692,((207:0.2861493545,31:0.09463639008):0.5746619326,(142:0.09739323844,116:0.6684255314):0.3887861095):0.487495649):0.3009727544,(((152:0.2448633317,(163:0.4332220436,39:0.6368853775):0.3826763525):0.1983657745,(((221:0.4103740363,154:0.6629252365):0.71560413,(65:0.9050403305,220:0.2583222597):0.9386295574):0.7022983175,(…
		[TREE] 19
		(55:0.2246202231,(209:0.4023184654,(75:0.3462654364,(198:0.1129259123,(61:0.3867452652,(249:0.4399696155,161:0.5853813984):0.4621159157):0.3159470716):0.3924374409):0.001):0.5905910704,(59:0.6767091503,((244:0.001,84:0.4082689121):0.6724009685,((175:0.09425706707,238:0.7477090724):0.2927920309,((145:0.470192272,89:0.6563559616):0.6766229071,(107:0.7248081668,(22:0.3398906043,(225:0.5609833034,(((…
		[TREE] 20
		(102:0.3020717817,29:0.4616463991,(201:0.9998551439,(23:0.4540278214,((142:0.7746743866,((222:0.982368651,218:0.2198766985):0.8901805342,(66:0.7782042896,((74:0.5942946956,20:0.6239299258):0.4065895429,(114:0.6172325599,(237:0.6568237534,110:0.5982774897):0.7158235077):0.3029336314):0.3246698327):0.5462173477):0.9305522693):0.5295289819,((53:0.6443337197,(154:0.7597948631,(35:0.2646086444,((56:0.…
		[TREE] 21
		(221:0.5496957263,((151:0.5027739181,(153:0.407936129,204:0.7008000262):1.273424456):0.4762847014,(32:0.8331121601,(206:0.5554730374,((162:0.9851670435,((159:0.5210540611,53:0.6322098986):0.807588995,(70:0.4232601554,(79:0.5010214667,237:0.4427953873):0.5349076252):0.7973445324):0.3098152628):0.8141345655,((50:0.6687671057,((60:0.1947526266,246:0.8405604594):0.001,(140:1.01523813,1:0.5173598922):…
		[TREE] 22
		(1:0.6510064542,(83:0.6701489112,(33:0.7250466826,(((45:0.7589148145,139:0.1490627787):0.3775807782,(15:0.2997102509,76:0.1214635453):0.4451732949):0.2713200018,((254:0.4706637176,249:0.282089139):0.0623322074,(176:0.3011482403,(135:0.1220237691,(91:0.5193134015,38:0.2718060797):0.4202347767):0.6365860278):0.5359212711):0.3912368957):0.323926495):0.4670227688):0.5723027315,((140:0.464121598,(207:…
		[TREE] 23
		(27:0.3173119931,(186:0.3135773496,(((167:0.5309511786,56:0.3241043379):0.5783571331,(52:0.4527249663,152:0.2469980507):0.1710425836):0.8051901533,((117:0.2895774476,211:0.7143720669):0.7749009692,((181:0.8070329898,216:0.6356311596):0.4697303496,(68:0.5005225532,97:0.4110914119):0.2521198149):0.05766737776):0.6658333572):0.8658193352):0.5551312177,(251:0.2165590651,(116:0.3508729817,((214:0.6818…
		[TREE] 24
		((255:0.3580489751,(11:0.2077301145,(10:0.5554747966,43:0.4733076857):0.2818093773):0.4737627075):0.3206483825,(18:0.6557945405,((183:0.01076315215,((143:0.3893109042,33:0.7721673491):0.3004994233,((153:0.7368407466,133:0.312473233):0.5446224244,(80:0.3928425286,(170:0.9628850428,(5:0.3265597044,(157:0.4673163349,136:0.5579953029):0.4633093216):0.3748996761):0.6367981676):0.7349908811):0.05200140…
		[TREE] 25
		(85:0.484304169,(133:0.4322982737,((226:0.5149350783,232:0.5321327874):0.9673529484,(144:0.3339921783,(154:0.3709111749,(131:0.5852409137,(((242:0.7730088108,3:0.3715365546):0.9192237952,(160:0.8612527526,114:0.3923639431):0.6900506355):0.8216848373,((198:0.2551219937,66:0.9943607744):0.6242723566,((90:0.08932302332,64:0.2579470085):0.4746452747,((215:0.8457816973,(177:0.1791725134,19:0.696334226…
		[TREE] 26
		(70:0.7945318922,112:0.8087959872,((98:0.4454230377,(6:0.636613231,(187:0.2772447066,(216:0.8518851169,((3:0.001,((176:0.6303198263,(220:0.6643839168,(8:0.289767639,(210:0.4172384801,14:0.6944230222):0.5801064418):0.001):0.4884027121):0.4022364218,(211:0.2833189746,(153:0.2450407076,(185:0.8142982889,(22:0.9168869481,169:0.001):0.4073880658):0.7781409532):0.2046552048):0.6126904838):0.428175802):…
		[TREE] 27
		(124:0.001,((238:0.4617010574,(17:0.7777792144,111:0.5077254473):0.1096295888):0.4191574794,(120:0.2709893567,((138:0.1858098911,70:0.4909443532):0.4402325747,(230:0.2275338971,((233:0.07845592046,253:0.8583733318):0.6633087739,(184:0.4605964599,211:0.001):0.7561385851):0.6453355816):0.7397293892):0.6729512097):0.9457534177):0.9992493929,(129:0.301664445,(175:0.7504537539,(((76:0.223665671,226:0.…
		[TREE] 28
		(150:0.5020698974,(206:0.8116199192,(35:0.4978285608,119:0.7574278639):0.1163132483):0.5061628242,((78:0.596751261,(66:0.5924153768,(248:0.5749638277,(242:0.173315935,(((181:0.6489921278,(70:0.7424249878,226:0.3057145065):0.3825865571):0.5882546182,(93:0.6432192449,(76:0.8703247348,(195:0.4953919629,15:0.7974574419):0.6215076081):0.3423791728):0.9376811636):0.5353221701,(69:0.1942681269,((131:0.5…
		[TREE] 29
		(163:0.7760812459,((120:0.358419208,188:0.4185837964):0.5208744352,(192:0.1835423315,(183:0.3905889416,39:0.4216464671):0.5618924098):0.5248804755):0.3276566842,(256:0.5238155473,(180:0.5611688667,(45:0.2334505959,((11:0.001,((255:0.5688171383,250:0.1969964384):0.2250427444,(13:0.4050125212,((103:0.7173997634,66:0.4961027432):0.7365456278,(167:0.4462162325,(5:0.8783216216,(147:0.5870829184,(150:0…
		[TREE] 30
		(79:0.6767062418,((231:0.457374301,4:0.6184595365):0.2572818347,(255:0.005473434182,194:0.5308677543):0.6333805022):0.04721259513,((227:0.65648087,(177:0.9012712756,136:0.6956102098):0.3971397343):0.7124498702,((153:0.5413165927,(247:0.4000216253,207:0.369108756):0.6893292914):0.9686810374,(67:0.05852922407,((169:0.1957644088,221:1.042583435):0.1728980452,(60:0.05138591454,(((71:0.001,(214:0.4984…
		[TREE] 31
		(105:0.1564849945,196:0.6842317304,((42:0.6945847851,(166:0.4107170015,(177:0.6271957281,65:0.4590648405):0.001):0.379341702):0.8375332329,(55:0.4823753586,((142:0.4004603803,59:0.5786245405):0.7065877851,((239:0.9003939004,(215:0.02162943196,((217:0.3415157943,237:0.1179255937):0.8431017665,(193:0.4048331904,222:0.5886180424):0.3708662156):0.3532131842):1.112178111):0.163321995,(244:0.6868759969…
		[TREE] 32
		(218:0.4263467557,241:1.013344437,(((10:0.484017088,174:0.6756969447):0.6927053565,(219:0.6894197943,((238:0.1670790306,125:0.2617541192):0.919092879,(31:0.3313715276,59:0.2698314475):0.813374768):0.3924663101):0.6211334148):0.3883155017,((229:0.3953108026,((179:1.012715967,255:0.8216080738):0.2115832832,((44:0.7693314324,116:0.06405512906):0.461984362,(3:0.5400044652,236:0.4646072685):0.65341266…
		[TREE] 33
		(224:0.7930169164,((6:0.574721504,(122:0.2576816441,203:0.6723679638):0.2570164973):0.4888581517,(177:0.523851684,(78:0.9500822243,(20:0.4191453479,(81:0.5156007283,((101:0.5444573884,(12:0.4167774429,30:0.6520532495):0.3045324296):0.8186764585,(76:0.4777965516,(79:0.7181560199,(242:0.4359138733,(13:0.4160876803,91:0.1200881257):0.395031943):0.9217969396):0.5094681064):0.8194077376):0.6863483828)…
		[TREE] 34
		(129:0.5657188861,149:0.4633037783,((103:0.6341302579,(113:0.4971666771,(205:0.3582584097,8:0.6977236803):0.3508485739):0.6505304069):0.2620856568,((38:0.4749529423,(94:0.7219635897,143:0.549441898):0.001):0.1817768252,(122:0.2937216814,(((237:0.9245459139,(182:0.4854266519,((159:0.7967424566,102:1.061050404):0.4731752344,(173:0.5701794814,7:0.4859759402):0.351669033):0.7390740709):0.8342647586):…
		[TREE] 35
		(199:0.7970192012,(89:0.6815123756,(144:0.3971212917,(248:0.3543139044,(212:0.5779807191,((154:0.7323178693,194:0.6760268966):0.7212145047,((208:0.4431195196,255:0.4231085964):0.8913947791,(((58:0.3090060893,20:0.3888783372):0.7826798098,(168:0.4971655994,64:0.7173530391):0.6695653811):0.6124158404,(148:0.4679703791,((159:0.8561042356,96:0.462989307):0.4675654716,(12:0.7017766318,35:0.5627572154)…
		[TREE] 36
		(39:0.4216391738,(52:0.8756609025,(((4:0.5198408745,(187:0.2272045152,64:0.1503328786):0.8722612678):0.6432319988,(225:0.4205194689,(17:0.778132326,66:0.5756791744):0.5538067132):0.1808359181):0.06397868904,((136:1.136935562,(72:0.3054172346,((56:0.6540840839,49:0.6474169995):0.1170873218,(76:0.6024659567,192:0.168322637):0.7645489082):0.5243644388):0.8494406807):0.5841721493,((188:0.2898099597,(…
		[TREE] 37
		(22:0.7321024144,(248:0.7072115815,(195:0.5711835034,(109:0.7384733872,254:0.600423378):0.5952431276):0.4015998984):0.1102983962,((237:0.6251568227,47:0.6961044802):0.7048561407,((145:0.7057040792,144:0.4469035879):0.6895814031,((58:0.7176607157,((19:0.8470643791,81:0.832562303):0.4124151927,(207:0.6790442354,((131:0.7887709285,242:0.5430124075):0.001,((206:0.07458866647,212:0.9319119429):0.13005…
		[TREE] 38
		(196:0.9767128943,(80:0.5143901998,237:0.9446814603):0.4302438511,(26:0.1745453728,((((212:0.7552151388,51:0.540250753):0.66920267,(108:0.7339109591,(169:0.4555705975,((76:0.3617577323,162:0.7095689106):0.6404047296,(94:0.8441128609,(217:0.6115607164,(171:0.645611531,65:0.7369682038):0.1716307252):0.5281720745):0.6181580624):0.4292570895):0.7030833629):0.3355558129):0.4185900394,((192:0.261019733…
		[TREE] 39
		(32:0.6984662739,((134:0.6079029515,92:0.5256073861):0.4439408991,(67:0.3218054005,((150:0.5421075776,(167:0.306557004,145:0.6311682663):0.4897108332):0.6686140285,(122:0.5664278384,((118:0.6347237263,34:0.7263234404):0.4453791629,(193:0.6895543363,((59:0.7610363878,(105:0.03534871234,256:0.6776335261):0.7131754182):0.6530342384,(209:0.307327796,(37:0.648652513,((8:0.4535806138,(252:0.7157727273,…
		[TREE] 40
		(132:0.001,((144:0.4149978787,186:0.690454972):0.1312506288,(92:0.3267592776,(147:0.486678406,41:0.7929357005):0.3924083788):0.6312013916):0.33849486,((40:0.02302970657,(37:0.3537957588,117:0.7295952028):1.040311172):0.8790452047,(((119:0.3478449212,2:0.1432282413):0.7018264329,(189:1.068893514,39:0.5807036391):1.07419907):0.3979975364,((((131:0.6954261742,(84:0.6210594435,219:0.9975980231):0.530…
		[TREE] 41
		(74:0.5539401435,175:0.4426679621,((54:0.05702831782,((226:0.8128510513,121:0.214028609):0.4711564718,(99:0.6113895026,243:0.5547004872):0.411159865):0.6210186764):0.4584303211,((56:0.8563644519,(189:0.4692024277,76:0.6705347517):0.6037133569):0.1652608997,((252:0.3735940944,(92:0.4439306439,(192:0.7003052429,(63:0.8556225637,(237:0.5264880188,10:0.5342556239):0.3333126327):0.6848566129):0.549456…
		[TREE] 42
		((54:0.0286282653,147:0.5740309619):0.7034378949,((142:0.4543595364,(152:0.6135501295,41:0.6452504618):0.6874938424):0.1442732095,(212:0.8897096796,(49:0.1392140054,60:0.2654394785):0.402164333):1.035405635):0.4379299034,((6:0.343296715,((153:0.7146654246,27:0.7750022887):0.4353893791,(241:0.8396192143,51:0.5316289507):0.5819352194):0.001):0.1144130906,((87:0.2893443052,(157:0.4229929007,207:0.34…
		[TREE] 43
		(223:0.3349627689,(213:0.5064526145,86:0.2256059775):0.2748280397,(((((168:0.2420705985,24:0.8682648168):1.075063581,(159:0.001,218:0.4721818491):0.62597956):0.503063314,((90:0.9687662405,(49:0.8122220201,2:0.7171667732):0.6301808506):0.7542563255,(177:0.6261631911,(83:0.3453819993,215:0.2076185743):0.4037631485):0.4445673233):1.030417959):0.299833943,(((184:0.4139897152,(219:0.8445366095,8:0.022…
		[TREE] 44
		(195:0.6054825981,(32:0.9290917924,(85:0.3946343709,((105:0.4299165452,119:0.1811376492):0.5717795211,((224:0.4642526918,(2:0.8354475283,253:0.9785613944):0.1956205447):0.3035160245,(234:0.4158027541,((221:0.645898771,(196:0.8038301604,246:0.6159055674):0.5574866918):0.3663681692,((132:0.113561974,(124:0.5796008459,(64:0.3319582654,(23:0.2169635535,(120:0.9210441747,216:0.610599247):0.5873835614)…
		[TREE] 45
		((235:0.4804308267,181:0.4793546504):0.8095838337,(244:0.001,(((5:0.8508667627,34:0.9224904528):0.5737473744,(140:0.3334510396,(176:0.4177034941,(((230:0.439357622,82:0.8567615195):0.3450496698,(215:0.5420057198,133:0.2719059911):0.4732201767):0.5755369525,((110:0.1259116805,53:0.05350135954):0.713810336,(223:0.3033403044,(114:0.1577931041,175:0.5028883151):0.179255919):0.108150074):0.00048703109…
		[TREE] 46
		(61:0.3744175153,221:0.001,(228:0.7423751305,(203:0.1594167549,((5:0.0935608358,(232:0.4178447033,((43:0.557001355,214:0.3203105224):0.5735760751,(3:0.8178085228,(39:0.01126878231,(((208:0.6305866983,200:0.5773317504):0.1363899766,((32:0.4883290112,(159:0.8678745403,(55:0.4600418562,162:0.1482460364):0.2599264528):0.8849911422):0.8212982368,(250:0.4393166838,(216:0.7884601612,(41:0.753095902,(222…
		[TREE] 47
		(210:0.3395593386,134:0.2438017977,(2:1.036054749,(179:0.4669258183,((184:0.2534452771,60:0.5719095247):0.3591982318,(211:0.7809624075,((78:0.5282611566,(((144:0.5715108859,93:0.3818916696):0.6752396985,(45:1.049161429,241:0.4843044772):0.8393933943):0.2980773608,(133:0.5991219297,((88:0.3395822482,153:0.7521985425):0.6079108665,((148:0.8572507304,(226:0.388124241,8:0.8572603448):1.013917461):0.4…
		[TREE] 48
		(240:0.7572544168,(72:0.1140440028,(((138:0.2269765936,(108:0.1982649368,(134:0.3162013679,228:0.673469813):0.850794603):0.4737116705):1.251203293,((202:0.7123494288,165:0.1853792174):0.4964397275,(29:0.765615009,25:0.4568739345):0.6395875412):0.1719023552):0.9945836663,(53:0.4821711896,((28:0.5420945443,117:0.6304851332):1.040374165,((116:0.6754314844,233:0.1784094115):0.4815371295,((146:0.69848…
		[TREE] 49
		(150:0.5739402937,(202:0.5187506341,(54:0.5417996277,(41:0.5462739953,51:0.4539324473):0.6225872786):0.5475599122):0.3984251094,((8:0.340821946,(61:0.7937893918,((222:0.6907525495,((43:0.3528322977,206:0.3172178856):0.8148913935,(6:0.3793546656,69:1.108379423):0.3546771024):0.9342897447):0.5164427218,(117:0.7063182248,(3:0.5078927748,(17:0.3514848221,((173:0.322514566,(246:0.6535328815,14:0.45756…
		[TREE] 50
		(64:0.4806309449,(239:0.5079069944,(149:0.5209686036,((82:0.04548736959,38:0.4468019544):0.08996505581,(67:0.4276765969,104:0.8570128758):0.9513134589):0.3021180814):0.5398387279):0.3336048047,(15:1.003023721,(60:0.1286116302,(245:1.01139044,(((6:0.3976824171,103:0.1460783044):0.5205299845,((21:0.04080012955,(12:0.5642130924,(217:0.1767280527,232:0.7409640918):0.1943218491):0.4520672052):0.169859…
	512	[TREE] 1
		(59:0.6873449902,47:0.5295341513,((((129:0.530660481,339:0.1434605462):0.1751456742,(84:0.4539966977,291:0.3813003845):0.5669797307):0.7681381383,((131:0.8478933201,((((332:0.5034243898,86:0.4350816934):0.2647952174,(155:0.5606077034,142:0.8094471525):0.5982979226):0.6773194105,((441:0.7432537823,(39:0.6438519847,368:0.4953667607):0.3417541234):0.8848901667,(184:0.4961254235,(67:0.5140650341,(286…
		[TREE] 2
		(53:0.7323200302,419:0.5876183692,((151:0.6553065787,418:0.2054703039):0.3995107006,((241:0.8031384473,(169:0.4087538375,(23:0.7515149344,(472:0.2533133087,(503:0.4923869922,(90:0.650923812,(505:0.458407825,(331:0.4868557938,(123:0.5643611878,(83:0.3271685977,(5:0.4746521376,(11:0.852117758,399:0.4840385797):0.2959396873):0.6506701886):1.006974155):0.001):0.6318602869):0.40015542):0.6218539233):0…
		[TREE] 3
		(167:0.4031484527,344:0.9022086187,(((169:0.4265847928,386:0.5373476417):0.2890030542,((299:0.4092098845,(126:0.5401716147,360:0.5573405781):0.4484201818):0.5033675587,((159:0.4142623537,399:0.4019232325):0.8564789983,((219:0.4851990943,(401:0.5491195082,(349:0.7560542413,(248:0.6550825805,341:0.3696031567):0.537000785):0.7616689134):0.2756825085):0.2674026836,(494:0.6770988393,(13:0.732132966,((…
		[TREE] 4
		(29:0.8201450519,(415:0.3461326879,(205:0.2573620087,247:0.1410242322):0.4261998956):0.6329807872,((366:0.1905262961,(50:0.5229542418,306:0.3708735819):0.8287044935):0.7229790798,((489:0.6587532604,(511:0.332216839,(32:0.562867929,(175:0.797501977,((89:0.406608577,251:0.731712961):0.6576004735,(360:0.596890141,((201:0.5127472588,(480:0.6742010694,115:0.2931855004):0.5088631359):1.131034265,((378:…
		[TREE] 5
		((276:0.6242849521,(299:0.405357756,((222:0.4908807277,280:0.6023007086):0.2864369857,((374:0.1881323248,510:0.3848105709):0.1296059034,((401:0.5323195266,373:0.7502780213):0.4982233011,((108:0.6478868238,((323:0.961198495,116:0.2209763138):0.2940074179,(78:0.2817207751,170:0.5256185959):0.001):0.6678820232):0.6946031969,(246:0.5463462142,(499:0.4892541283,(186:0.5310969952,(370:0.6999827011,409:…
		[TREE] 6
		(386:0.3779763879,112:0.6041411309,(145:0.3678533266,(((120:0.4544101039,(68:0.4717492042,(197:0.5328287724,502:0.5973440198):0.250618088):0.1172776169):0.6199236002,((414:0.4742929113,(498:0.153996661,338:0.3190092244):0.70809402):0.8101775987,(431:0.8209110275,(429:0.3024804932,315:0.03084291698):0.4575099178):0.4030941647):0.5142601165):0.3200377271,(459:0.6389568994,(((323:0.5711756298,330:0.…
		[TREE] 7
		((301:0.5610380162,361:0.3143074354):0.3814475206,(434:1.028349419,((((446:0.3246057255,137:0.6622664709):0.001,(497:0.7455764168,156:0.6140752022):0.4519850224):0.2306817738,(509:0.2243971064,((49:0.7798220987,141:0.5325514176):0.4336690264,((85:0.1266332335,337:0.05672843753):0.3236091915,(467:0.5079040828,306:0.4104624778):0.4603523325):0.5421180637):0.6315606862):0.4816587529):0.4080712218,((…
		[TREE] 8
		(349:0.2785420505,477:0.5046246319,((191:0.501134063,(((10:0.4835934122,((317:0.2468605292,333:0.6716587519):0.07615924596,(51:0.5632434966,443:0.2079795892):0.3707899154):0.544635033):0.3574222281,((446:0.5289998385,(251:0.7442645382,306:0.8233004415):0.5890278924):0.6284287319,(88:0.6821119647,(401:0.3678110505,1:0.7554004326):0.6745051411):0.1703132812):0.5128563224):0.297603103,(423:0.5324505…
		[TREE] 9
		(466:1.33951378,((390:0.6015053069,73:0.3039273993):0.4242929178,(14:0.3655455343,54:0.1944843051):0.6456886495):0.09234345893,((329:0.7190831896,((77:0.3554451379,243:0.2568730463):0.3152339801,(17:0.8258559126,299:0.5720487098):0.3099244675):0.4707359425):0.5544130975,(459:0.307019276,(114:0.3043309408,((412:0.7570980997,(11:0.91700634,(375:0.5956280347,209:0.831925622):0.8474651831):0.30407462…
		[TREE] 10
		(418:0.4180175342,(26:0.443893604,438:0.3932736628):0.489655592,(((284:0.6873507086,(209:0.9497435357,377:0.4427746601):0.2817459604):0.3636079922,(266:0.6202249401,(19:0.5862710208,441:0.7468486417):0.3808069183):0.5187767909):0.5786656343,((428:0.8312561496,((458:0.9199476841,((487:0.6306984786,227:0.4628285212):0.239178356,(36:0.2924138043,(508:0.465558921,(83:0.7347225388,(454:0.4491911485,45…
		[TREE] 11
		(268:0.315223665,(508:0.3963096665,411:0.5378788117):0.4746961693,((359:0.7638897172,(27:0.7079764301,430:0.631215133):0.8684532429):0.4608492622,((246:0.3739272314,(435:0.6502071019,((396:0.4587355141,287:0.3974516376):0.6905377007,(16:0.5418884255,(137:0.259286807,(((78:0.3337172163,203:0.863830197):0.4249539321,((49:0.7516905696,26:0.548822605):0.8568778051,(332:0.5401582698,151:0.8024016877):…
		[TREE] 12
		(354:0.1882393048,(406:0.4281578538,118:0.5106651437):0.4410263283,((409:0.2140197053,259:0.1298235663):0.3317853448,(372:0.3818172902,(399:0.1435049867,((302:0.5490114274,196:0.7165804543):0.9739470292,((((243:0.8326691497,(5:0.5067371077,268:0.7247683094):0.2725846424):0.2422288244,(451:1.015893572,(174:0.8575560068,(52:0.3735141448,460:0.6419561884):0.1976351297):0.4641539896):0.4615889142):0.…
		[TREE] 13
		(453:0.910300495,444:0.8368430323,(159:0.5699890537,(85:0.6199971062,((140:0.2490580009,(214:0.7272521566,464:0.3928829356):1.047950858):0.6879650595,((383:0.5894904748,300:0.5223790857):0.848086633,(((64:0.5380591428,219:0.710839286):0.05172660308,(176:0.2307953235,423:0.4637843008):0.3107685394):0.7599075592,(349:0.6204764235,(233:0.6875388155,((73:0.648319519,90:0.6969840153):0.5979925296,((40…
		[TREE] 14
		((495:0.6009065571,(402:0.05941446627,251:0.5956734583):0.3870809919):0.2933790211,((373:0.6600243092,(114:0.3352437751,((362:0.6751597556,309:0.6878873892):0.4352142164,(353:0.5129067517,(3:0.3699318504,(96:0.3925108284,(167:0.7296292796,(388:0.08723267724,477:0.255311925):0.4310609382):0.6857917336):0.7640592643):0.9364895784):0.4453833402):0.7399586491):0.001):0.4025166252,(432:0.7338198989,((…
		[TREE] 15
		(447:0.546304617,(32:0.4846701173,(110:0.4446932577,(327:0.4447879337,214:0.6880687704):1.003747759):0.4891109722):0.4841364813,((448:0.8941581997,400:0.3696270113):0.9087068976,(498:0.5075723641,((306:0.8165249047,(368:0.7925173919,(90:0.7687582903,317:0.235846667):0.2194145961):0.775993585):0.6259318214,(123:0.226935965,(52:0.3967019849,(98:0.4105575758,(33:0.2504524973,(131:0.1318483436,(249:0…
		[TREE] 16
		(364:0.7923936525,(334:0.3780896354,(303:0.5335279853,420:0.905784548):0.4255879719):0.5961325407,(78:0.4418430171,(59:0.7098375082,(457:0.5365128744,((255:0.3819937931,300:0.5322494757):0.7576745832,(169:0.4389314802,((373:0.3698619044,((204:1.093656185,(335:0.7160094348,((279:0.9809783529,278:1.234051221):0.5476867438,(203:0.5336794821,(145:0.3454223093,(346:0.6106253384,(19:0.8086645246,(470:0…
		[TREE] 17
		(26:0.6460153979,289:0.1934396004,(477:0.6101938973,((9:0.6008640553,(135:0.6084692945,(467:0.3590984723,85:0.2742979149):0.184461518):0.6803564795):0.4318170963,(((284:0.6073098069,33:0.3747887073):0.2676078558,(439:0.801199367,422:0.3698356117):0.3300930787):0.286691167,((486:0.484343332,(163:0.7663352042,16:0.6115419781):0.2909998876):0.45599992,(445:0.4159150941,(((429:0.555503305,287:0.82657…
		[TREE] 18
		(444:0.7264501945,(9:0.1074585314,((409:0.532286693,127:0.8795699744):0.401791822,((236:0.604629195,420:0.408638769):0.6804016433,(((139:0.5269792293,452:0.4483716683):0.5797888788,((479:0.2547637729,126:0.3292558187):0.8499616407,(353:0.4805197511,183:0.4120455582):0.5868866376):0.6829703309):0.6142112605,(458:0.3808677826,((207:0.3287669923,357:0.001):0.492037953,(((351:0.3990946292,18:0.567306…
		[TREE] 19
		(197:0.6127519179,(346:0.391847509,(447:0.3019767698,(156:0.9083252637,((291:0.3760160369,30:0.001):0.9890287912,(68:0.09385427772,61:0.3716720649):0.2650303693):0.721894626):0.3455447058):0.4280442265):0.6499543049,((102:0.02812866763,(216:0.2293972084,(343:0.7762103564,125:0.4438132752):0.7415354324):0.001):0.7661042054,((424:0.09199499949,(((208:0.001,485:0.8741560586):0.08179187791,(499:0.763…
		[TREE] 20
		(108:0.4429109154,(432:0.3605726845,(295:0.4905800203,(95:0.6228086439,((354:0.9090969583,70:0.7418656576):0.3597665883,((324:0.4080932796,305:0.8065862962):0.2252333956,(187:0.748721778,((88:0.6371994649,169:0.08377228091):0.2826465344,(60:0.2057628223,477:0.3109711631):0.1832063425):0.06552293561):0.4044241048):0.07794186364):0.5764197854):0.5643644572):0.4692796554):0.7445202796,((82:0.1577571…
		[TREE] 21
		(453:0.5432629068,((184:0.6544016747,409:0.210269257):0.7271112716,(271:0.5358116989,(329:0.5450773282,((129:0.09024276999,171:0.7902823783):0.4702271054,(18:0.7731806374,486:0.5433972969):0.5316798502):0.7228025795):0.7159268283):0.6161014077):0.4283953705,(79:0.001,((281:0.2056393407,(25:0.2972976286,(372:0.9233086869,(277:0.8405982299,510:0.4871202616):0.6505211397):0.7952772308):0.4806086304)…
		[TREE] 22
		(463:0.493543787,(268:0.4670965369,(298:0.3853484287,209:0.2386617561):0.4057413695):0.5999246048,(235:0.5114730912,(((303:0.4732215906,(299:0.5922104702,((468:0.8455755088,117:0.6567678107):0.001,(459:0.05306155453,(53:0.7418791026,170:0.8259955389):0.7865135987):0.6487352308):0.8068529349):0.6253524765):0.7745471953,((439:0.5761151637,205:0.2936063536):0.5255372302,((192:0.3510477531,(178:0.390…
		[TREE] 23
		((434:0.3452351454,((284:0.7578282493,361:0.738301769):0.2706862113,(47:0.6795571768,10:0.4126667704):0.6423098968):0.4049249532):0.8838811799,((((130:0.4839395039,219:0.3298691925):0.7330718813,(147:0.8769003686,(365:0.2400930377,(68:0.565424652,226:0.525250766):0.3642698362):0.3019581899):0.3234191872):0.7830240139,((194:0.687563701,153:0.7070510116):0.2103217158,(((202:0.4151943757,178:1.03756…
		[TREE] 24
		((463:1.094003263,356:0.001):0.8063833514,(509:1.106427156,155:0.9441244492):0.4746905589,(273:0.5512496764,(107:0.4949204889,(((152:0.2507996143,17:0.4284106873):0.814354804,((467:0.4263495489,(154:0.9199924663,127:0.6540480071):0.7532563327):0.5374979268,((164:0.7159407471,247:0.3688011482):0.6660267851,((378:0.5515337374,(389:0.2632253868,(374:0.3047226663,8:0.3442959715):0.403500943):0.004836…
		[TREE] 25
		(140:0.6847305173,258:0.1065179008,((((346:0.05277491281,327:0.3238314061):1.061165571,(308:0.7765456333,166:0.3289020092):0.4732150769):0.3517224066,((451:0.1256740872,25:0.3705491266):0.9359182934,((103:0.5307972308,(52:0.4019914669,(421:0.197843676,55:0.3898627017):0.8837249054):0.2084987206):0.5882851188,((205:0.001,(442:0.5891257147,(473:0.4234031743,203:0.06660062993):0.509413877):0.0646178…
		[TREE] 26
		(174:0.3772341983,361:0.288172269,((57:0.8129650104,(141:0.3959130151,((360:0.07764723275,(30:0.1397688363,(310:0.1886456534,468:0.6591753498):0.5758742124):0.4310822776):0.3860995801,((7:0.0414821452,(16:0.7339874411,((139:0.4677507195,121:0.4012940982):0.6362208468,(368:0.91966572,370:0.001):0.6004831396):0.4199369679):0.5114510478):0.1097670787,(((445:0.4132054645,463:0.9481801783):0.001,(277:…
		[TREE] 27
		(510:0.8165336307,((474:0.9305608781,476:0.4788664577):0.003895826914,(369:0.4300762351,(59:0.5370309564,192:0.4479377644):0.3529183661):0.5518529605):0.5416362567,(((187:0.2305937404,(167:0.3250861804,410:0.5575921727):0.5698790427):0.6449913811,(351:0.3168959644,((122:0.001,359:0.548226712):0.009075478916,(511:0.02488688595,((295:0.8038200152,((366:0.608159,226:0.3904037347):0.06690430156,((420…
		[TREE] 28
		(431:0.2622453194,132:0.2476831989,(429:0.1991623446,((10:0.5663050263,454:0.5366124594):0.817494971,((261:0.5446043887,(194:0.6761399436,(177:0.6058503186,69:0.06884589156):0.6386463289):0.632125934):0.5561173552,(398:0.6865210004,(((185:0.4600093666,307:0.5863895295):0.2187128647,(325:0.4758031856,459:0.2961063403):0.7714272517):0.379579937,(56:0.7283735972,(381:0.1063685814,(11:0.4663358925,(5…
		[TREE] 29
		(25:0.5671704534,27:0.4223142445,(420:0.7555912471,(((259:0.2971761596,(358:0.7223325468,73:0.867792519):0.5776332119):0.5355898638,(120:0.5220592283,((368:0.7607635596,322:0.6301899559):0.9296535282,(426:0.9200201134,((((221:0.4154032694,5:0.5409260984):0.622209006,(237:0.3447086937,(373:0.4956155863,(338:0.6987838187,354:0.2819218472):0.6235824706):0.4923750918):0.4019688209):0.6090788816,(84:0…
		[TREE] 30
		(35:0.5320379892,(93:0.6526874076,(138:0.8281779738,236:0.3634303619):0.5247304512):0.3747534142,(423:0.563379851,((230:0.6570994056,160:0.6896061463):0.55413411,((439:0.1085472322,(245:0.140748287,288:0.6653135257):0.8903466136):0.9590747175,((334:0.7026010982,(479:0.6611560306,((330:0.6208577717,475:0.5119469194):0.6974788332,(96:0.3759552882,((301:0.4397282462,445:0.1971348611):0.4787510925,((…
		[TREE] 31
		(19:0.2761102582,(446:0.5025062963,(477:0.2709605359,29:0.3910132965):0.3902077194):0.738723494,(86:0.7294309826,((24:0.07218737779,((250:0.367790836,(466:0.5239422281,(327:0.6052823758,430:0.7321633319):0.6755914872):0.3164710442):0.2711130184,((145:0.6980661031,470:0.4111911629):0.1182851198,(453:0.6265071294,(309:0.920807111,52:0.3813840938):0.8878423155):0.2385355519):0.5145741296):0.53295090…
		[TREE] 32
		(41:0.756799458,((444:0.6137681501,496:0.6467175105):0.4048388473,((262:0.001,125:0.5139772666):0.1130807689,(228:0.9852703885,459:0.5386553128):0.5162308897):0.5825730339):0.2058676934,(126:0.7539896395,((95:0.6195908534,((238:0.3807824063,(237:0.3284607459,16:0.7984633392):0.6144791143):0.6477344269,(88:0.3182898573,(328:0.495443725,((81:0.3198478745,(366:0.6047232247,(454:0.3435156695,376:0.37…
		[TREE] 33
		(15:0.4511146307,484:0.5878372937,(56:0.6614285407,((62:0.3253523736,(71:0.4303880546,23:0.5722832232):0.4561284444):0.03338267307,(((196:0.4673673935,475:0.7981705367):0.9300342654,(((70:0.2176751264,112:0.4686442442):0.5845368944,((445:0.4436871236,367:0.8181058218):0.3028774729,(82:0.7259375872,((324:0.6763434747,113:0.5783859652):0.6384766353,((61:0.3118703927,(21:0.3483839802,((431:0.1624203…
		[TREE] 34
		(272:0.3408351538,(218:0.2364987995,((120:0.255395114,208:0.6033972746):0.5676932821,(213:0.9148071885,(214:0.819240818,243:0.7386669677):0.5610654334):0.001):0.4341008186):0.6373211271,(223:0.5331983129,(((368:0.5042897446,(88:1.186877605,(495:0.6828878529,287:0.7069917713):0.4234542171):0.5906925425):0.7428632057,(431:0.2526908289,(363:0.4038962491,((108:0.5343035401,(440:0.637063866,(352:0.248…
		[TREE] 35
		(408:0.2698603318,421:0.6324922835,((176:1.18549764,(95:0.5244334384,503:1.014493999):0.09674089817):0.1732527609,((470:0.5378237619,442:0.3404237952):0.001,(188:0.4270220975,((446:0.8223539671,((262:0.5694280045,(174:0.6716201007,((48:0.7314994702,399:0.3081736316):0.8414625804,((311:0.8548360789,68:0.3616918629):0.7020848586,(165:0.5390284622,296:0.3678236177):0.7215859824):0.4220227064):0.4093…
		[TREE] 36
		(350:0.578374781,(157:0.1306223466,(68:0.685466988,22:0.7939590505):0.2253892541):0.2612180671,(((153:0.4200016271,8:0.6292121916):0.7276926955,(451:0.001,(54:0.53640294,((368:0.7792922523,319:0.3677704983):0.5316473177,((104:0.3734300975,(283:0.5353719239,486:0.5367057958):0.6193580628):0.3829782787,(288:0.3483958818,(355:0.4488139799,379:0.6464328399):0.5566443752):0.7686981297):0.6447547694):1…
		[TREE] 37
		(388:0.697645447,283:0.4766305376,((50:0.5934596158,((276:0.2797729016,281:0.001):0.6834729381,(315:0.3586682892,(270:0.6762454313,(371:0.443694932,(90:0.726705749,347:0.4495258662):0.5023476021):0.5579341116):0.4897244898):0.4584868653):0.6267185027):0.8177994754,((503:0.4906076622,38:0.3872669075):0.7433373273,((285:0.1853770087,(145:0.438504304,((190:0.4036980949,162:0.001):0.001,(219:0.374731…
		[TREE] 38
		(460:0.5856646047,(414:0.5569036305,(367:0.6127853551,448:0.652971265):0.753205632):0.1868766435,(47:0.1535614726,(((390:0.7781933193,(213:0.9085456486,379:0.5223801565):0.7862114383):0.3707947046,((165:0.4232433724,303:0.8247190878):0.585895434,((120:0.1161261166,88:0.417003714):0.6845649004,(432:0.570847289,((437:0.1957414671,((222:0.5235431674,(174:0.522161987,(343:0.6888399685,(39:0.846623628…
		[TREE] 39
		(375:0.7406427051,150:0.4976412258,(203:0.9030562193,((404:0.81849373,397:0.4335446364):0.4175705454,((281:0.33843391,(282:0.1843304212,110:0.0851458869):0.6543377433):0.3786784124,((451:0.4983840154,370:0.5665928266):1.005942722,(((392:1.123126727,(415:0.3973111537,(418:0.850381323,(499:0.5350451752,(45:0.7758735268,303:0.2583171764):0.6692158458):0.6959132826):0.4658855504):0.7008012352):0.1134…
		[TREE] 40
		(80:0.4875839554,((446:0.001,(413:0.2489318908,415:0.9020168248):0.3207948657):0.8820798919,(472:0.466406012,((65:0.4811516035,((381:0.6673391458,412:0.3371336188):0.7028541614,(233:0.6675174335,281:0.8633142313):0.3949126612):0.9237480495):0.9000013271,(131:0.001,((495:0.6254186972,283:0.7624116961):0.6054394275,(114:0.6502405342,((37:0.5566178609,165:0.3098233164):0.5083585058,(435:0.1794365786…
		[TREE] 41
		(249:0.2928887013,79:0.6311686898,((82:0.3033828751,((414:0.5643885416,(418:0.4935447427,(112:0.5604603745,109:0.9153268143):0.3002783136):0.5923678173):0.2563346993,(28:0.5972695575,(216:0.5392098183,(200:0.8049637983,306:0.4452410279):0.2233728694):0.5130054115):0.7330375843):0.4167386878):0.5517859255,(((274:0.9057781313,(348:0.9358348944,111:0.7306886669):0.5930386376):0.2412072986,((177:0.54…
		[TREE] 42
		(485:1.029502975,113:0.3775434894,((263:0.4574954226,378:0.3915894438):1.253740256,(((63:0.09488156368,((207:0.552137476,(453:0.1654646733,311:0.5009653125):0.5841760399):0.3845551664,((10:1.075037429,353:0.1978419391):0.1748743819,(496:0.2347485548,((50:0.001,355:0.6606205559):0.2935481931,((130:0.8218342167,((323:0.6584090554,(180:0.6083922074,(499:0.6496287905,259:0.2446276866):0.1125041579):0…
		[TREE] 43
		(475:0.4706794183,(207:0.5560979383,((3:0.3131063693,(236:0.4696449645,282:0.5328956001):0.5924962457):0.3732609721,((223:0.693864111,((49:0.0388740948,501:0.2542483528):0.3664710872,((270:0.8828411436,(25:0.5222598593,137:0.5744565521):0.222278615):0.6585983398,(((461:1.033360293,93:1.094175613):0.4307915535,(481:0.3120988585,232:0.5014145071):0.3800814959):0.7461465769,(119:0.2509261266,(335:0.…
		[TREE] 44
		(231:0.1411429957,(((376:0.4866580132,394:0.406660778):0.4552887773,(428:0.6196817651,(244:0.5781860963,235:0.284136568):0.5433492154):0.1691278098):0.4163070086,((458:0.001,455:0.7518466205):1.029795664,(381:0.1245930813,((426:0.2445392258,(38:0.5908751326,32:0.3223716837):0.802008047):0.7916973771,((208:0.48562463,((122:0.5942796651,261:0.4392022172):0.7323559885,(163:0.6000988137,194:0.6202579…
		[TREE] 45
		((142:0.4330114456,173:0.4779170158):0.5374836923,(413:0.8623680683,123:0.4157607702):0.8495691579,(299:0.8384194132,(220:0.6997164182,(25:0.2740480181,(202:0.2999000971,(511:0.001,(((377:1.199500533,416:0.6440925086):0.3235362385,(54:0.3549786632,(190:0.5440243911,(145:0.4356179886,(125:0.2588371819,(370:0.3142521091,(107:0.6647867729,97:0.5505401854):0.5546169456):0.4357967966):0.8595353311):0.…
		[TREE] 46
		((471:0.5567759003,(83:1.027234812,55:0.7333847228):0.6627157762):0.5397843315,((163:0.08476999212,(122:0.1800234542,((144:0.2579473545,(286:0.354551146,289:0.9295977191):0.2194868644):0.5130077328,(22:0.7956404148,(431:0.6884946017,259:0.4536994906):0.3549954965):0.8530497157):0.5334359843):0.5423635012):0.5313146423,(((279:0.1043670764,(215:0.4549184217,(249:0.7404884221,397:0.8917794073):0.652…
		[TREE] 47
		(80:0.4374952697,439:0.6209358053,(296:0.001,(83:0.8037028686,((488:0.001,473:0.1725860469):0.001,(65:0.8153819996,(365:0.3738722234,((475:0.7275643902,((496:0.5870068738,53:0.3461163024):0.7084403888,(441:0.426748324,(30:0.4246800403,(143:0.6513034737,(((266:0.08389450673,335:0.8300821005):0.001,(327:0.001,272:0.4869665973):0.4083662529):0.4283536515,((63:0.5702639126,(499:0.9587133558,((304:0.7…
		[TREE] 48
		(401:0.3951684339,234:0.7241668613,(325:0.6183725894,(((333:0.5001910249,429:0.5467693606):0.7627891015,(11:0.4205831952,245:0.6351143284):0.4406199889):0.001,(322:0.001,(294:0.9782509143,(305:0.2714215648,(342:0.3354296059,((477:0.7285570532,361:0.5624255498):0.8292310122,(((493:0.3448691059,9:0.5784686754):0.4378054248,(257:0.5924747032,448:0.5400861697):0.2649969771):0.6082277367,((331:0.37267…
		[TREE] 49
		(169:0.6572907163,180:0.3810064717,((214:0.3371629932,(281:0.2743954174,279:0.3588603179):0.3385957241):0.3196074821,(433:0.5799622432,((226:0.7027970528,161:0.4370519884):0.5348233647,(466:0.5258995479,(166:0.0958163993,((58:0.4845940383,((291:0.4061356516,68:0.4478920893):0.7387910715,(((72:0.3391453806,(189:0.6197474871,(111:0.1748794519,(207:0.4026686491,398:0.3171180062):0.4570489564):0.3319…
		[TREE] 50
		(341:0.8770414341,277:0.2457950936,((297:0.8151346346,(230:0.4147136109,((34:0.2413065127,((373:0.3599277268,(347:0.1210065014,13:0.3797148388):0.5355622697):0.2713669496,(506:0.8733495756,(73:0.4726702329,(453:0.7665305561,399:0.4870490078):0.2707676258):0.7735157305):0.3244671254):0.7632081181):0.2912364566,((((7:0.5887363253,29:0.9143088112):0.7329703705,(52:0.5178689356,364:0.2500199259):0.48…
