# Supplementary material for: Data on the solution and processing time reached when constructing a phylogenetic tree using a quantum-inspired computer
Source: Data Brief. 2023 Feb 13;47:108970. doi: 10.1016/j.dib.2023.108970 (PMC9978462; doi:10.1016/j.dib.2023.108970)
Supplement: Supplementary file 2 [file mmc2.xlsx]

## Sheet: Normal dist. tree branch_length
Supplementary table 2. Phylogenetic trees with branch lengths following normal distribution.
	Mean branch length	Newick tree
	0.125	[TREE] 1
		(23:0.1452441255,((2:0.3188806258,(3:0.6032013593,4:0.2640297581):0.5158056757):0.001,(29:0.2193416015,(12:0.02811881205,17:0.1539757697):0.2513421143):0.3411103093):0.3360756999,(20:0.1985233539,((28:0.08720933245,(10:0.2416395116,19:0.04367078823):0.2582059653):0.2292378952,((25:0.5404525987,((6:0.08113158384,7:0.1474026544):0.2767318923,(27:0.315198807,24:0.1549332994):0.2249174288):0.31160921…
		[TREE] 2
		(11:0.295277993,(10:0.08713434078,(9:0.290589681,((5:0.1634846402,19:0.3508504666):0.2895173038,((16:0.575903765,(1:0.03354313215,22:0.1735006451):0.1678466043):0.2236900826,(2:0.1991989866,(14:0.2041095219,13:0.318006749):0.4796942042):0.2439832512):0.3444173867):0.3244952854):0.4549241786):0.1355791801,(((29:0.224897248,28:0.2948778861):0.4430050327,(24:0.2107951592,23:0.2624673981):0.161655947…
		[TREE] 3
		(32:0.2223780921,((2:0.3477138714,11:0.3448856972):0.1397777242,(26:0.4081502325,(((1:0.002039451992,5:0.3134942347):0.2796039959,(22:0.2896381128,15:0.3463131965):0.1579855572):0.3027433078,(25:0.2770341855,(8:0.3400420807,(18:0.1565422133,(13:0.2824910991,10:0.1490181719):0.2408964941):0.4704320629):0.3499337228):0.2354857205):0.1697228884):0.07061828527):0.2523329023,(12:0.1974601081,((16:0.11…
		[TREE] 4
		(21:0.1107461102,4:0.2600059858,((7:0.3439821885,18:0.1040831287):0.1753552028,(12:0.4076493122,((31:0.4960098725,(1:0.2329653837,((9:0.2009952579,16:0.3932102344):0.2646408883,((19:0.4835545957,13:0.2625307732):0.4384396575,(26:0.2167687168,((24:0.2123332077,2:0.3023513262):0.1030538165,(6:0.07014248247,28:0.2009076036):0.1624445529):0.3584399133):0.1637561542):0.05359267027):0.2266635862):0.153…
		[TREE] 5
		(24:0.1974313998,(6:0.1400286803,(20:0.1979437501,(21:0.162833589,(1:0.2113687883,10:0.1254765285):0.3273343851):0.1744596567):0.2856994858):0.2664245578,((13:0.2454540869,3:0.2187059024):0.2644022423,((31:0.09448641331,18:0.5001084459):0.09911336432,((5:0.2412228262,19:0.3702851808):0.0880761476,(2:0.3016892685,((23:0.2157951791,(30:0.3001077577,(28:0.03967046759,(9:0.1974313998,(29:0.1400286803…
		[TREE] 6
		(18:0.4706264932,6:0.1300876268,(27:0.3131739361,(((8:0.003366111106,(4:0.1228275289,28:0.2879304265):0.5190218039):0.09437074547,((21:0.1203786588,5:0.3156615158):0.5338211811,(20:0.3791084899,(3:0.217750552,32:0.22769708):0.1418569307):0.1455818131):0.365307978):0.3715936763,(15:0.3189157129,((9:0.3559686912,16:0.1922483098):0.2787472228,(((13:0.4214079025,(31:0.4510285089,30:0.4706264932):0.25…
		[TREE] 7
		(2:0.2920068787,(7:0.3373459541,(23:0.383158454,(24:0.1472828874,(17:0.1284759691,(12:0.1398172053,28:0.3800556675):0.2237014718):0.2956591681):0.540323155):0.3591598988):0.2260168843,((26:0.4998125056,(25:0.3345833509,(11:0.3123871664,4:0.2477147025):0.2504271292):0.2004884208):0.001,(16:0.001,(13:0.4329711039,((1:0.1436253761,((5:0.1562612047,6:0.4533153296):0.2745856514,(3:0.2920068787,31:0.22…
		[TREE] 8
		(11:0.2657471795,21:0.001,(19:0.4359496423,(((3:0.322903837,16:0.1948298024):0.3770625611,((23:0.02666385928,2:0.2398239031):0.2796614896,(17:0.3685731923,(13:0.2430480176,25:0.1746033212):0.2370176373):0.167354264):0.4304522975):0.2068144734,(((27:0.3222886277,(26:0.3217337417,32:0.2263140849):0.3489627759):0.2024700994,((28:0.205656674,(1:0.318372761,30:0.2548840585):0.003824436251):0.266302979…
		[TREE] 9
		(12:0.09659129202,20:0.3598012955,(((30:0.3298614926,17:0.08028955802):0.2891874085,(7:0.2916652713,23:0.135813063):0.4499580975):0.2228593209,(4:0.1458414851,((14:0.2338149866,32:0.02930361455):0.3218652639,((21:0.09752410158,(31:0.5133685597,9:0.1086174663):0.2784047232):0.2792327803,(1:0.5938318424,((16:0.001,(19:0.4876520606,(28:0.3908791342,10:0.3074204408):0.103418604):0.1775924548):0.12934…
		[TREE] 10
		(18:0.1539664404,16:0.2048564656,((2:0.0901705193,21:0.440549699):0.1371207289,((10:0.3737094629,((8:0.3328861676,26:0.1219083247):0.2741088373,(31:0.2181252796,5:0.1442832364):0.2389715045):0.3260858075):0.03913230387,((24:0.3905218414,(22:0.08870333469,32:0.2966396313):0.1022990944):0.348088946,((15:0.3187226321,(25:0.2106256373,(27:0.1909760789,11:0.2017420399):0.4275425202):0.1118943282):0.21…
		[TREE] 11
		((11:0.4064044886,21:0.3354471587):0.2260870997,(18:0.1821366946,(4:0.1898559207,28:0.2551259751):0.1417704357):0.2021379388,(31:0.08410685927,(12:0.2936029932,(((17:0.2796864676,(25:0.2210997736,23:0.2905286185):0.2274953208):0.3271290436,(27:0.1442530695,(32:0.4348382221,(10:0.1176850087,(2:0.1824983419,14:0.5197582903):0.1961422402):0.2039258437):0.1625039125):0.3521677629):0.4029613851,(20:0.…
		[TREE] 12
		(14:0.411320219,(3:0.1822123606,17:0.3186974553):0.2666098445,((6:0.2002857089,((4:0.1883713631,1:0.3171325295):0.1476088457,(7:0.2511530704,(22:0.2886363372,19:0.2842331081):0.2591804536):0.2486416526):0.457890303):0.212824508,((((12:0.1938002795,2:0.2706984787):0.3041600735,(9:0.1254421936,(23:0.161564735,25:0.1623342615):0.3461762599):0.07644757401):0.3395517181,(27:0.09098633099,(5:0.27321006…
		[TREE] 13
		(11:0.4662156156,16:0.4257082231,(((29:0.4965128978,(13:0.4644889306,(30:0.0864629817,(3:0.4325154578,2:0.1846044192):0.3158259354):0.2431845587):0.2500643869):0.2172922101,((12:0.16739494,32:0.2755730914):0.2550511941,((14:0.18484774,(10:0.4642374589,9:0.4481389354):0.2789800698):0.07568346541,((18:0.4556257898,20:0.5130265535):0.2485494226,(19:0.2760204043,5:0.551768773):0.4272430079):0.1302018…
		[TREE] 14
		(4:0.09239832227,((12:0.3017190692,15:0.1458673396):0.2401467641,(7:0.2629652131,24:0.3579648606):0.2240162462):0.3215904058,(((23:0.2752133391,(10:0.5190062895,11:0.08070694428):0.09890968145):0.3505159981,((1:0.1883009055,(32:0.2989466279,30:0.3698454749):0.1972709011):0.03099696882,(22:0.2766363789,(20:0.3036878677,(17:0.1798983431,26:0.4299332934):0.1856219274):0.283546924):0.1799416106):0.36…
		[TREE] 15
		(13:0.2826372704,((27:0.3056552207,(24:0.2289797492,23:0.3123642307):0.2858958302):0.3434819742,(20:0.2663800555,(31:0.1688853514,((19:0.4470139656,(22:0.3839329983,9:0.1884048579):0.1072688783):0.1246099784,(17:0.2811773095,(10:0.5023380026,(6:0.4367761986,(2:0.1542954784,11:0.3524071683):0.2457240498):0.1398922981):0.2019759107):0.2826324008):0.09022690978):0.2466992991):0.3866637319):0.1174831…
		[TREE] 16
		(27:0.3627574062,32:0.07387483776,(5:0.05299509353,(((6:0.3316148631,18:0.2033129944):0.2512656771,(4:0.2489870398,(19:0.1383407878,11:0.2050908731):0.3062701457):0.4636750877):0.4374639087,((21:0.1159430805,((29:0.2657413914,13:0.3556482549):0.2657496182,((31:0.4015973908,7:0.2713275598):0.120480262,(3:0.2400826967,(9:0.1802317293,((23:0.07039698524,1:0.3627574062):0.1948376906,(12:0.362370346,1…
		[TREE] 17
		(19:0.3168399494,30:0.07195650788,(21:0.06676284646,(23:0.5853709642,((27:0.2379168818,(32:0.0513605798,24:0.3158678824):0.420199427):0.1714167301,((11:0.4089151519,7:0.08943442599):0.208954011,(((14:0.4447460475,15:0.2396125302):0.4517656355,(8:0.1834275037,25:0.1637198027):0.2654422007):0.001,(28:0.001,((2:0.3061125073,(10:0.1023405071,29:0.02604941209):0.09022779278):0.001,(26:0.07195650788,(4…
		[TREE] 18
		(26:0.02701971693,((17:0.2317443487,6:0.3171477822):0.407508625,(22:0.1008570604,28:0.1967011934):0.2575237334):0.5731923713,((25:0.3419239478,(1:0.3826705941,20:0.1817445351):0.37940575):0.2745163043,(32:0.3149997432,(((5:0.321608398,9:0.4687979427):0.3267811055,(2:0.1564258061,16:0.1650332892):0.03802341887):0.1782107124,((18:0.3630411282,(11:0.1363029259,10:0.3245822317):0.1728555689):0.111485…
		[TREE] 19
		(15:0.1498101978,(1:0.1462389285,26:0.3608887007):0.373454511,(((28:0.1834337832,29:0.4671230802):0.3486057017,(14:0.1165450702,30:0.5166555117):0.4298745516):0.3500838288,(((6:0.3835414563,25:0.1264549466):0.257819522,(5:0.4517079391,18:0.1057769975):0.08206480319):0.3720399431,(12:0.03366370493,(22:0.1826411268,(27:0.5160862943,((4:0.0502131475,(31:0.4367489532,(32:0.1498101978,(9:0.1462389285,…
		[TREE] 20
		((3:0.2576678524,(15:0.3191899182,2:0.3225900368):0.2678631508):0.1762909961,(22:0.3536029721,(29:0.1886666079,(10:0.2107577745,4:0.1490249829):0.5365345703):0.1182388713):0.268447272,((20:0.3267828242,30:0.3360146582):0.2052579447,(19:0.08226523943,(9:0.2227381248,((24:0.0304755582,11:0.05806024766):0.1989746093,((12:0.2729601075,((6:0.2203027736,17:0.327212319):0.01170647769,(7:0.1762909961,28:…
		[TREE] 21
		(18:0.124530937,23:0.001,(((13:0.5056082536,5:0.3833998678):0.2627705595,(17:0.3481523775,22:0.1451968347):0.2934766067):0.2108258971,(28:0.2418679863,(32:0.2747047489,(((8:0.1197959634,(29:0.08241327607,2:0.09478340259):0.3015886685):0.3576158264,(12:0.500171985,(4:0.2393322984,(24:0.1794912926,16:0.1868980563):0.12809815):0.006750906443):0.142238014):0.4803697908,((26:0.2448518054,(10:0.1245309…
		[TREE] 22
		(25:0.3521670208,16:0.310141051,(23:0.3208709009,(12:0.248690273,((29:0.04638248625,(20:0.3862439489,6:0.1284085054):0.4202045658):0.3735703886,((28:0.338233454,30:0.1833423943):0.44902078,((31:0.2259184596,24:0.1913983572):0.3500958802,((2:0.09825074862,(19:0.2863011411,13:0.4080017083):0.244497942):0.2588378411,((15:0.3444741371,32:0.3300095786):0.001,(22:0.5324353092,((4:0.494324527,(5:0.20101…
		[TREE] 23
		((10:0.2337486977,(11:0.2579441974,8:0.4371517784):0.227205213):0.2460862256,(31:0.001,((20:0.2575488741,28:0.2761721532):0.2817834868,((21:0.2758238078,15:0.1987453151):0.4962828343,(22:0.2447136181,3:0.278068982):0.1616924034):0.001):0.3551154144):0.3398943342,((30:0.3182537127,18:0.1948941226):0.1290369457,(((32:0.08006771519,7:0.3333926653):0.139257754,((1:0.4783958831,27:0.3788100019):0.4641…
		[TREE] 24
		(20:0.2166371855,19:0.3941854765,((3:0.08307944015,27:0.2777804119):0.4589002612,((21:0.2112620186,18:0.1609413453):0.1919594233,(11:0.1163864356,((24:0.4685174909,32:0.147720676):0.1581214277,(9:0.1817348984,((12:0.1646265781,(28:0.3724835561,(2:0.406887563,(((29:0.1276732496,15:0.2491523551):0.2304304088,(26:0.3602604474,23:0.2166371855):0.04304980127):0.1874821184,(14:0.353447447,(1:0.08307944…
		[TREE] 25
		(((8:0.3277434239,19:0.5179888874):0.285881703,(7:0.2511370558,(26:0.3106414776,(21:0.4695739067,(16:0.3425672354,11:0.120053348):0.1165870628):0.1535948656):0.1816965984):0.3258895743):0.2876724691,((3:0.2565112169,12:0.6001022895):0.1299425041,((5:0.2780602957,6:0.2478809555):0.3676931566,((1:0.2659621127,2:0.1222522709):0.02674336304,(9:0.2638212941,27:0.3801126944):0.4590053954):0.4158625835)…
		[TREE] 26
		((29:0.117011209,31:0.3521648397):0.06749366531,(15:0.1587611113,((5:0.2911328151,10:0.2416174617):0.4239986906,((20:0.2047418341,18:0.2020591437):0.04763297891,(30:0.1550806078,((24:0.223094117,(23:0.2797951047,6:0.2262261264):0.2393498641):0.2937234533,(28:0.1839012267,(19:0.3156787175,(11:0.2577474781,17:0.3078813916):0.006098004002):0.3865497924):0.4960702516):0.4104289217):0.08000797162):0.3…
		[TREE] 27
		((14:0.3870019232,(10:0.259445273,(4:0.1975868764,23:0.3097151235):0.08576895123):0.3258905116):0.3873064984,(25:0.1850492141,(6:0.2768417206,(20:0.1401209063,2:0.5034118781):0.4011312158):0.321896733):0.5064348059,((11:0.3033028466,(5:0.1278969555,(15:0.3654424006,8:0.3798131583):0.2912675208):0.1016347807):0.4091942791,(26:0.2730661387,(24:0.563593995,(28:0.1442871125,(12:0.4092634842,(32:0.231…
		[TREE] 28
		(11:0.03254771013,26:0.1474148217,(18:0.03262313696,((15:0.3016183118,(23:0.3375473301,(10:0.4903997357,(5:0.001,(9:0.533080577,(20:0.2647738616,(24:0.1460529499,3:0.1522325792):0.478190183):0.07043184586):0.4150068883):0.1270251503):0.01585056774):0.3777261697):0.3374821068,((13:0.3552401731,(21:0.2792351758,(7:0.001,(6:0.1368162368,29:0.4472586642):0.3323286898):0.1256926199):0.4542283999):0.27…
		[TREE] 29
		(30:0.3483122518,(11:0.05046416589,6:0.2370891938):0.4330988673,(((18:0.2911308469,2:0.1858705872):0.2921816347,((16:0.1071895534,25:0.06993370423):0.3454399929,((22:0.001,20:0.3004992034):0.2421675349,(9:0.3604967475,(4:0.2848959859,(31:0.3180033859,15:0.309405062):0.00857987493):0.349969213):0.233955292):0.07913045891):0.04111063977):0.5475329536,((19:0.266335856,(7:0.3889716362,27:0.3912451196…
		[TREE] 30
		((26:0.5021576166,14:0.456542595):0.4176609216,((2:0.1191364319,3:0.4173146088):0.314966308,(15:0.2421720113,31:0.09033515445):0.3480160777):0.1498041508,((22:0.395960597,10:0.3981842184):0.3295618073,((1:0.2296113501,(20:0.1695823276,(27:0.3649870118,(21:0.3340705038,30:0.5245233473):0.06396873404):0.3340821308):0.2977450355):0.1241783421,(((28:0.1495885507,5:0.1080332838):0.4331403162,(7:0.2845…
		[TREE] 31
		(2:0.2175290325,17:0.4664431492,(10:0.2432368027,((18:0.3407484378,(25:0.3303980045,4:0.5061990931):0.3706818228):0.3204324607,(6:0.42014154,((9:0.33363053,((5:0.1836798171,26:0.1986616813):0.173584525,(19:0.2626500015,(32:0.1104007226,((8:0.323486562,23:0.236533469):0.2430405074,(31:0.3099319656,29:0.001):0.455945287):0.2361364525):0.2103684355):0.1404247294):0.3040423766):0.3080242565,((21:0.21…
		[TREE] 32
		(28:0.05014585354,24:0.2636037518,((16:0.160458938,(23:0.4279412563,(31:0.005612721003,6:0.1297344405):0.2817086259):0.01104735325):0.001,(11:0.1699432899,((2:0.01481374938,(29:0.3292387228,(26:0.101454357,(5:0.2734085406,15:0.2282184957):0.3115446143):0.3668141508):0.3113575762):0.2839731962,(17:0.1621100652,((21:0.02133841609,30:0.505871254):0.001,(13:0.5362454014,((22:0.05014585354,32:0.263603…
		[TREE] 33
		(12:0.4491587351,28:0.3673323554,((32:0.2279909141,21:0.2785549475):0.1837910062,((22:0.2348108689,(8:0.5030504859,7:0.31858843):0.0311490052):0.274810964,(17:0.3305450338,((23:0.2964662315,((5:0.2993357342,13:0.001):0.1763986396,(19:0.09921950777,(27:0.1435003131,10:0.1606647179):0.3873260785):0.3724832219):0.0583880466):0.283184432,(11:0.3854272318,((20:0.1490459341,31:0.6737715909):0.178709910…
		[TREE] 34
		(4:0.2817090795,((1:0.2241018974,32:0.2869040346):0.08372482005,(7:0.2518191434,(20:0.3838555371,(31:0.04723656389,15:0.2111006013):0.4125317071):0.2821351871):0.3999621717):0.1948459999,(9:0.1097970402,(21:0.3408373169,((28:0.1122489927,(8:0.4015050069,23:0.006442662466):0.1131190498):0.115786503,(17:0.1129496631,(19:0.3696385901,(6:0.3260655474,(5:0.03881609689,((26:0.2817090795,(18:0.083724820…
		[TREE] 35
		(20:0.330615444,((10:0.1353024419,1:0.4123467367):0.2395005589,((3:0.4170303241,17:0.001):0.05381418661,(6:0.2899952454,(14:0.1562470664,(19:0.3727283012,29:0.4610651047):0.02881541229):0.2253185694):0.1565723951):0.38215887):0.400968672,((5:0.1889925427,(4:0.07706246429,25:0.2161144828):0.263206962):0.4565051431,((23:0.05389089296,26:0.001):0.4160662231,((13:0.2599857707,8:0.2066000859):0.246387…
		[TREE] 36
		((14:0.2720700874,22:0.2556391562):0.08674504136,((15:0.1938537492,(19:0.2138345082,2:0.3991496195):0.3022892572):0.1724136619,((18:0.03262662352,(1:0.4815327239,10:0.2800084011):0.04336161905):0.282441056,((30:0.001,27:0.08360029966):0.3680498301,(24:0.3064462575,(4:0.004218390219,25:0.1978903631):0.3250397212):0.3081367401):0.1566239652):0.3968122617):0.2245358518,(9:0.2887370465,(((13:0.330775…
		[TREE] 37
		(22:0.1781149169,((27:0.1468300997,(32:0.1350714771,(11:0.2159134085,(14:0.2349004977,(28:0.1622113979,20:0.1161968921):0.1560144794):0.5513006901):0.2175326888):0.1473155041):0.3566370646,((30:0.3819184122,25:0.1724599144):0.13975019,(10:0.08542130354,((2:0.1663716131,9:0.3030309413):0.2327669413,((17:0.06545733632,12:0.1726488108):0.2367543321,(24:0.2478303182,29:0.001):0.09333574327):0.1928336…
		[TREE] 38
		(25:0.3143786122,18:0.1563205528,((15:0.3597434668,10:0.1852570869):0.2452465898,(13:0.1981095126,(29:0.5617785352,(12:0.4164988155,((7:0.3288066688,(9:0.2352966511,8:0.0817495915):0.09892295427):0.3702094622,(3:0.5547437977,((26:0.3624312704,((2:0.123193808,11:0.001):0.09124962901,((30:0.5318408678,14:0.4872063844):0.254335591,(31:0.3143786122,(28:0.1770049178,16:0.2452465898):0.1563205528):0.41…
		[TREE] 39
		(3:0.4026525889,19:0.1481104134,(31:0.3343154422,(10:0.1837394075,(8:0.1491621797,(((22:0.2201821993,1:0.2075452718):0.2608547818,(26:0.2124268064,(20:0.5235338107,((30:0.3343670026,24:0.4016966529):0.2622889152,(16:0.2187662915,25:0.2495832678):0.1105383755):0.3248310068):0.311862988):0.2589323115):0.1833239031,(13:0.3467255711,(17:0.3323616383,(21:0.1708216953,((12:0.4026525889,(14:0.2504647216…
		[TREE] 40
		(19:0.4545250845,16:0.1342193369,((17:0.1796155404,((32:0.3901363021,6:0.1057460634):0.3088137425,(3:0.2234814541,13:0.2331970041):0.1021923306):0.02424200338):0.2630229229,(20:0.2370640976,((25:0.07439435871,(29:0.1489317008,(7:0.5037019085,21:0.2415915525):0.3567312144):0.3119629572):0.3523777193,(((26:0.2090172777,31:0.1929229261):0.05580611059,((10:0.343229968,12:0.2802006368):0.2008412288,(5…
		[TREE] 41
		(9:0.2507066763,(15:0.1984447296,(17:0.2253390237,3:0.1931005919):0.4849604189):0.2855265684,((6:0.24966628,(20:0.2767483326,(14:0.1988810229,7:0.4297445137):0.2191987976):0.2712540012):0.3379750084,(30:0.2305771235,(5:0.2576001552,((22:0.2058489236,27:0.06679868441):0.2544650791,(2:0.3975063156,(11:0.3095128815,((18:0.2741598381,19:0.1567405812):0.1069434507,((10:0.2507066763,(21:0.1984447296,(2…
		[TREE] 42
		(21:0.2500203185,((12:0.5524457507,27:0.09319844955):0.09686803327,(2:0.2237882024,1:0.1242799624):0.1019514505):0.1305745794,(28:0.160849547,((6:0.2051861678,(22:0.477118583,(15:0.1705544833,9:0.193469932):0.3106865941):0.1448809557):0.2972563161,((20:0.2426506158,(17:0.226980143,4:0.001):0.1213898185):0.3368814582,(13:0.2672512063,(5:0.4624883686,(23:0.1688460337,((7:0.2500203185,16:0.130574579…
		[TREE] 43
		(24:0.1741058297,((21:0.272436272,30:0.3047302957):0.1285291745,(18:0.1588935779,(26:0.1076350017,29:0.2440462201):0.3432468146):0.4215212957):0.05331375982,(14:0.1758366176,((20:0.1507963114,(12:0.2045289579,((17:0.3260645247,8:0.2417745761):0.279908339,(22:0.452135411,32:0.2755540633):0.1822977838):0.2889771868):0.2015132233):0.3900577406,((7:0.2813626674,((5:0.1869511397,(19:0.1506701446,3:0.1…
		[TREE] 44
		(22:0.2251729995,(14:0.3096232518,13:0.05672677006):0.02052730544,(17:0.1995836687,((((12:0.1283495848,21:0.1933905229):0.2620381945,(4:0.2410923077,(26:0.3283887503,10:0.4134793448):0.2925340423):0.2863511738):0.3601377339,(31:0.2699699109,((8:0.1386797368,29:0.1349511778):0.1092289357,(30:0.1185185463,7:0.4141799896):0.4423987891):0.2613531797):0.3453739639):0.08070304223,(((27:0.1842974078,6:0…
		[TREE] 45
		(14:0.175019476,12:0.1636272711,(30:0.2733790213,(((16:0.1706397881,15:0.1798057024):0.2143498872,(20:0.3533061046,(29:0.1704713627,5:0.1718082162):0.13225581):0.149195573):0.3302868667,(23:0.2450191802,((25:0.1423625685,(31:0.1427350075,(13:0.3450294078,3:0.3345945386):0.1421973928):0.3660814186):0.1317239295,(7:0.109121323,((17:0.2711997582,6:0.3334914074):0.4906348626,((11:0.175019476,8:0.1636…
		[TREE] 46
		(31:0.194781428,(7:0.05937061227,(5:0.3409483151,(28:0.06624057717,(22:0.4168955922,(23:0.2860864202,20:0.3900855856):0.2769221062):0.2799549085):0.3002517953):0.37053494):0.3157615322,((8:0.001,16:0.2326870361):0.07972051869,(12:0.2435561059,((17:0.3885607233,29:0.1877619277):0.001,((26:0.434843911,(1:0.4478433989,(21:0.3334858792,11:0.1140241846):0.2353573579):0.2071912084):0.2374694257,(27:0.0…
		[TREE] 47
		(21:0.1468060738,(12:0.08491413331,(31:0.1533020511,(22:0.332706277,15:0.001):0.3372434309):0.2732520292):0.3993105384,((1:0.2646063729,(28:0.2676888317,(14:0.4694996084,4:0.4104123846):0.1673988042):0.2799098025):0.234895288,(27:0.1530787159,(20:0.2885799578,((25:0.2030776543,(29:0.4353000522,(16:0.1785132025,19:0.001):0.02629280324):0.399662104):0.3266398551,(((6:0.256828634,9:0.1468060738):0.1…
		[TREE] 48
		(29:0.07171823374,22:0.2674025614,((5:0.1522602027,(2:0.2790258136,(24:0.1370109536,3:0.2452299131):0.1909144313):0.129751105):0.3825597228,((18:0.03781123981,(26:0.2539142909,(13:0.04381966359,12:0.1730753433):0.2676611113):0.3753437602):0.3226082981,(31:0.212587275,((7:0.4078661363,((27:0.4168833027,(15:0.1995411905,14:0.08429624):0.2483541216):0.05445127733,(11:0.1561445464,(10:0.07171823374,1…
		[TREE] 49
		(31:0.1238145078,(2:0.3427491308,6:0.2910778718):0.3568166791,(22:0.1553702083,(((30:0.2741737472,3:0.3530640936):0.3134386388,(5:0.2181632246,32:0.2222316492):0.1956940502):0.1806192871,((12:0.09961013614,20:0.224210688):0.3379967497,((13:0.23784759,19:0.1760505177):0.3920881392,(23:0.2664919838,((24:0.06983401238,29:0.3116685648):0.2758369057,((1:0.1208790566,(27:0.1238145078,(14:0.3427491308,1…
		[TREE] 50
		(22:0.02900510773,((15:0.3155989159,27:0.2244761216):0.2619751313,(13:0.2534669324,(6:0.110739196,28:0.1591489913):0.2427063495):0.2606666931):0.2596702903,(16:0.2801412709,(((19:0.4236649194,4:0.1626579005):0.5494366779,(24:0.1531055269,17:0.3383032202):0.4978852885):0.05035964504,(8:0.249455419,((26:0.2772377433,(2:0.1437396645,(12:0.1824203072,(5:0.3103248713,(25:0.02900510773,20:0.2596702903)…
	0.25	[TREE] 1
		(26:0.4627535652,(12:0.4022719313,7:0.7827814155):0.6571543621,((30:0.48293846,20:0.4090695768):0.3652255906,((10:0.4919218151,13:0.5692539674):0.3824394292,((2:0.7160114381,(27:0.2525220563,(24:0.2808496614,(19:0.5278629938,32:0.6238668607):0.4261375341):0.4710345624):0.8394777714):0.707809026,(28:0.103459505,((6:0.4278056307,(3:0.5278244554,(11:0.6453074062,(1:0.4627535652,((25:0.7827814155,5:0…
		[TREE] 2
		(28:0.1301488676,((24:0.3089777789,31:0.4923411005):0.2759936569,((6:0.6130729739,32:0.6856983721):0.7942075196,((8:0.743090952,27:0.5469452813):0.7002673304,(19:0.609054234,(3:0.7249272274,15:0.3961545796):0.3682286249):0.4856946228):0.2998722767):0.2893839197):0.3173355341,((12:0.4765301359,23:0.2771792801):0.60847158,(30:0.6543963278,(7:0.3615103396,(((1:0.2910208195,21:0.6656301592):0.8273218…
		[TREE] 3
		(3:0.5829858469,((10:0.6204659969,29:0.7047456424):0.8074945351,(6:0.2773468461,(19:0.8424825286,14:0.4770139456):0.4670491664):0.0397265937):0.6802394508,(26:0.3034901357,((30:0.3505613681,13:0.4046536468):0.1296443256,(8:0.6514851299,((25:0.3825547837,((16:0.5673101171,7:0.6779808727):0.4446319546,(20:0.1553774267,2:0.7713647659):0.7996446314):0.4965167813):1.056342367,(11:0.5137446285,((15:0.5…
		[TREE] 4
		(7:0.7012063463,(20:0.5306733846,(9:0.5508060151,1:0.001):0.3321936191):0.6132758144,(16:0.4139933423,(32:0.5460574297,(19:0.6675986847,(((29:0.3280608298,(15:0.4222323465,(22:0.5497752767,11:0.5052859216):0.3803933478):0.5167353269):0.3516500932,(21:0.7982464465,(25:0.001,(4:0.5574886466,28:0.1337590311):0.9002561171):0.801057689):0.2410124762):0.5077790581,((10:0.07767800135,(26:0.7012063463,(2…
		[TREE] 5
		(6:0.9016619077,(19:0.5897041629,(((32:0.5358831065,8:0.7082633954):0.517733018,(22:0.5616860514,2:0.2516160463):0.6002645482):0.4564853481,(25:0.8047062445,(11:0.7393346013,((18:0.4726144972,28:0.2463053925):0.8207397055,((17:0.2034643955,5:0.6862637392):0.4951084872,(27:0.5695758381,15:0.4807778287):0.5948689198):0.7740838796):0.001):0.5991176014):0.2418583596):0.6921769535):0.5676991966,((30:0…
		[TREE] 6
		(3:0.3939605445,31:0.2301447252,(19:0.5487159899,((21:0.4975709592,(4:0.4858918937,8:0.5893236334):0.1157432703):0.5384057531,((2:0.5955400196,(10:0.5305405899,(12:0.5246207464,(15:0.6144948668,29:0.8698991779):0.6855742894):0.3535812279):0.7693437011):0.2175388106,(((25:0.4415876069,17:0.6639416651):0.7167135541,(13:0.7089324899,(7:0.5647722685,(22:0.5907696266,23:0.8257331611):0.001):0.62261687…
		[TREE] 7
		(9:0.2695764979,((19:0.7917323664,28:0.3656874134):0.4210428059,(22:0.8712474669,(25:0.4575682352,((31:0.4264758916,(18:0.3419397075,10:0.4311449883):0.3352822493):0.5411849951,(29:0.3936356666,(13:0.7856863536,((12:0.5781336154,16:0.5297519236):0.756044166,((20:1.248572485,8:0.183303188):0.6592189666,(30:0.4397953497,27:0.4379419647):0.7648849544):0.2547875909):0.439744566):0.5389042997):0.35009…
		[TREE] 8
		(31:0.4223215431,(25:0.4164812828,(1:0.3525804707,12:0.5655418946):0.300223436):0.3815766262,((7:0.4401655542,8:0.5702562213):0.4579755199,(18:0.5999824418,(17:0.5569264206,((9:0.001,(23:0.2205866457,(15:1.081279101,((10:0.36733336,30:0.134882018):0.6602796502,(6:0.1381807371,(22:0.8001909667,32:0.7209000605):0.8406684203):0.4042957716):0.3889903547):0.613883668):0.3143643945):0.1846309534,((13:0…
		[TREE] 9
		(26:0.5218016861,(11:0.5081413714,(22:0.5520573714,(25:0.81547285,31:0.004673458999):0.4951763585):1.188056199):0.4128609527,((16:0.4949476169,(17:0.2731750542,(18:0.6784067838,10:0.6954095375):0.1674406445):0.6115860471):0.3865982857,(((5:0.2032902537,(7:0.4791230693,32:0.4047529756):0.3291306913):0.4095596414,((24:0.7426194166,28:0.4520690146):0.5596111969,((8:0.6222325062,20:0.3657260991):0.68…
		[TREE] 10
		(3:0.4131342689,32:0.4453100649,((11:0.9240306018,(17:0.2673492097,15:0.7747795046):0.3119502742):0.6291522763,((8:0.9018521079,((26:0.2198087888,23:0.3412433272):0.4825271751,(28:0.5321934318,13:0.05374106983):0.1927743528):0.4924272938):0.7486988333,((30:0.584429276,(10:0.306419869,(29:0.3809455874,(31:0.544780941,((5:0.3319530116,1:0.5320010788):0.3505630065,(21:0.4131342689,20:0.4453100649):0…
		[TREE] 11
		(22:0.4212146299,(20:0.2401681018,30:0.5812258583):0.3947514151,(((3:0.9596704329,(11:0.3053393924,1:0.2985287626):0.2964399813):0.4297498031,(14:0.3090773353,(26:0.5704955541,(17:0.2599883845,(16:0.5722017106,(28:0.6251624383,(24:0.5372867907,((13:0.8442258164,12:0.7202280274):0.1061527373,(4:0.4497395875,2:0.503495994):0.1790896671):0.7260007108):0.1318692058):0.9006538419):0.8074879704):0.7505…
		[TREE] 12
		((6:0.4956801089,27:0.5056493955):0.264523509,(32:0.5420664548,18:0.9734119644):0.1671493845,(29:0.08248407362,(5:0.2482172669,(2:0.7384395355,(16:0.3458649656,((13:0.3434291558,15:0.4797995177):0.2196720023,(3:0.4748422209,(25:0.5115808252,(17:0.53475493,(19:0.8981901738,((14:0.3959172827,21:0.5918223868):0.3144595378,((23:0.264523509,(12:0.5056493955,28:0.1671493845):0.4956801089):0.851897307,(…
		[TREE] 13
		(24:0.5555499028,8:0.001,(((7:0.5369511092,18:0.4888977654):0.5733849322,(14:0.1554123254,(6:0.3639737379,22:0.6027071836):0.8554206383):0.322800885):0.4720892725,((3:0.8234096789,9:0.06816388799):0.5163758019,((5:1.097526723,21:0.7071569227):0.7870011515,((30:0.6855079747,(12:0.1057413889,2:0.4853830745):0.6778209224):0.3713917558,((4:0.7057711823,17:0.937535739):0.5347771333,(27:0.4074846183,(3…
		[TREE] 14
		(23:0.8246827717,(11:0.8077367225,((30:1.397861997,4:0.7047932162):0.6719152177,(24:1.039294989,(32:0.2003083492,27:0.23171484):0.6380811975):0.9891366793):0.7781228846):0.4828128957,(25:0.6088847146,(8:0.8229838734,(((16:0.2425648502,5:0.9471533483):0.6436450821,(3:0.351102678,(18:0.8880116759,10:0.205199606):0.3941498944):0.6572093576):0.8520917623,(31:0.4813178573,((9:0.6228324324,28:0.8229246…
		[TREE] 15
		(22:0.4392854848,(24:0.3744316767,(5:0.5589858196,21:0.5439176179):0.5083297681):0.1403562051,((19:0.0466852248,26:0.008507228541):1.055702475,((28:0.9081139489,(9:0.554210596,(20:0.3985957299,32:0.7087496845):0.4450000105):0.5703344346):0.3800427161,((29:0.2952587289,(2:0.5277112018,27:0.4756040767):0.302427419):0.2988452178,(4:0.7327216314,(15:0.001,(1:0.97463204,((23:0.4392854848,17:0.14035620…
		[TREE] 16
		(19:0.1013177981,(22:0.6096874006,(25:0.2230612131,(32:0.03506939863,15:0.7216276697):0.488986032):0.3984002368):0.8353088112,(((11:0.5042819109,5:0.533732821):0.5078614804,(7:0.4470046762,(23:1.078502851,(((8:0.1537091569,27:0.4346883113):0.8568530265,(28:0.6670403858,2:0.4904288499):0.9222843588):0.8033964433,((12:0.5128027246,29:0.1681082189):0.7797272639,(14:0.3185410226,(3:0.1013177981,18:0.…
		[TREE] 17
		(3:0.792918359,(25:0.509602174,28:0.1882362359):0.3658215637,(14:0.7187518181,((15:0.2743873028,(20:0.2538091499,(10:0.5276663261,((6:0.6661940301,19:0.186036988):0.7588879598,(((2:0.6037193957,22:0.1390996358):0.6228143781,(29:0.6506567747,7:0.9078633058):0.4838534449):0.2378420781,((16:0.5747059731,23:0.5309814264):0.2706485015,(5:0.245945847,(12:0.792918359,18:0.3658215637):1.155852731):0.4088…
		[TREE] 18
		(1:0.6034694834,20:0.2828126383,((28:0.1145555577,(17:0.6839295642,(15:0.4580584101,13:0.4739654492):0.5479006603):0.741651104):0.4276164536,(21:0.6452946729,((7:0.8321217123,(5:0.6038960807,(26:0.4747099526,32:0.1676166255):0.3803616707):0.2368431032):0.9633637278,((6:0.001,(29:0.4845301889,(11:0.6453246835,(31:0.3443380713,18:0.8147447322):0.3488138126):0.001):0.5474535059):0.6889338601,(30:0.3…
		[TREE] 19
		(5:0.6876762914,17:0.7424590028,(10:0.7121365863,(2:0.934753884,(((12:0.530420424,(25:0.8527310777,14:0.139684342):0.927437173):0.5681852084,(9:0.4826885651,(6:0.513060258,19:0.4779178118):0.586599815):0.7803468205):0.3357977281,(((22:0.001,20:0.4394632326):0.2649189058,((4:0.8323024906,8:0.5414422099):0.6467938504,(15:0.4210847105,(23:0.7183539263,21:1.12373525):0.6843865379):0.6303293837):0.867…
		[TREE] 20
		(28:0.6676925404,(24:0.3350300267,(22:0.4231105197,(26:0.6474450595,32:0.05572478528):0.427326498):0.2894681948):0.08847843969,((2:0.4533550103,(12:0.2773312315,17:0.9764538678):0.3674003528):0.6664069499,(((6:0.5241385663,29:0.6497797189):1.062930071,((5:0.5587005898,(3:0.5559159868,1:0.299961248):0.7652531308):0.1377572921,(11:0.2406192967,(20:0.2897413563,27:0.5701993049):0.4177269783):0.62903…
		[TREE] 21
		(13:0.6368547813,(26:0.3008719646,27:0.2410045382):0.3365555594,(2:0.6637574334,(((15:0.9391107708,6:0.1999093731):0.9261201927,(((3:0.6203976323,14:0.6454370847):0.6212917205,(23:0.6037047982,(30:0.4359268864,10:0.6476172219):0.5783754943):0.4546641557):0.8618586958,(32:0.479600735,(21:0.7382573243,(4:0.2564949105,(16:0.5048606504,20:0.2213251374):0.6318786487):0.4984115124):0.2460050965):0.1230…
		[TREE] 22
		(5:0.3432356816,27:0.7355966619,(((25:0.46817025,7:0.2736491561):0.90959476,((1:0.8190193554,11:0.293370243):0.9974401389,((14:0.9697435733,32:0.4116649544):0.6062311006,(29:0.5639922553,(3:0.9231670113,(28:0.3376864569,(2:0.5880460301,24:0.5275019432):0.4457847756):0.1417747693):0.4252979113):0.4510469593):0.1200278048):0.1969905651):0.4274050359,(31:0.470036299,(17:0.6695941018,((18:0.359814285…
		[TREE] 23
		(8:0.8482440345,21:0.5158600647,((12:0.8095696161,(32:0.290303365,16:0.2598948447):0.5644599827):0.3130547665,((1:0.7692553603,23:0.5059825231):0.3171175581,(((19:0.6403481304,(29:0.2122255926,(14:0.6951509637,2:0.3904578282):0.7455859137):0.001):0.8340348221,(18:0.199778629,(31:0.1883799224,(6:0.3830075083,(27:0.1832042984,7:0.1643797669):0.3313970809):0.1783293145):0.6536028802):0.3918362815):0…
		[TREE] 24
		(23:0.6947708019,((16:0.3207343459,24:0.4421719006):0.1012255151,(12:0.1831464873,29:0.001):0.744091659):0.8867359074,((6:0.4712594848,(8:0.4365380095,4:0.4470909692):0.7473588977):0.0777966856,(10:0.5059508462,(((25:0.7350991258,13:0.6948496768):1.054953865,(20:0.4048830384,17:0.2198780568):0.6501563285):0.3827478898,((19:0.1398615636,32:0.4912061009):0.2936456428,(2:0.8759710748,((11:0.69477080…
		[TREE] 25
		((17:0.4793072077,8:0.4306680024):0.8507407805,(23:0.2376353088,(24:0.3967978522,(20:0.08211564537,28:0.6932030235):0.1513999764):0.6301111136):0.2281281735,((18:0.6855165305,6:0.9013024403):0.5790851641,((12:0.6023424371,((29:0.8453970788,4:0.4310829144):0.7351454258,(26:0.001,2:0.001):0.3422316296):0.8285906954):0.4653418543,((15:0.2440334238,((10:0.3406306245,31:0.4731600807):0.7351642155,(11:…
		[TREE] 26
		(6:0.4645196289,(14:0.4933407506,(22:0.747459291,(26:0.132147764,(23:0.639629824,((17:0.8605231523,2:0.3409716959):0.5497381764,(16:0.239087024,((30:0.001,(1:0.3991792036,27:0.9157230027):0.6741226516):0.1711614656,(25:0.4809669301,(21:0.3577228242,(12:0.3833961422,31:0.4325181576):0.3362673121):0.4015811614):0.4963230808):0.6155795142):0.596178947):0.001):0.3913150382):0.2194410342):0.0913295186…
		[TREE] 27
		(27:0.968382332,3:0.1848393264,((23:0.3356276449,11:0.768737734):0.2635662224,(24:0.7364419128,((21:0.5001707983,(15:0.1707239559,32:0.4117184188):0.4683051782):0.4483071155,((26:0.1845130897,(20:0.6343972074,(((19:0.3196532241,31:0.2565370264):0.1824917795,(2:0.1170973931,28:0.4857530805):0.4662669343):0.5240507845,((8:0.6869077438,22:0.5974049495):0.5975582565,(9:0.968382332,(25:0.4192648562,4:…
		[TREE] 28
		(30:0.4235583013,((22:0.4692638294,(13:0.05609781845,19:0.5548440088):0.6062858484):1.204587175,(8:1.324394246,(1:0.6933925735,28:0.8903686199):0.321647988):0.3412989541):0.6973387922,(((5:0.07642448799,18:0.001):0.7718370691,((10:0.3151362982,25:0.3866814423):0.5109747221,(15:0.3741077629,26:0.3856400526):0.001):0.1300332189):0.373197222,(11:0.7913883478,((12:0.6614203624,32:0.5168150454):0.4891…
		[TREE] 29
		(25:0.5634296003,((28:0.2876912192,(27:0.7737328803,7:0.3109319895):0.4252467222):0.3433110797,((12:0.7563500232,6:0.6636633327):0.1619983931,(14:0.7683466175,((10:0.3183122773,23:0.7160044157):0.09208740901,(32:0.7546153695,13:0.2844543845):0.2069367392):0.712630914):0.3539729651):0.1459737634):0.3139064507,((18:0.2978904443,8:0.728741096):0.3191191708,(((5:0.2554031348,31:0.6093902168):0.140128…
		[TREE] 30
		(1:0.2611742474,(29:0.1304690503,(23:0.4825105712,15:0.4262519413):0.3827948688):0.7527323753,(27:0.7917676395,((10:0.3429078833,(9:0.2224878833,(12:0.5194794865,28:0.8028205262):0.1686409677):0.4954891535):0.202843304,(21:0.9290909525,((31:0.6242827987,(14:0.383600674,16:0.03996486082):0.1969109664):0.3779210693,((30:0.1190073963,(6:0.5106354362,26:0.4875790657):0.5996147845):0.6374212722,((5:0.…
		[TREE] 31
		(18:1.122825429,(13:0.3860084273,(30:0.4846712626,(16:0.9693676163,14:0.4137379308):0.5051333135):0.401169687):0.2791759456,(12:0.4716024045,((((27:0.3791891111,5:0.7438151754):0.8953855548,(9:0.5493781225,15:0.2238338379):0.216874191):0.4710889651,((24:0.1628174732,2:0.3655554268):0.480478783,(26:0.6316780561,(11:0.001,29:0.07629655215):0.4525257439):0.5435533568):0.5817412587):0.5419841108,((23…
		[TREE] 32
		(28:0.7889675399,((30:0.3255949118,(19:0.6243902303,5:0.001):0.519047156):0.650618431,((6:0.3528187655,(26:0.8221250552,31:0.5994118554):0.530430406):0.2239879849,((18:0.542495551,15:0.5433302193):0.6673502125,(13:0.2001815608,(32:0.890075892,((24:0.001,14:0.5605631444):0.001,(11:0.8657678012,10:0.5472493077):0.7100934715):0.7208776238):0.2123632888):0.3827280487):0.7236036839):0.5625242203):0.91…
		[TREE] 33
		(31:0.3875646259,(4:0.4924630381,32:0.4530772467):0.2776791847,((7:0.3825032199,27:0.3932201839):0.6984986251,((8:0.001,(5:0.260881195,(24:0.4192778683,13:0.001):0.7290268897):0.2501971519):0.2821329646,(11:0.7475743513,((29:0.8454600159,3:0.3890419051):0.3849855697,(2:0.6956243316,((18:0.3355293069,((16:0.4973862418,(21:0.272869305,10:0.3875646259):0.8576737636):0.3710641864,(30:0.4924630381,(9:…
		[TREE] 34
		(6:0.9230892529,(7:0.8621165906,((12:0.2850976258,((13:0.3743521407,2:0.6808565414):0.5902385371,(24:0.1835858138,25:0.8531177049):0.2828967795):0.9702056502):0.4560627935,((26:0.5211213092,23:0.9641034355):0.3523126732,(19:0.5275993874,((18:0.6532656076,16:0.4609882208):0.3033091319,(31:0.2923433156,20:0.7584729997):0.4127970198):0.598683002):0.2583980051):0.775373168):0.2339119548):0.5440318561…
		[TREE] 35
		(3:0.095573369,5:0.3703866476,(15:0.4372773219,(((8:0.3577393625,(27:0.4825228188,22:0.5643659355):0.9687725389):0.2629168173,((19:0.5388989114,6:0.3291850341):0.261009821,(30:0.5595060936,(17:0.5913254916,2:0.5825614186):0.6077759632):0.4404114764):0.5430489328):0.4118469639,((21:0.3228329825,14:0.2989540747):0.3710804579,(26:0.4625583956,((7:0.001,(4:0.3297132477,23:0.385924663):0.4661352558):0…
		[TREE] 36
		(26:0.809726122,15:0.4816226341,(18:0.7159499426,((17:0.7093927896,((29:0.3122226038,(28:0.4109887466,9:0.5115046044):0.6886145962):0.9377078794,(16:0.1490508274,(30:0.4147186635,24:0.3809557565):0.714494733):0.5396868577):0.424875599):0.812059613,((2:0.2908616306,27:0.6390489509):0.6485988078,(7:0.3593656168,((23:0.4127008125,(32:0.5544404225,6:0.2549944401):0.7877097151):0.5274990256,((5:0.8097…
		[TREE] 37
		(14:0.5425255043,(10:0.236328404,(26:0.7673827995,8:0.01346964496):0.7926145308):0.8198154798,(12:0.3972970241,(13:0.269816052,(7:0.2762997464,((22:0.918658829,(2:0.2929711127,20:0.7135642151):0.2528105126):0.4814184327,(24:0.5329047837,(15:0.399790722,(32:0.8944211793,((16:0.392047747,19:0.4830193327):0.1555457328,((29:0.8418135135,(31:0.5425255043,((5:0.7926145308,1:0.7673827995):0.236328404,(1…
		[TREE] 38
		(11:0.4032828878,((22:0.161226376,(24:0.5883351788,15:0.4027154591):0.4911733377):0.8729991288,(18:0.527682153,((29:0.001,25:0.4068362954):1.144043383,(27:0.685780973,16:0.2333575302):0.8889125589):0.6695371434):0.8097524883):0.5324193422,((7:0.5011626897,(5:0.001,((8:0.3452894609,(30:0.3457556268,(9:0.7135430577,19:0.4454855243):0.1249568034):0.5535454594):0.3281684605,(14:0.6260847142,(3:0.4032…
		[TREE] 39
		(4:0.2070320964,5:0.8442828672,(29:0.3988438251,(31:0.3185036612,(((30:0.7935182609,12:0.4684455443):0.7552879068,(26:0.491153242,(16:0.8174780577,(20:0.6750277638,(7:0.3742610295,17:0.8229432895):0.0218995801):0.7344844171):0.5611065104):0.2951126414):0.303002934,((14:0.207388569,6:0.8804733091):0.09913325673,(((2:0.4278025857,18:0.4966866361):0.5194161132,(19:0.3379193231,32:0.3057257109):0.310…
		[TREE] 40
		((11:0.6453908744,17:0.6647884934):0.3127033527,((28:0.4403577821,31:0.3911033213):0.174243696,(2:0.8263799637,(23:0.621944518,(30:0.3032673444,12:0.001):0.5471837904):0.1491329002):0.539618932):0.2119573183,((15:0.6240706735,18:0.6114215635):0.7635430057,((24:0.5930303662,(20:0.4169950183,(22:0.4360303141,8:0.4987750315):0.3126546915):0.7311470117):0.5110923763,((25:0.3546287633,((26:0.482723540…
		[TREE] 41
		((7:0.9795701868,20:0.4284777459):0.3489859035,(32:0.5045382501,27:0.4196349553):0.4118861924,(18:0.2155583197,(5:0.7603388788,(3:0.6286630607,(((6:0.1756417528,12:0.87556369):0.6326459515,((26:0.4977499609,21:0.3659189255):0.5970863373,((28:0.6366584079,29:0.8858333611):0.6169429587,(23:0.5982773426,(16:0.5106968644,25:0.4811900153):0.8806746087):0.5025361343):0.9071615687):0.5627433331):0.57354…
		[TREE] 42
		(7:0.4389308229,13:0.3699854234,(3:0.5293069675,(((10:0.4155376479,1:0.3172925849):0.001,(21:0.4461681209,4:0.5896618425):0.5150836802):0.6857057144,((18:0.6282379498,(28:0.996905987,25:0.001):0.001):0.7553973264,(20:0.4626333502,(31:0.1279048813,((30:0.4445947368,(15:0.3370080039,(23:0.8032594859,(26:0.7537337917,(19:0.4389308229,(24:0.04938623963,(11:0.3172437632,16:0.6857057144):0.5293069675):…
		[TREE] 43
		(13:0.434947061,32:0.5420578334,((3:0.4227513929,(2:0.9696098276,(26:0.916347675,(27:0.2109984415,9:0.6004526778):0.4658914299):0.6610726167):0.001):0.5882870902,((20:0.1315310408,((28:0.4848866899,(10:0.7666917587,(4:0.5993772024,(22:0.6904979639,8:0.7154931035):0.6133119928):0.4869476474):0.5064929633):0.7665736511,((5:0.001,6:0.6208966946):0.9129593875,(21:0.2023680246,(31:0.434947061,25:0.542…
		[TREE] 44
		(9:0.4543975853,(7:0.6592961373,(25:0.2608998492,3:0.298391887):0.2179095947):0.5728348789,((8:0.4676756133,(6:0.8712865391,(2:0.5684770143,((21:0.6038651383,19:0.3360756589):0.72868547,(4:0.8045301606,30:0.2795942122):0.3182381583):0.2324627414):0.6212085082):0.06212444053):0.5334607782,(((31:0.7689686629,17:0.542833018):0.1790152652,(5:0.464690523,(24:0.3593472181,(32:0.7890616508,16:0.51988335…
		[TREE] 45
		(1:0.542785937,(32:0.001,(31:0.8579366536,(24:0.5489309194,16:0.1749010058):0.5776367017):0.2929728409):0.7173963296,((27:0.1593488692,(20:0.7450472684,(22:0.2613021209,(29:0.2659568415,19:0.8471276201):0.3726436277):0.2879420602):0.03225154552):0.6336497842,(2:0.4660306589,((11:0.8640694273,(7:0.5737547069,18:0.001):0.2335301749):0.7058681396,(3:0.4378694333,(14:0.4177786738,((21:0.542785937,(26…
		[TREE] 46
		(24:0.2973806944,((15:0.4131721678,22:0.7926444348):0.413614767,(17:0.2807714512,(5:0.07194258925,(6:0.9492797737,3:0.4523235009):0.7817582748):0.4351951366):0.6650386057):0.05678976382,(((28:0.07985516015,((12:0.5064502178,11:0.001):0.6667523306,(9:0.3754795448,31:0.9342147727):0.3995259951):0.6146978186):0.4170436478,((10:0.3831014486,(26:0.15236973,23:0.4514456102):0.7235203579):0.4723182052,(…
		[TREE] 47
		(13:0.4987173224,17:0.741951538,((14:0.5895031048,(24:1.063803256,7:0.7635941651):0.8871267785):0.2396062541,(((28:0.2603249008,8:1.21164109):0.001,((27:0.9029900074,20:0.2413717043):0.4386885277,(22:0.785918622,(11:0.6086667561,23:0.686215431):0.646354894):0.001):0.4843500044):0.1399796391,(25:0.3628660018,((29:0.2458468936,19:0.6978532273):0.1359401113,((9:0.6956942407,(1:0.4987173224,30:0.7419…
		[TREE] 48
		(12:0.3371763275,(2:0.5476782385,24:0.7702385711):0.2847826257,(((30:0.81385822,10:0.5539027137):0.281499699,(18:0.1600661424,(29:0.4314031517,32:0.3833660965):0.5320977146):0.3364710591):0.1502479232,(28:0.6805930491,((26:0.4586095713,14:0.7255613034):0.8905954944,((20:0.643079053,(13:0.3539510619,4:0.4914874279):0.4030773654):0.7466161402,((16:0.0527856867,(22:0.5324691557,15:0.6463461579):0.55…
		[TREE] 49
		(6:0.2127382237,(17:0.03537480936,27:0.1718514938):1.140111995,(((10:0.2868817707,(13:0.6014964992,30:0.7678035077):0.3106296202):0.572959198,((29:1.022937841,19:0.5760562418):0.2515013119,(18:0.04118289274,(12:0.480856648,(32:0.6664995079,24:0.3118746775):0.3908263093):0.5801951514):0.417450815):0.2476792979):0.3137854713,((31:0.122907547,((21:0.2391840712,26:0.9074753074):0.8117114636,(9:0.3363…
		[TREE] 50
		(6:0.3169024144,28:0.288128033,((2:0.69442565,7:0.5238949297):0.1711002759,((29:0.309100966,((14:0.5157616902,15:0.2435932493):0.299250897,(32:0.0471220205,19:0.8720226968):0.9492036377):0.1739536633):0.4945963823,(24:0.5984838845,((16:0.8220819297,5:0.580209629):0.8264260871,(21:0.04825278205,((9:0.1231380692,31:0.2767699854):0.5142476019,((4:0.3869193779,(27:0.3169024144,10:0.288128033):0.24051…
	0.375	[TREE] 1
		(23:1.019871465,(29:0.6397216873,((28:0.3818354571,4:0.3128701523):0.503781088,((14:0.001,25:0.6618620619):1.228602703,(12:1.706652144,(17:1.182346723,(19:0.7835295856,7:0.5962094652):0.1712660153):0.9781210102):0.2059899494):0.7793829852):0.1270020539):0.3526464527,(30:1.004470408,(24:0.4945692231,(15:1.087354926,((32:0.6150754203,26:0.2673840905):0.5689027852,(6:0.7094691039,(1:1.10474798,((20:…
		[TREE] 2
		(18:0.1439640395,(6:0.4543553454,17:0.652878462):1.261582054,((22:0.7039411179,(((26:1.008069443,11:1.043139772):0.8496283431,(20:1.023901244,25:0.5415144206):0.9401335458):0.5105416556,((31:0.4954199578,30:0.521308112):0.9517758683,(5:0.2935076577,(16:0.3785583186,(21:0.2082196053,7:0.6929477744):0.5222024183):0.7606298208):1.028231103):0.7335863535):1.179344546):0.001,(12:1.044277663,((32:0.699…
		[TREE] 3
		(22:1.162580535,(25:0.7397694869,18:0.5848971496):0.7133114022,((((19:1.111921812,20:1.039081601):0.9519862925,(5:1.31621447,29:0.2726703665):0.8920897211):0.6290151029,(11:0.5475552736,(10:0.6243040599,(24:0.9572568215,6:0.8249882917):1.032512919):0.6231916231):0.4938182635):0.4462147379,(17:0.794822015,(16:0.4354802462,((8:1.661728506,(4:0.6648147419,(14:0.6505019078,30:0.8322589174):0.001):1.0…
		[TREE] 4
		(20:0.8750377216,11:1.214232283,(3:0.7503492052,((26:0.5572308555,22:0.6326919643):1.769243161,(9:1.162816425,((8:0.5517823605,(32:0.9082403831,(25:1.091834926,(((21:1.136265112,17:0.001):1.282581359,(2:1.210083992,28:0.9338515846):0.7124734886):1.056392331,(5:0.8959384511,(29:0.6192804335,(30:1.157684949,(10:0.8750377216,18:1.214232283):0.04975148498):0.8210414999):0.0939932638):0.4317222057):0.…
		[TREE] 5
		(23:0.1814258158,(27:0.6436445086,19:0.6926169551):0.9073627849,(11:0.5471148505,(30:0.9503915408,(8:0.2453927142,((5:0.6352426032,20:1.390615113):0.5691440919,(((9:1.068233639,14:0.5865718458):1.219593055,(25:0.8438602892,(13:0.7686758194,1:0.4375809191):0.4021296942):0.249848544):1.173896114,(((12:0.4874461457,21:0.3625475718):0.9329566936,((28:0.9646075517,(32:0.9073627849,17:0.6436445086):0.1…
		[TREE] 6
		(27:0.926013893,((14:1.457472756,(11:0.8847632696,25:0.4917493981):0.8380359777):0.8244645914,(31:1.151722238,((1:0.8545558262,23:1.640982951):0.2741555525,(13:0.001,(12:0.9939367895,(21:0.5309887945,(32:1.598746596,18:0.5609972506):0.9413145278):0.6018008088):0.7494249097):0.9286259221):1.01145064):0.6618686792):1.066954359,((19:1.193552896,7:1.133503923):1.5758047,(29:0.5709911705,(2:1.32124892…
		[TREE] 7
		((26:0.8462856593,(4:0.490611972,32:1.235625133):0.4462452148):0.795088394,(2:0.7519459962,(15:1.109283596,3:0.3340490665):0.6644195219):0.182884103,((13:1.113782642,24:0.2187812203):1.596806178,(9:1.14658964,(8:0.7658850188,((30:0.5132030722,((17:0.7077170483,12:0.7643957715):1.001396484,((28:1.279665889,(31:1.161649995,18:1.049757923):1.355107883):0.593776998,(19:0.795088394,(20:0.4462452148,(6…
		[TREE] 8
		(9:0.3961403292,(2:0.9085019245,10:1.67148835):0.03905903061,(31:0.4112442967,(7:0.1099626887,((8:0.5798299842,((4:1.226812666,1:1.051975483):0.7035597935,(17:0.3862973044,((5:0.6103143556,(24:0.478506796,19:0.4329635568):0.7214988367):0.1160151417,(3:0.5768965718,(26:0.6940925658,(27:0.1482652709,(15:0.4174571442,12:0.6136921554):0.8022609559):0.7775847217):0.2474113659):1.083155677):0.684966076…
		[TREE] 9
		((18:0.5569295971,12:0.5451759667):1.823544727,(27:0.403896486,(28:0.8302684528,2:0.7153679818):0.9297574554):1.096597418,(30:0.4906051196,(25:1.075298998,(23:1.412814139,(((26:0.6285030929,11:0.7055791816):0.916000417,(29:0.2892838204,7:1.280540779):0.0571387386):0.5805684084,((5:1.128109054,13:0.6444571442):0.2029645866,(((14:0.1083800969,15:1.111568213):0.4225771286,(21:1.823544727,(31:0.54517…
		[TREE] 10
		(20:0.4703182577,(8:1.19144954,3:0.6660915373):0.4410920625,(30:0.4954224792,(((14:1.027437989,18:1.253624942):0.7837595144,(9:1.592773801,(22:0.5230632817,(28:0.5877736722,13:0.2798680572):1.104069039):0.3791046288):0.588476937):0.2382051993,((29:0.1964664675,5:0.8978289122):0.5389166616,((31:0.5701697938,4:0.6132665399):0.6052010713,(6:1.2149464,(1:0.943343065,(((7:0.4410920625,(24:0.6660915373…
		[TREE] 11
		(14:0.8486783882,(31:0.880123582,(20:0.9734270266,8:1.065150175):1.081401783):0.1418954117,(27:0.5477674769,(2:0.1449646386,((18:0.001,(32:0.8708899437,(25:1.056068696,12:0.5525515565):0.3537770681):0.7185408573):0.6279136109,(26:0.814881705,(16:0.9231194973,(24:0.8133641156,((19:0.5910495486,(3:0.001,(5:1.072733592,((29:0.1418954117,6:0.880123582):0.8486783882,(9:0.9734270266,(22:0.5123607507,17…
		[TREE] 12
		(24:0.740170391,(((26:1.917241408,22:0.5295338414):0.2434112725,(5:0.3990805294,(6:0.3183196492,(16:0.9239958415,23:0.8494352554):0.6816088353):0.998794577):1.136977091):1.057066222,((11:1.393698035,(9:0.2128068474,31:0.1908796021):0.9841553017):0.6804459399,((27:0.7446784432,18:0.6772718829):0.7756712182,(19:1.297532277,4:0.683586021):0.4505847141):0.9285411652):0.9980010393):0.4572860751,((15:1…
		[TREE] 13
		(28:0.5630341377,(8:1.101341334,((16:1.027870207,15:1.067129347):0.6674990705,((13:0.0008527019037,6:0.2256897515):1.04269852,(22:0.8552739943,26:1.127655529):1.448508989):0.6789278036):0.8578838514):1.341618085,(9:0.6108485252,(2:0.02106432341,(20:0.607488058,((3:0.6034457066,((18:0.9102016164,(7:0.2526213074,10:1.223582472):0.3680570963):0.7309754715,((29:0.5101261824,19:0.5630341377):0.4101798…
		[TREE] 14
		(11:0.2325597497,(30:1.000698736,(12:0.6493625388,((9:0.6054402814,(6:0.8461451024,14:0.6862411292):0.6573029722):0.5086952567,(23:0.4945250038,(13:0.3847345781,(19:0.6031618537,(32:0.3269918952,24:1.371762345):0.7424337645):1.051924296):0.7450582121):0.7704682526):1.120804238):0.7998801847):0.5296070487,(((10:0.8295060619,18:0.551710925):0.8533211679,(22:0.2695224803,(2:0.8759922256,((3:1.267820…
		[TREE] 15
		(20:0.4312258773,18:0.5154607278,(21:1.061206282,(4:0.7812693815,(30:1.776423268,(23:0.3310697166,((26:1.310517419,((7:0.9311664046,28:0.7480853411):1.290101637,((3:0.5256877107,13:1.054571685):0.650158237,(11:0.5051487951,19:1.586906335):0.2884905642):1.198875849):0.6760145429):1.29149414,((15:0.5458083726,9:1.363826964):0.2334424699,(((31:0.595182425,29:0.4312258773):1.049936779,(17:0.723573219…
		[TREE] 16
		(14:0.3125104425,(17:1.24749911,10:0.8136882254):0.7457241672,(24:0.7688756929,((22:0.4618719533,(30:0.7261591081,(4:0.6803066716,(11:0.5470147236,((15:1.179426148,13:0.3179564942):0.001,(19:0.5744365212,31:0.1608663564):0.3738606726):0.2584603667):0.551684347):0.9312025964):0.8079311142):0.3662267383,(2:0.08511868966,((16:0.4350801908,(21:0.6180748003,12:0.962899593):0.7608281473):1.058243914,(6…
		[TREE] 17
		(3:0.8803823984,(7:0.9689655713,(16:0.6274061643,((2:0.7297803311,32:0.2237969788):0.6259845708,(22:0.9880307217,29:0.4655451059):1.088593428):0.7055566196):0.3725117513):1.060969283,(6:1.130078835,(1:1.136552657,((26:0.5540890618,(9:1.059105543,(4:0.2064840105,24:0.7873823801):1.324218259):0.7968210433):0.7587311426,(23:0.696733813,(30:0.7073039753,((25:0.9824077383,(11:0.8803823984,12:1.0609692…
		[TREE] 18
		(3:1.031957842,(7:0.2531655103,27:0.7417239326):0.5897658527,(((6:0.3218757808,15:0.7799849006):0.3199009778,(20:1.314289041,(24:1.447616248,(10:0.2942499117,26:0.2542455407):0.6757059312):0.7583663515):0.9696047197):0.6860114155,((17:0.5238511721,13:1.366290525):0.1737649541,((9:0.7241123139,11:0.5810845749):1.307831539,(4:0.6377610337,(((8:0.8848961718,32:1.339297384):0.9523882767,(22:1.0319578…
		[TREE] 19
		(27:0.5546769041,(18:0.931793847,(22:0.6466262441,14:0.2995480974):0.3950341927):0.178784138,((1:0.6675181568,(23:0.7389218534,((24:1.195980148,7:0.5229272831):1.240138591,(17:0.6087373811,(6:0.63432439,((20:0.7876255818,31:1.368400624):1.002382334,(2:0.8540162325,(30:0.7313877106,29:0.8383112676):0.9892901519):0.7054788136):1.252853557):0.5275798935):0.731218512):1.419090677):0.6528576532):0.927…
		[TREE] 20
		(2:0.3835523541,28:0.9165268763,((10:1.29206468,(31:0.5852811691,20:0.7985483339):0.9967853005):0.9082409769,(7:0.1658652873,(((26:0.9861235223,(5:1.297945886,11:1.128089762):0.6382705932):0.404832091,(23:0.5300418263,(16:0.2882967064,(22:1.069378833,(21:0.7951809346,((18:0.7051244837,1:1.092249414):0.9747248227,(32:0.8400029391,(30:0.3835523541,29:0.9165268763):1.043272908):0.001):1.294373268):1…
		[TREE] 21
		(9:0.8629077585,(21:1.168572087,(15:0.4652265106,(26:0.7049806546,(32:0.4996173776,(2:1.529681832,(20:0.8798576673,((25:0.8096340241,10:1.308141763):0.6853638209,(23:0.2183341399,((6:1.383421396,28:1.168027978):0.6195885356,(11:0.707328622,30:0.4352330093):0.9970812939):1.58132758):0.4593946559):0.471852525):1.283088129):0.7765394324):0.94932433):1.371767651):0.2818154241):0.4187342141,((3:0.5776…
		[TREE] 22
		(30:0.638844318,(27:0.4779393138,32:0.7946162243):0.8199892255,((28:0.5182961747,22:0.8200289981):0.3058656975,((19:0.7426208425,13:0.6138998005):0.7057280644,((23:0.9388680834,(1:0.6522097892,4:0.7584273874):1.076831657):0.7718734108,(2:1.001117631,(11:0.3269388523,((8:0.5659053166,15:0.3977568404):0.3873141399,(10:1.302035312,((9:0.8931204674,24:1.267164461):1.361723153,(((26:0.7946162243,31:0.…
		[TREE] 23
		(2:1.232479896,(10:0.3476919806,(28:0.358907197,18:0.001):1.489883352):1.457021346,(12:0.001,(6:0.3531893248,(((31:0.292939545,1:0.7015550447):1.028631635,((17:0.9553550179,3:0.7968312892):0.1066889928,(25:1.389529431,26:0.3285649692):0.4900998297):0.647762359):1.1082982,((20:0.3779396376,((30:0.001,23:0.8257661377):0.9885859349,(14:1.329903204,7:0.9941316607):0.3894039428):0.3511911097):0.142579…
		[TREE] 24
		(6:1.217186094,((14:0.7148986703,15:0.6938043986):0.7848810788,(30:0.8093903449,(29:0.8117472614,(18:0.7027984479,((21:0.8020709535,26:0.8489083829):1.102366952,(27:1.34905941,(8:1.00603278,32:0.4406917151):1.057786542):0.7619284724):1.372822603):1.472497473):1.359169294):0.02086876191):0.6915264823,((28:0.4566740414,31:0.1666932781):0.1493548873,((24:0.7158957812,((23:0.7149570805,(4:0.550027369…
		[TREE] 25
		(32:0.9123393862,26:0.8858393874,((3:0.7037024975,12:0.4815122451):0.6575761676,(10:0.8828470626,(((5:0.9589311716,20:0.5582473449):0.9946581887,(9:0.3486402306,7:1.019087157):0.5671387604):1.020261807,(19:0.001,(28:0.4350954751,((25:0.3976213399,2:1.096562097):0.6822046725,(1:0.5448358927,(22:0.1547764186,(15:1.3072154,(14:0.7565903198,((8:0.9043407214,30:0.6575761676):0.8858393874,((27:0.001,21…
		[TREE] 26
		(23:1.546831099,(24:0.3519975387,6:0.7690198232):0.001,(30:0.924382543,(9:0.8823051286,((3:0.4284869774,(26:1.403642273,4:0.5362074467):0.4690096304):0.8501931534,(18:0.1596646959,(5:0.4250086822,(((29:0.1795023329,25:1.101109244):0.4981856408,(11:0.001,(32:0.07626405118,15:0.6626770997):0.2516812273):1.54678509):0.3429710101,(7:0.5417387242,((1:1.546831099,(2:0.3519975387,20:0.7690198232):0.001)…
		[TREE] 27
		(14:0.807864057,(7:0.3313317651,8:0.8795708302):1.131686184,(((15:0.8076754744,(23:0.7574487602,25:0.8016134375):0.4732513158):0.001,((5:0.8577275511,(24:0.9064295554,22:0.5147437824):0.4974612193):0.9246056126,(6:1.353281447,(29:0.001,16:0.4838463588):0.8119217199):0.7492843027):0.5562350128):0.9986123589,(((9:1.009303643,20:0.7841506859):0.3515721935,(27:1.26056451,12:0.2797881768):0.6282132165…
		[TREE] 28
		(3:0.1939087482,22:0.7819637027,(9:1.424869189,((20:0.6717268746,26:0.3098501976):1.561918619,(4:0.7037458684,((14:1.52035403,(10:1.013520918,(18:0.7060569283,(28:0.9917186805,(16:0.7158413167,(2:0.6991230804,(5:0.3711010318,27:0.6990673617):1.245159119):0.7076366892):0.5711909152):0.9234896823):0.9769801619):0.7052642259):0.8697466708,(((29:0.9560509601,1:0.9274229347):0.2360570075,((17:0.781963…
		[TREE] 29
		(10:1.019701155,5:0.9324267771,(7:0.7516449802,(24:0.5025507417,(3:0.9156901471,(1:1.383562716,(12:0.7186174872,((28:0.7778748344,16:0.4584393052):0.4370890099,((26:0.3015392437,((25:0.5161244642,8:0.7381419863):0.5913237805,(11:0.8209917714,13:0.8410781835):0.2828078612):0.2257715821):0.810980245,((2:1.430114184,(9:0.7882525702,4:0.4216995668):1.125069752):1.349131536,(6:0.9324267771,((32:0.9616…
		[TREE] 30
		((27:0.1578066041,14:0.5842279543):0.7187911622,(6:0.001,(10:0.9840347605,4:0.9595005524):0.8196754383):0.7034342822,((15:0.2446755162,11:0.3540381259):0.6843510766,((30:0.4743067249,22:0.388831688):0.9514512985,((13:1.400308776,(32:1.030462095,(5:0.4551334814,(29:0.8150907825,(23:0.7325676548,17:1.072852963):0.001):0.4427825663):0.9494900767):0.5477586768):1.124531498,(31:1.258492537,(24:0.55921…
		[TREE] 31
		(20:0.9520084101,1:1.165573064,(18:0.6895238415,((3:1.10402776,(24:1.329178422,25:0.8202372479):1.146861683):0.8763520485,(31:1.230666568,((21:0.3446878051,(6:0.5311546283,10:0.8270107102):0.8194159745):1.109066222,(((26:0.6710775997,19:1.234154602):0.9653732672,(12:1.006419159,9:0.001):1.090085151):0.9931068382,(((4:1.062257752,(17:0.5949905241,(23:1.165573064,16:0.2639193892):0.9520084101):0.50…
		[TREE] 32
		(12:0.7592400193,15:0.9023194009,((24:1.154974974,6:0.6625717043):0.3818430257,(28:0.9765229601,(((10:0.4760176713,22:0.6921056935):0.6924230704,((4:0.3896224673,31:0.5495477114):1.579969664,(9:0.5260095594,13:0.9670873056):0.2702617174):1.031592523):0.6980719664,(5:0.9012671112,((21:0.001,(18:0.001,25:0.7218299496):0.3711728508):0.01069657524,(17:0.801144314,(((30:0.9023194009,(2:0.3818430257,(7…
		[TREE] 33
		(6:1.017434641,(20:0.502846232,(12:1.016560763,(9:1.353264745,(((16:1.114062697,8:0.5648602544):0.3614361032,(18:0.8263176672,26:0.4843833764):1.247095135):0.3974071258,(27:0.4680937887,(31:0.3686635305,(3:0.1940059346,30:0.8903866323):0.09762039252):1.292464147):1.189094268):0.3441980712):0.2451101327):0.2915061207):0.6250004557,((5:0.4731303155,(14:0.4907146342,(19:0.4790967271,17:0.6381588424)…
		[TREE] 34
		(28:1.063402057,32:1.277960131,(24:0.1656644145,(12:0.7701137913,(15:0.6242151547,((11:0.6912980618,((1:0.8240814448,8:0.9831392792):1.048465997,(31:0.5984750534,25:0.3699792427):0.9232933691):0.3803993121):0.5792721715,((6:1.375490775,(10:0.1920224106,(14:0.3965490257,3:1.014392254):0.04399655108):1.020062684):1.212655182,((26:1.065365805,(18:1.242893373,(5:1.063402057,16:1.277960131):0.37787644…
		[TREE] 35
		(22:1.090640774,(8:0.6895099087,14:1.383783078):1.151251245,((21:0.7810278069,19:1.200686927):1.114168886,((2:0.8775927121,11:1.187841034):0.2948700579,((23:0.4306323392,(16:0.9797762063,4:1.116733847):0.7589280736):0.7642390196,(30:0.7524522443,(24:0.4897789464,(((20:1.136952839,5:0.703016415):0.6599856879,(25:1.234958851,(1:1.38853074,(17:1.090640774,(27:0.6895099087,10:1.383783078):1.151251245…
		[TREE] 36
		(2:0.765146413,((26:0.8473496425,(27:0.6935119849,12:0.6037533295):0.001):0.05675914912,((5:0.690240419,32:1.520110126):0.561549201,(3:1.606816907,14:0.6677937787):0.4045260695):0.8749137611):0.7224627509,(9:0.942832026,(((25:0.6179355055,29:1.009064439):0.4522645184,(28:0.4491900004,(21:0.8952619913,(20:0.8668556168,(7:0.4043965224,11:1.011903948):0.4507680427):1.006187695):1.02712132):0.3375720…
		[TREE] 37
		((25:0.830024202,23:0.1194861618):0.1515735977,(22:0.5510208452,6:1.164185117):0.02974675531,(((12:0.8336440837,13:0.1017188917):0.373872554,(14:0.6990277027,(15:0.4133906079,((4:0.6190546724,1:0.7678507041):0.001,(2:0.8396515848,(29:0.8183558021,30:0.9719425652):0.8362686706):0.3812516391):1.479597281):1.062085705):0.8073553341):0.940906584,(28:1.024863156,((16:1.158207776,21:1.112174879):0.0030…
		[TREE] 38
		(25:1.196059054,(13:0.7334097748,(18:0.4604236474,3:1.095419116):0.7119404898):0.9331355766,(12:0.5706354392,(27:0.8889850279,(22:0.5014953919,((31:1.222936629,(1:1.361058235,(8:1.010439614,(26:0.001,((16:0.8960820974,4:1.187910106):1.169228998,(5:0.2222664643,29:0.2618864339):1.152138498):0.5442559396):0.752402647):0.3035460963):0.2679376528):0.5330810487,((32:0.5407527944,24:0.819899709):0.6957…
		[TREE] 39
		(15:0.6603909878,(12:0.3398071507,((30:0.7327298184,22:0.8813075914):0.6870679436,(29:1.122116662,(26:0.7149985241,25:0.6391193777):0.6158002484):1.212164623):0.5281807482):0.5202896946,(18:0.5976764486,((31:0.6842672293,(13:0.984757523,16:0.7424279224):0.3957637293):0.8809189944,((6:1.070031345,(28:0.2818789691,3:1.061072965):0.797191285):1.381227244,(8:1.275540682,((1:0.7972850911,4:0.923265006…
		[TREE] 40
		(31:0.2167239045,(((15:0.7263524518,9:1.177505562):0.3979664648,(23:0.5807540861,28:1.294876835):0.4994017561):0.854093605,((24:0.8033764683,(2:1.342198598,32:1.18480803):1.177476627):0.723656629,((6:0.6806365061,17:1.210952149):1.032999506,(19:0.8878540698,8:1.305931707):0.3074122229):0.1721182314):0.2945297582):0.3452400731,(30:0.1536375859,(21:0.4323099858,((26:0.8294817205,(12:1.059097779,(29…
		[TREE] 41
		(14:0.7161422236,15:1.122643584,(((16:0.2371228853,1:0.191268664):0.74369378,(7:0.5039637749,(5:0.7915739053,8:1.353025968):0.8056687298):1.071385281):0.7498523213,(19:0.6298951998,((20:0.6076157087,31:1.18211716):0.1383170451,(24:0.6626556843,(25:0.4647037876,(11:0.7866187515,(32:0.5159507482,(((29:0.7963937567,3:0.7763908368):1.432990121,(2:0.7161422236,(18:0.8676677451,27:0.7498523213):1.12264…
		[TREE] 42
		(12:1.267980275,31:0.9391096816,(25:1.107024704,(7:0.2176617077,(21:0.5955410549,((10:0.8296893335,(16:0.9473856774,(27:1.727073025,3:0.6416891273):1.222533296):0.3308671737):1.261728562,((22:0.5374366701,5:1.199630461):1.169448698,((8:0.001,(28:1.268180427,(17:0.5249048551,24:0.4470003876):0.2424485571):0.7044347209):0.5321121905,((29:0.6561586134,(9:1.267980275,(6:0.3911156675,(18:0.8646925577,…
		[TREE] 43
		(29:0.3414306404,((27:0.9320038445,8:0.8383820805):1.274283692,(13:0.3583720185,14:0.2359378007):0.3162442224):1.18760447,((1:1.051459541,21:0.8874128075):0.8069674804,((32:0.3064846047,(2:1.069704185,31:0.41302013):0.5303213948):1.520548218,(6:1.876030718,(((18:0.9446729737,16:0.8872582185):1.33174637,(4:0.7266705143,30:1.243502027):0.769926141):0.9838023282,(11:0.8284329468,(17:0.1808620153,(15…
		[TREE] 44
		(28:0.4904852938,(7:0.1364303053,8:0.05056887529):1.414073528,((22:1.314869895,4:0.1994651327):0.7489135876,(27:0.9563681726,(((23:0.9081328005,20:1.071456702):0.6041157155,(9:1.004598561,(6:0.9193401029,(14:1.420494656,(19:1.252514037,(32:0.7580902999,30:0.8534188786):0.7662909109):1.257426543):0.4197609395):0.8389464133):1.051358166):0.8699145068,(((24:0.8906806282,31:0.8157014363):1.268022099,…
		[TREE] 45
		(25:0.5799630873,4:0.4046822309,((18:0.4633078422,((22:1.072850997,20:0.3363649063):0.6364328102,(17:1.013933079,27:0.9312872974):0.5612479115):0.7476814549):0.6008904716,((21:1.634072159,30:0.2397243003):1.226248283,(15:0.5980091619,(31:0.001,((29:0.9562177048,(2:0.93782153,(7:0.7215397193,((23:0.8353378679,13:0.5029112941):1.06192465,(28:0.5799630873,11:0.4046822309):0.7008300128):0.5912869439)…
		[TREE] 46
		(28:1.021606566,25:0.8426304419,(((26:0.6821556565,(6:0.8549633233,(30:0.9504419603,17:0.9437902993):0.9576307173):1.012276873):0.6849947516,((10:1.272942225,22:0.2712544834):0.6273209827,((4:0.5329097148,21:0.4929697147):0.5762335228,(29:0.8592164055,(15:0.8265275408,16:0.9316614186):0.6672013729):0.2026518008):1.153485388):0.6708361894):0.3190974157,(20:0.6057138368,((11:0.9622042335,14:0.67866…
		[TREE] 47
		(29:0.6570444525,26:0.7936601771,((3:1.275509824,((2:0.4573969836,27:1.048520984):0.677357199,((28:0.8775478851,20:0.1573805148):0.7851801592,(17:0.326736934,30:0.7428366177):0.3943454215):0.6498900084):0.4767767915):1.025319451,((13:1.067217041,(11:0.3508836647,21:0.7280449402):0.2271545185):0.92914883,((7:0.8451167162,16:1.028809673):0.7303409377,((10:1.109129986,(4:0.6788701429,(31:0.657044452…
		[TREE] 48
		(26:0.2761049034,((20:0.5008610213,24:0.5978922038):0.9553760814,((22:0.6101883025,28:1.152662768):0.001,(1:0.6563076001,((2:0.4037481906,7:0.5645339232):0.6714450449,(18:0.4054452043,30:0.6786716158):1.072310156):0.5007831838):1.491757619):1.050243633):0.7079221129,(31:0.09689966188,((8:1.394304377,(23:0.5664460802,((17:1.203963634,5:0.4636824636):0.6635551077,((14:1.091198841,11:0.2761049034):0…
		[TREE] 49
		(24:0.5085457351,(3:1.021642259,(5:1.216617324,((17:0.7161957753,29:0.12885921):0.6890897963,(7:0.8190829528,23:1.099408784):0.9008727414):0.8750964403):0.8343818835):1.344699857,((31:0.4517020102,(25:0.4054438481,1:0.7072902067):0.8292862962):1.188220632,((27:0.4560393371,(21:0.8574840482,20:0.3951389938):0.758280518):1.1149724,(10:0.8728618223,(9:0.001,((16:0.8574381913,(28:0.5085457351,32:1.34…
		[TREE] 50
		(2:0.001,((23:0.7789035404,(12:0.8131425092,(7:1.503391153,30:0.8839166096):0.4070966506):0.1061746008):1.027417471,((26:0.8440861495,17:0.7937017627):0.2122684757,(20:0.7879407248,(5:0.370908366,3:0.6162757035):0.8725129505):0.5433597837):0.8285150329):0.9243599078,(32:1.289468784,(((19:0.6130208759,15:0.5582512499):0.2785987683,(24:1.620101968,(8:0.435645177,(25:0.6881502603,(14:0.001,(29:1.027…
	0.5	[TREE] 1
		((15:1.239605547,6:1.414428316):0.7757972127,(((28:1.444343914,18:0.9761302121):0.5616368658,(21:1.000850054,32:1.698907862):0.4925074896):1.432047132,((16:1.422873116,2:1.504265662):0.9784779942,(20:0.1246331549,(10:0.7701474979,27:0.9249287261):1.365761179):1.063470065):0.597506935):0.950648503,((13:0.783638646,8:0.7083269515):0.9041307923,(((22:1.999571809,1:0.2147070316):0.117543852,(26:1.148…
		[TREE] 2
		(26:1.464145981,(3:0.3033501693,5:0.5167226939):1.515158844,((2:0.5175655482,6:0.7774756837):1.036940774,(12:0.9693595916,(17:1.31801639,(13:1.339304484,(23:1.060057655,((7:1.615400341,(11:0.448565149,((14:2.03029039,32:1.744626009):0.9350580145,(31:0.7978986082,(29:1.505966886,9:0.9607465219):1.188534887):0.8273993898):0.312076751):1.822729846):0.529362202,((27:1.464145981,4:1.515158844):0.68178…
		[TREE] 3
		(4:1.141966375,1:1.431248562,(((20:1.111834812,22:1.122098549):1.548202796,(14:0.7144908851,(11:0.5553858536,15:0.7084526573):1.134566087):0.4008451875):0.6619412534,(8:1.737762149,(16:1.20131816,((27:0.979836548,23:0.6876985902):0.8771010031,(19:1.021727288,(3:0.4006268348,((18:1.475581572,(9:1.129971514,32:1.277822977):1.515501969):1.516852334,(2:0.9810842251,(6:1.431248562,((5:1.548202796,(12:…
		[TREE] 4
		(19:1.2016397,17:0.9071241941,(20:0.8701969378,(27:1.943780569,((28:0.9815153636,31:0.991255599):1.507708269,((7:0.7341524933,(18:0.9594014151,14:0.7586058571):0.001):1.092623464,(26:1.118456638,(12:0.2119504464,(16:0.3765010568,(3:1.086674685,(8:0.9965193091,(29:0.4753466049,(23:0.563705791,((15:1.2016397,11:0.9071241941):1.327583236,((21:0.674514662,(13:0.8121935491,(6:0.9815153636,1:0.99125559…
		[TREE] 5
		((25:1.340307652,6:1.196382484):0.807864996,((18:1.302798797,29:1.266268753):0.9118811939,(1:1.335005412,5:1.489968571):0.6247501591):0.7088993006,(26:0.3515895294,(((16:0.7916616781,17:0.6101184081):1.423252975,(4:1.000860408,3:0.8027458553):1.615510537):1.015368309,(9:0.8748952489,(7:0.001,((21:1.049980322,(30:0.5136137119,(20:0.7995970795,(19:0.807864996,(10:1.196382484,28:0.7088993006):1.3403…
		[TREE] 6
		((30:1.385025826,(13:0.6786049217,20:0.7558857604):1.598084741):0.784462349,(17:0.5934714802,(3:0.7704184509,5:1.176332369):2.135740239):0.95315437,((24:1.465646398,(23:1.15307774,(22:2.219012923,31:1.16694912):0.08962366245):1.276001332):0.6632552101,((8:0.07216529361,27:1.328723):1.280947333,((18:1.448926599,(11:1.492472038,(32:0.5292706739,(19:1.127012827,12:0.9047935065):1.595094862):0.643956…
		[TREE] 7
		(28:1.323462435,(21:1.74254248,15:1.749794493):0.2047660636,(12:0.001,((((23:0.8406122971,24:0.1006379172):0.4969636408,((27:0.7647040992,9:0.6192493333):1.415184777,(10:0.09131362949,(20:2.063215672,14:0.6273526789):0.6240104876):0.001):0.8621771365):1.021705201,(13:0.6595199009,(3:0.8488142567,(4:1.020452977,((2:0.6401458395,22:1.385723283):1.331068227,(25:1.323462435,19:0.2047660636):1.5530103…
		[TREE] 8
		((26:0.833103997,((21:0.8572094514,(32:0.840486886,5:1.092653971):0.573734682):1.276997278,(15:0.5977369933,(12:1.147330295,4:0.9300055185):0.3904873651):1.008881994):0.8851344602):1.190302092,(10:1.093690772,((2:1.339949407,9:0.2417615832):0.3059047348,(22:1.372066645,(17:0.5863354834,(14:0.2903876521,(25:0.001,(23:0.7906961468,1:1.598458493):1.294819632):1.932931568):0.7635464645):0.1059918278)…
		[TREE] 9
		(32:1.13805167,(27:0.7028043746,((24:0.5465750795,18:1.102178883):0.4109290323,(13:0.4768450667,((12:1.005482413,7:0.7051214597):0.9939361825,(26:1.415389462,(14:1.476520613,((30:1.421180846,25:1.480817317):1.756211151,(11:0.8312217517,(10:0.8689929173,29:0.4553901262):1.54279338):0.7198015105):0.5235123194):1.314729101):1.563549223):0.9430544705):1.260494896):0.8034854343):1.102143549,(((19:0.55…
		[TREE] 10
		(25:0.001,(22:0.6297912522,(24:0.7124290575,28:0.8872247199):0.2831224808):1.493214781,(9:1.607307696,((13:1.376746121,(20:0.05231734071,(29:0.7914944196,(11:0.001,23:0.8635386347):0.4030936378):0.5361353006):1.477319632):0.7931352709,(27:1.363213406,(18:1.412107961,((17:0.7843528904,(10:1.424613766,((8:0.5544584354,32:0.8354021846):0.001,((31:1.493214781,12:0.6297912522):0.001,(16:0.7124290575,7…
		[TREE] 11
		(((9:0.001,(30:0.6304524297,1:1.738662664):1.846490747):0.001,(3:0.8989569281,(6:0.2350641394,20:0.9938175433):0.8043595559):0.4834157947):0.7354529684,((12:0.521513159,(15:1.079094414,(23:1.783033301,17:0.8868834264):0.9460966765):1.388361973):0.9807258572,((16:1.040195978,2:1.371709017):0.3488870809,(14:0.7933211909,(7:0.7596518945,(21:0.6993036203,22:1.446146271):1.179653119):0.7100237903):1.9…
		[TREE] 12
		(16:0.9338351139,30:1.375908155,((7:0.9476778343,(3:0.4127688305,14:0.7564225033):1.767948606):0.0725629466,((2:0.591690655,(20:1.113762157,((18:1.208403822,(23:1.036694061,27:1.764557941):1.314050497):0.86311409,(24:1.240663956,((9:1.181093951,12:0.8527609904):1.229501409,(4:1.180164623,13:1.27247801):0.51406452):0.001):1.137630753):0.001):0.7931048386):1.562935446,((17:0.6607793521,(1:0.9338351…
		[TREE] 13
		(29:0.888933346,22:1.624004039,(((19:1.279889166,10:0.09592305174):0.8485749551,(13:1.281349019,5:1.044040212):0.3339137513):0.2592547316,(8:1.099056455,(18:1.224063729,(16:1.275138082,((21:0.6578807101,3:1.950075903):1.675269438,((2:0.6726645398,12:1.153092608):0.499953228,(((9:1.218566239,(7:0.8908455389,32:1.824179666):2.133820651):0.9294478522,(11:0.888933346,((4:0.2592547316,1:0.8485749551):…
		[TREE] 14
		(18:0.7791611139,24:0.7245701688,(((29:0.9872555585,10:1.125987586):1.640705949,((6:0.8952897449,1:1.632665678):1.491154921,(19:0.9539153001,(26:0.6820988308,5:0.9575013412):1.590369273):1.877589587):1.12507553):1.155741918,((20:1.486924972,3:1.939230482):0.3945402476,((11:0.7244483152,31:0.8377118767):0.9374542035,((13:0.609841489,14:1.833773752):1.204215176,(27:0.908995212,((4:0.7791611139,(23:…
		[TREE] 15
		(1:1.018532699,(14:0.3086226952,(28:0.6246677993,26:1.049997915):1.228191576):0.690222492,((6:1.487300317,5:0.3694258906):0.9983840888,((21:1.398782763,27:1.43314309):1.59388103,(20:1.936523496,(18:1.351601716,(24:1.454966535,((11:1.25096351,(13:0.9642374253,25:1.08221551):1.229635091):0.001,((32:0.05491481472,8:0.6510601539):1.133359662,(((12:0.690222492,7:0.3086226952):1.018532699,(16:0.6246677…
		[TREE] 16
		(27:0.777774405,17:0.8521983959,((14:0.7067329517,30:0.9533451864):0.2673715628,(11:2.168961604,(((18:0.993209522,(4:2.9376089,10:0.5624803587):0.4383426082):1.347963824,(8:1.184794327,(24:0.5957190202,7:1.099358084):1.422589763):1.552619486):2.11692211,(20:0.1862587903,(((29:1.331927004,(21:1.551612468,(5:0.243118766,12:1.806723228):1.240234819):1.22309868):1.267751988,(15:0.777774405,((13:0.267…
		[TREE] 17
		(32:0.605303247,5:0.9333808043,((12:1.343415897,21:1.258085929):0.8455257875,(((29:1.195658365,14:0.6186488053):1.006386373,(11:1.087738255,(10:0.7636666666,18:0.0383513101):0.8844099817):0.8400086266):1.174301913,(15:1.1007276,((7:0.9652503651,1:1.027918387):1.892733753,(17:1.311330967,((25:1.621076211,(31:0.848103852,(3:0.8901670045,((9:0.9333808043,23:0.1963071305):0.605303247,(4:1.343415897,2…
		[TREE] 18
		(10:0.7681323265,(16:0.6977010681,(29:0.9928959104,(20:0.9194463496,(24:1.05462334,12:1.47590405):1.602057203):1.213515141):1.015847835):0.9280445778,(19:0.9930666095,(26:0.001,(15:1.390035141,(((27:0.4197022684,8:1.358864069):0.1663134547,(6:1.013067752,23:0.3835942086):1.358882595):1.077144734,(((11:1.292220011,21:1.600802735):1.326018932,(9:0.1819927519,(25:0.7681323265,(17:0.6977010681,7:1.01…
		[TREE] 19
		(28:1.170975469,27:1.211213957,(((25:0.6754969398,(10:1.314026573,(12:1.59190621,32:0.241395777):0.1749059335):0.5906806874):0.8572935681,((31:1.631099584,16:0.1347323067):1.011417075,((14:0.7484963009,7:1.235425971):0.4946034582,(23:1.014717085,(21:1.146560186,(19:1.068840386,(26:0.4904947375,(29:0.5239750484,30:0.5502610734):0.7343443511):1.470495935):0.1605962135):1.211278704):1.26660679):0.99…
		[TREE] 20
		((4:0.9251081769,29:0.8643517356):0.7566208908,(5:1.68664251,((16:0.5231236662,(3:0.2815303471,27:0.8825645682):0.9002723427):0.5816032351,(12:0.6730895765,(22:1.913984314,32:0.4863904243):1.661044741):0.7166110976):2.031686422):1.06878332,(25:0.02456440277,(19:1.295128001,(((17:0.9516517673,8:2.08442652):1.176836284,((30:1.216649898,20:1.479320772):0.7085173361,((13:1.759380001,18:0.7566208908):…
		[TREE] 21
		((6:1.553547015,(14:1.373081581,16:0.5211190713):0.6014102723):1.492259359,(10:0.7638973821,((32:1.196978608,12:0.8373682898):1.485915995,(21:0.5037345088,27:0.002227392058):0.812766048):0.5156392637):0.9503875675,(30:0.6625498948,(29:2.00109575,((7:0.8815885637,((2:1.421090594,8:0.6550971811):0.4239143859,((20:1.257529401,(25:0.6222048941,19:0.2856562286):1.413154502):0.4164777685,(9:1.492259359…
		[TREE] 22
		((16:0.1973068173,29:0.8934815184):1.817452954,((12:0.7256400712,32:1.669392147):0.4893943239,(3:0.7203428758,((4:1.076735592,30:2.286643573):0.7340080997,((6:1.001973377,(24:1.588035596,13:1.030327962):1.466068665):0.5652866768,(25:0.9290220118,(19:1.492160986,28:0.586782338):1.507283663):1.006549194):0.9698199316):0.4175394955):0.8605041934):1.021927501,(2:0.9991540144,((17:0.6893515627,14:0.54…
		[TREE] 23
		(32:0.001,(9:0.4730321799,11:2.329184724):1.382363475,((28:1.23957471,(((6:0.2442869401,10:1.577358903):0.3433526277,(18:0.7770023064,7:0.1962119135):1.4420474):1.664373552,(22:0.4067323364,((5:0.9989228271,17:0.7803070963):1.816931417,(21:0.6810120753,12:1.159878754):0.1952272091):1.214094705):1.105203426):0.4478202363):0.2311936184,(((4:1.043634922,23:1.177572904):1.721065711,(20:2.03259145,(8:…
		[TREE] 24
		((3:0.4978456236,29:1.115330661):0.8103814126,(6:1.78458495,(22:1.352169009,9:1.073223179):1.718646833):0.6116197311,(14:1.067560211,(8:0.9670299752,(26:1.240730852,((27:1.550286228,12:1.832778626):0.6974686875,(((32:0.6881779832,11:1.081276083):1.140515398,((10:0.7058877495,(18:0.1175621269,31:1.577312344):1.368151036):1.444761418,((23:1.605112337,2:0.8103814126):0.3051517065,(24:1.115330661,16:…
		[TREE] 25
		(20:1.520404628,15:0.5528341825,(24:0.7643257618,(25:0.8612251171,((18:1.025016889,28:1.231815157):1.629666381,((11:0.9872228658,((31:0.6933312376,(3:0.6044570243,6:0.915750578):1.737420352):1.020683593,((32:1.167166309,27:2.008601329):0.9848703144,(9:0.6128700017,1:0.8646882997):0.9234863208):1.276936266):1.030077118):1.18222456,((14:0.7819889213,26:0.7907363858):1.271266319,(2:1.306388809,(13:0…
		[TREE] 26
		(21:0.3754478476,(6:0.4782524909,(16:0.8038876444,(26:1.6860956,30:1.432249596):0.9303507657):0.8952964191):0.635650105,(18:0.8764753206,(((22:1.819149607,4:0.2187591097):1.430771067,(9:1.302569195,(25:1.253620593,((27:0.4666745769,20:0.7151531501):0.4037596126,(17:0.9855342388,(15:1.516294633,11:1.635235906):1.367896057):0.9570278925):0.001):1.717728694):1.206128633):1.6500867,((32:1.635312258,1…
		[TREE] 27
		(19:1.203525196,(4:1.166608508,(17:0.7494729448,(15:2.256122145,(14:1.071570886,(12:0.1741818519,(16:0.8780310576,(31:0.4847935293,28:1.487986637):0.001):1.589246181):1.296528865):0.8223249949):0.2189996577):0.4094515081):0.4443734306,(10:0.8177102854,(21:0.8399437327,((11:0.8436040018,18:1.277807293):1.910275833,((8:0.2448699859,(7:0.8298193526,(3:0.8238113307,(2:1.203525196,24:0.4443734306):0.7…
		[TREE] 28
		(4:0.7472487748,(30:0.7570014644,(((5:0.3025596025,7:0.6523802766):0.3494479043,(27:1.825935823,(18:1.349764037,(17:0.5511400327,1:0.9035833582):0.3384798056):0.6413751346):0.9690304495):1.767585382,(14:0.001,((28:0.7277807341,(15:1.102808381,2:0.333172734):1.421200641):0.8681960385,((25:1.375996772,19:0.001):1.116548947,(22:0.3031576583,11:0.6315295975):0.4934677955):0.2927629772):0.9337977011):…
		[TREE] 29
		((29:0.3343266441,12:0.7010358767):1.219704078,(9:0.001,11:0.8540702496):1.118568026,((1:1.5325823,(7:1.381296609,8:0.8068435151):1.016396828):1.153231977,(4:1.418531494,((2:1.466574031,15:0.8946996162):0.600529818,((16:1.646743454,23:0.913588644):1.758593964,((22:0.6503001652,17:1.500373682):0.8678990878,((13:0.9542274745,((28:0.7631876592,5:1.219704078):1.107695529,(3:0.7010358767,(6:0.001,26:0…
		[TREE] 30
		(14:0.001,(10:1.346710116,(6:1.038603695,(9:2.254793529,26:0.4720064279):0.7551885542):0.8320451326):1.139176211,(((32:1.172621522,(5:1.888813465,30:0.7656330481):0.7861090375):2.331163609,((3:1.229782041,(31:0.3497012387,(27:0.905389296,29:1.459233265):0.1947475689):0.6777179507):0.7061318923,((16:0.5766178632,20:1.41323577):1.676428166,(18:1.433873136,(25:1.483264465,4:1.114291061):0.7083548833…
		[TREE] 31
		(7:1.239075267,6:1.257169739,(30:0.2104153216,((18:1.22690638,21:0.7027410986):1.585606549,(((26:1.670385647,((13:1.239114731,19:0.3468234896):0.2416768989,(24:1.236558933,(4:0.726006597,15:1.131801493):1.135802095):1.586819382):1.099632164):1.336755211,(3:0.6880666236,((32:1.110072733,29:0.8161297583):0.5747805676,((17:0.2042261387,12:1.757486734):1.07427507,(11:1.239075267,8:1.257169739):0.7878…
		[TREE] 32
		(30:0.9578704841,(11:0.8376787835,(31:0.2817213774,(1:2.591823238,((12:0.7980302159,15:1.730875425):1.645232038,(16:0.1280544098,(5:0.9365606966,28:0.9451231411):0.2899809511):1.631284362):0.9145344653):0.7239223455):0.2987735825):0.8912862709,(26:0.771585998,((10:0.8256544032,24:1.154265306):1.304460513,((4:1.211048601,(17:0.5146949649,(18:0.9323951319,19:1.044473725):1.226838074):1.378683075):0…
		[TREE] 33
		(4:1.334572473,29:1.134786783,((13:0.1313973894,(24:0.8653155326,(19:0.6646633444,(9:0.001,(6:1.63730076,(1:1.285204467,8:0.9985989302):1.046039059):0.7329531386):0.5402416115):0.8051878138):1.106110012):0.6790692189,((23:1.813276371,(12:1.458171317,7:1.208033632):0.7828330116):0.2550791403,((31:0.6795802794,14:0.9841557301):1.528475916,(32:0.804720371,(26:0.7328807693,((22:1.334572473,25:1.13478…
		[TREE] 34
		(30:0.5431613997,((29:1.05812648,(8:1.056252648,(14:0.2070497652,(1:1.295748491,11:1.096141319):0.5371523806):0.3832306627):0.9569230743):0.7390425995,((27:0.4501693813,9:1.172449433):1.043447545,(24:0.9841115992,(23:0.9614844576,18:0.7751920481):0.902277188):0.7585756422):1.162196231):1.714369168,(((15:0.9763043825,(10:1.429145961,26:1.751989484):1.151439021):1.219128249,((21:1.212266472,4:1.692…
		[TREE] 35
		(24:1.388516111,19:1.524040394,((5:0.001,(20:0.4474078901,((22:1.449002024,25:0.8778517718):1.653592442,(23:1.51998922,(17:0.03925805355,29:1.839652614):0.9522183464):1.71218893):0.7331919127):0.54441198):1.11642484,((6:0.40988679,7:1.08612671):1.854960946,(16:0.8102532376,((10:1.612550585,14:1.271831983):0.3777020992,(30:0.872111912,((27:0.9882777317,(31:1.388516111,15:1.524040394):0.4751168736)…
		[TREE] 36
		(22:0.4634654929,((11:0.2290296655,19:0.6669735668):0.9547962689,(9:1.640765903,31:0.8505099504):0.8622832753):1.596446212,((14:1.440766178,4:0.5609454968):0.8907626567,((30:0.959330566,(32:1.540432987,(29:0.6552390217,(25:1.064093335,(15:1.608306698,5:0.7671242795):1.107424582):0.9280341765):1.503002029):1.430492891):0.9478149677,(12:0.3242246977,(3:0.4264956546,(17:0.5448333511,((27:0.463465492…
		[TREE] 37
		((19:1.643341697,2:0.6903548728):0.7529730628,(12:1.821278464,(15:0.5443468573,(26:0.8615058865,(14:1.101598042,(16:0.5157910784,(13:0.91112195,((23:0.9536959064,6:1.003294721):0.7875902438,(4:1.576998847,(5:0.3763992069,(17:0.5551738883,7:0.9945939496):1.272798308):1.472740648):1.140061824):0.8547622523):0.001):1.690676729):1.419613517):1.268071184):0.001):1.357706874,(((27:0.2349130158,24:1.012…
		[TREE] 38
		(22:1.326641048,(27:0.6180747673,7:1.727913011):0.7637240053,((32:0.8527137559,(19:1.724451326,(1:1.212686925,20:0.8184569085):1.07820486):0.3943534184):0.6053524155,(24:0.5822536107,((29:1.577137413,17:1.541522616):1.382732485,(((8:0.9926855107,23:1.097467692):1.382560512,(4:0.1707657205,(26:0.3952392889,30:0.8836484813):1.077247622):0.9857433374):0.001,(16:1.3128031,((14:1.326641048,(3:0.618074…
		[TREE] 39
		(29:1.923833645,16:0.7972723367,((23:0.7106202524,((9:0.7604349001,32:0.8486975398):2.280328318,(26:0.7351546237,(17:0.7470084767,(31:0.5957417421,3:1.70229638):0.593865543):0.8760514679):0.2931676536):0.9947015856):1.280828644,((27:0.8579419523,21:1.262331207):0.5654431322,(6:0.7231883165,(12:1.476069783,(18:0.6726650886,(((2:0.4973771465,11:1.534086385):1.236268721,((30:0.7972723367,(25:1.28082…
		[TREE] 40
		(4:0.206480422,25:0.6456279115,(((11:0.7732904158,6:0.9215780978):1.004117455,(9:0.7825070777,10:1.497668308):0.9875360561):1.57692539,((((5:0.001,32:1.166938157):1.088152053,(14:1.171912069,22:0.3133075943):1.267037296):0.9868911656,(17:0.8611655307,((13:0.6612828941,16:1.081147905):1.138572355,(20:2.129768609,1:1.031549327):0.09062602592):0.8055537404):0.9827778903):1.082501184,(((18:1.10657177…
		[TREE] 41
		(30:0.7956247917,19:1.156552816,(((15:1.05612501,28:1.283353634):0.8760010823,(22:1.087586551,(8:1.341529108,(12:1.256347464,(23:0.5203430628,(((4:0.678225662,26:1.022023894):0.4934261465,(14:0.8941948853,29:2.061184749):1.117670082):0.6616858577,((25:0.3612951316,18:0.4931640017):0.5164183227,(17:0.105739835,3:0.7699504045):1.287232784):1.733568483):1.461874238):1.291614936):1.244813592):0.73281…
		[TREE] 42
		(30:0.8248740493,28:1.719065387,(3:0.001,((29:1.438998074,(26:0.5422694065,(19:1.458579683,(((11:1.226567704,31:0.6296343651):0.9094795653,(12:0.5412517088,4:0.3603564541):1.51894418):0.9670631674,(25:0.3272346556,((18:0.1044315348,9:1.615305898):0.6956879831,(13:0.8819454949,(10:0.9185027362,1:0.9553689114):1.307061559):0.7130662536):1.474800921):0.6946154149):1.647935947):0.9866803852):1.172685…
		[TREE] 43
		(4:0.805638777,(3:0.6552019901,1:0.6325636345):0.8866602777,(20:0.01167901636,((25:2.1559718,8:0.5599537559):0.3045896643,((30:1.265009349,7:0.9246225483):1.397466648,((9:0.6871901962,((10:1.182570973,11:0.001):0.37553501,(15:0.8891543831,(13:1.730018958,6:1.686995923):0.8103863698):0.5352074387):0.7971215141):1.187327708,(22:0.7391318078,((23:1.76079587,18:1.318931842):0.4566398767,(12:0.8866602…
		[TREE] 44
		(32:2.207983924,(20:1.183518607,(14:0.5307141788,(18:0.4123273056,(3:1.544773595,((23:0.9704974646,6:1.551979948):0.9800261097,(8:0.363098254,13:0.8406714673):0.3399478236):0.8086676203):0.9776876318):2.100968452):1.837873939):1.389673785,((10:0.1547119465,22:0.8286700001):0.1648681154,((7:2.702123698,5:1.228261666):1.167449666,(1:1.529542823,((12:0.5152037014,9:0.8351764826):1.19186004,((24:2.20…
		[TREE] 45
		(2:0.3130069637,7:1.0218883,((26:0.4160435679,(18:0.8876651659,((28:0.7438919167,1:1.426263492):1.077865224,((16:1.325944594,25:0.998996689):0.2378682718,(4:0.6831879208,21:1.036434178):1.178611256):1.724344512):1.097414561):1.14367053):0.5620006204,((3:0.7247640437,29:2.021363652):1.170137401,(12:2.371102876,((6:1.234701321,(5:0.8804667047,(24:0.4300183782,9:0.8719076189):0.9368048177):1.0274228…
		[TREE] 46
		((12:1.666558918,(13:0.5787077728,30:0.03693676259):0.683991867):1.159037579,((20:0.7773687803,19:1.027591397):0.9069024186,(24:1.579208297,((18:1.078516378,26:1.416058915):1.429288825,(2:1.442777136,(16:1.820102861,7:1.377176557):0.572481013):0.01185794118):0.6251765801):1.35238042):0.9715977496,(14:0.9237619443,(17:0.29844289,((4:1.672250853,9:0.5170940316):1.281865364,(5:1.333639124,(28:0.7608…
		[TREE] 47
		(27:0.8923796593,((18:1.490347343,25:0.9019769191):1.608515986,(11:0.2959984228,24:1.028128986):0.2580139573):1.040112669,(30:0.08701281214,(28:0.8074640204,((32:0.5513276753,(4:1.357716955,31:0.7073911637):1.161265409):0.9462179033,(26:0.9043644503,((15:0.3263418384,6:0.8133538062):1.084530525,((12:1.504198017,5:1.284548605):0.9347041165,((14:1.909134356,23:0.2629302237):1.055501602,((29:1.60851…
		[TREE] 48
		((30:0.4071392692,13:2.204780651):0.8325458947,(22:0.6329398702,(5:1.115475558,19:0.8560321533):0.001):1.686962975,(10:0.5556806218,(((20:1.556713423,24:0.9796876177):0.8168997845,(27:0.7697109112,(1:0.8318778199,2:1.133357977):0.001):0.08190749539):1.598236257,(25:0.7841633149,((6:0.6051165985,((26:0.008238310958,31:0.3172929746):1.362749619,(8:2.189457624,(11:0.8325458947,(14:2.204780651,32:1.6…
		[TREE] 49
		(29:0.736553945,(11:1.451384683,(7:0.7993218986,(2:0.7165747099,4:1.492129489):1.777411069):1.225573196):2.463894473,((1:0.05102978507,((25:1.759579222,22:0.6297559741):1.117482435,((20:0.2186373324,28:0.2492430867):0.7141186314,(32:0.339542485,15:0.3459179083):1.612633922):0.2233853873):1.32003415):0.9404708445,(((5:1.083921779,24:1.016758988):0.9631313306,((27:0.8513773549,(26:0.001,6:0.7365539…
		[TREE] 50
		(19:0.5214690007,5:0.7284741184,((12:0.5146259258,(21:2.17767231,(15:1.39087901,(4:1.392015057,(1:1.594296709,(8:1.269431412,26:0.8690817015):0.6925307373):0.1359731871):0.7663532685):0.6901808228):0.7518882706):1.319197145,((29:1.632579942,6:2.03453524):1.364205569,((22:1.451328475,32:1.131150931):0.4580837077,(3:1.000379483,(18:1.467288989,(((2:0.7701789328,20:0.5214690007):1.281294601,(30:1.03…
	0.625	[TREE] 1
		(16:0.1635383018,(5:1.719259405,(8:1.294002457,(31:0.4502974295,(4:1.009516855,21:0.3654027284):1.554303375):1.382473208):1.069262741):1.511930736,((29:1.053766033,((7:2.347914592,6:0.3940910683):1.718032039,(28:0.5738543472,(17:0.8258801624,(15:1.300763027,(19:1.547615572,(26:1.671636538,((25:1.591299296,13:2.044165593):1.050546106,(14:0.1635383018,(10:1.719259405,30:1.069262741):1.511930736):0.…
		[TREE] 2
		(14:1.629140707,11:1.531330381,((21:1.860612863,26:1.150886186):2.555158626,(25:0.1898790762,(31:1.307033852,((23:0.3159216056,(2:1.058725753,(1:0.1456172478,(16:1.466029201,(30:1.360643692,(4:1.840866269,12:1.342984258):1.012397662):0.09063456468):2.130793428):0.8615160645):0.001):0.7856290371,((27:1.410178078,3:1.478944848):0.9739952723,((8:0.862809987,15:1.668422654):1.267996406,(7:1.531330381…
		[TREE] 3
		((21:1.430980345,(3:1.686031021,15:1.852858678):1.238482932):0.205531829,(11:1.090446485,(2:1.402760059,32:2.326121694):1.388408004):0.8754677121,((26:1.444658462,(8:1.472632034,28:1.225779599):1.213585065):1.797665411,(13:1.121144903,(((4:0.7411443471,29:0.9206024252):0.7700525414,(25:0.6967642809,24:1.247514926):1.36042857):0.9523707597,((7:1.424385102,(27:1.079754568,(9:0.205531829,((16:1.6860…
		[TREE] 4
		(10:1.118651626,11:1.522040827,(((2:1.220372662,(25:1.335906143,(1:2.776852889,22:2.001963254):0.09322410255):0.6231902431):0.7423347296,(12:0.9104518567,((21:1.188061788,((32:1.977472156,27:1.835443099):0.07953798996,(8:0.001,18:1.297616767):0.9760792152):0.2233874237):1.114728236,(6:1.793573691,((17:1.264274508,15:1.673870338):2.754840713,(7:1.462742909,30:1.274902173):1.643317348):0.9839837593…
		[TREE] 5
		((1:0.4554257478,8:2.292546401):1.357917037,((12:0.5398319645,14:2.052160911):1.67237967,(2:1.178037742,5:1.472748593):1.158295885):2.347428956,((7:1.078273103,(21:1.161341307,(28:1.103021922,19:1.55040841):1.407617506):1.089391072):2.049322511,(18:1.153432173,((32:0.7081468967,(3:1.573569508,(23:1.216129204,6:2.079538555):1.641910681):0.3384378703):1.216503592,(((25:2.215622571,22:1.357917037):0…
		[TREE] 6
		(29:0.7852796028,(16:0.4796010098,28:1.365577902):1.257394344,(26:1.700137687,((5:0.7291641197,(14:0.8207736288,(15:1.168034429,((18:0.4586477837,19:1.418461653):1.803163993,(24:0.9613002687,25:1.684329606):0.006001811897):1.259851888):0.4314583791):1.249306653):1.817893789,((9:0.6079832912,11:1.466630576):1.160849485,(20:1.02726081,(21:1.452733333,((22:0.9589981414,17:1.705847985):2.195245987,(3…
		[TREE] 7
		(4:1.700247336,(23:1.877693949,5:1.824862065):1.375469127,(9:2.139182608,((1:1.234916469,3:2.295238415):1.765717212,((7:0.2074249961,((19:1.34351505,(24:0.7053100023,26:2.522608704):1.492435508):1.81703923,(8:1.196220053,(31:0.6138394666,(30:0.607090389,16:1.00198805):1.440916284):1.534258518):1.412872435):2.227529394):1.516788226,(((11:0.2701103691,10:2.418981975):0.912419447,(29:1.700247336,32:…
		[TREE] 8
		(29:0.9814212103,(13:0.6887509787,(1:1.76580726,((19:0.8298938115,24:0.8120675747):1.655154408,((32:1.772595141,(26:1.419266552,25:1.418997922):0.9508737645):1.491832127,((7:0.3345478538,12:1.705507057):2.308398058,(23:0.8880218971,18:1.11583004):0.001):0.001):1.661597801):2.079666078):1.071573426):0.7558270938,((5:2.236868079,(8:1.386320397,3:0.7126129771):1.256441908):1.419220582,(28:1.00249717…
		[TREE] 9
		(1:1.609287553,25:2.500701228,((19:1.183636933,27:1.571768256):0.9404423518,(((21:0.3433981103,26:0.001):0.7349474316,(31:0.560771732,(12:1.521430311,9:1.174061183):0.4481808678):2.003673876):1.561953841,(10:1.313962688,((17:2.671378702,((6:1.182186299,(20:1.705029624,22:0.4622404687):2.507223193):1.491699533,((23:0.001,18:1.743707755):1.596710173,(29:1.609287553,(13:0.05640838388,32:0.9404423518…
		[TREE] 10
		(24:0.2707714141,(31:1.52029048,((11:1.895396752,13:0.09957817726):1.71512108,(1:1.33578055,((4:1.608591939,2:1.10304807):1.917347161,((28:1.280307654,8:0.001):0.6505061543,(27:1.066012777,(26:1.581301145,22:0.5577779883):0.9815943391):0.6822693942):2.112046008):0.7595464701):1.716269148):1.336623502):1.344176445,(16:3.027884245,((18:0.6479981621,(7:1.204040457,25:0.4791719549):1.380631101):1.269…
		[TREE] 11
		(10:0.533737215,(21:1.308264538,24:2.052940855):0.001,(12:0.2081352925,(17:1.363918713,(22:0.5732074703,(((9:0.2484834433,28:1.415117007):1.442611723,((7:2.085466039,11:1.454174316):2.235765397,((25:1.151973701,(16:1.368781736,32:0.001):0.3674710294):0.3428403113,((5:1.626624922,14:2.214724467):1.594296906,(29:0.6530875446,26:1.226447186):1.805700219):0.8099348807):0.813499288):1.744071763):1.235…
		[TREE] 12
		(30:1.241303381,7:1.2893116,(9:0.9262512529,((4:2.665998916,28:0.5304486467):2.385080908,((21:1.189109121,27:1.516699687):1.101315057,((1:1.722579065,(24:1.233498182,29:0.8334925516):1.567356293):1.558206964,(23:1.272150324,(22:1.236874073,(3:0.3396092144,(10:2.002237913,(17:0.3347707137,(((8:1.241556118,6:1.241303381):1.633021159,((5:0.9262512529,26:1.81384274):0.1566380297,(31:2.665998916,32:0.…
		[TREE] 13
		(9:1.894278094,1:1.56355174,((21:1.42601483,(3:2.125125742,(4:0.5510781244,(16:0.6913994829,7:0.2708156004):0.7639766254):1.354570391):0.5525172966):0.6656329417,(5:1.579250482,(2:0.51907657,(6:1.623159555,(10:1.839406468,(13:1.53067617,((19:0.06506865856,(29:0.4714994775,27:0.8419504684):0.9615458898):1.229288602,(8:1.627117308,(26:1.783299522,(15:1.56355174,(11:0.6656329417,(25:0.5525172966,((3…
		[TREE] 14
		(32:1.908751248,19:1.632450654,(((14:1.885776968,25:0.5078293516):1.19485798,((2:0.6182557707,22:0.828140133):2.09708309,(12:1.11711642,(6:0.9564442671,10:2.102350293):2.329061637):1.816016952):1.499856555):1.132850249,(31:1.556912364,(13:0.1037287476,(17:2.244456593,(21:1.64320833,(11:0.7585016247,((24:1.728628132,(23:1.270875084,9:1.511715812):1.292707283):1.34364557,((4:2.406166861,(7:1.194857…
		[TREE] 15
		(8:1.042889182,(4:0.9888193751,31:2.271769213):0.6499789701,(26:0.8012971422,(((32:1.346360792,12:1.442547743):1.061386532,(18:0.5664792377,1:1.356515317):2.31813901):0.7590895121,(((15:1.030441804,3:0.2364785583):0.8794070857,(6:1.796547401,((11:0.001,24:1.65571098):0.3815744962,(20:1.68363374,5:1.384860735):0.4607598249):2.197967401):2.342464394):0.6869385607,((13:1.140119286,((27:0.6499789701,…
		[TREE] 16
		((29:1.473905405,8:1.023748178):0.001,(9:1.138386727,((23:1.288546999,12:0.831250573):2.209278099,((28:1.018312978,18:1.097768988):1.206951012,((13:1.587943862,14:0.8199983981):0.7609391704,(20:2.173499978,32:1.559570541):1.667746817):1.465730207):1.179373923):1.156221387):1.066732661,(24:1.172715769,(3:1.380229984,(4:1.198483224,(17:0.9089738305,(7:0.9909569894,(27:2.027939576,(((16:1.066732661,…
		[TREE] 17
		(7:1.717409933,((27:1.63750685,4:2.851700566):0.7940561425,(30:2.490808621,20:1.704308527):1.304977291):1.263208491,(((11:1.385825011,(26:1.040068217,19:0.1350158075):1.399785534):0.8946724026,(9:1.761556121,(18:1.414960943,17:1.960487922):1.000977544):0.9308428187):1.289556197,(22:1.275395496,(((28:1.552485398,(16:0.9012758325,10:1.708010852):1.418302795):1.244403933,(21:1.562181328,((32:1.26320…
		[TREE] 18
		(8:0.9637523276,9:0.2161123214,(13:1.822222322,((32:0.6646777056,27:1.596290034):1.101589061,(10:1.593535841,(26:2.159654787,(5:0.9130837889,((4:1.917434742,31:1.257375132):1.069869261,((19:0.001,((25:1.620106774,2:0.89766402):0.8252557846,((1:0.7398072141,14:0.935906001):1.614430626,((18:1.409839622,(21:0.2161123214,29:1.065483624):0.9637523276):1.367459128,(30:1.336154652,(17:0.6646777056,22:1.…
		[TREE] 19
		(32:1.767872926,22:1.610185722,(20:1.262365973,((2:0.4360943125,23:1.897846336):0.7891325701,((13:0.4908954897,(10:0.735747377,19:1.551896186):1.534886259):0.7322319552,(11:0.001,(((29:2.307513684,24:1.141161035):1.094005165,(3:1.71770636,(30:2.120620451,4:1.070931929):1.588328554):1.430938953):1.428945539,((14:1.652000703,26:0.4178403537):1.771508246,(31:1.697378773,((16:1.683643802,((7:0.789132…
		[TREE] 20
		(25:0.9286324541,21:1.564341551,(7:0.6037639313,((3:1.26746972,((8:0.2128796391,((2:1.713604851,20:1.617103582):1.563957719,(1:1.892993999,16:1.327418546):2.03987096):1.257275429):0.7707012349,(31:1.296468879,(13:1.68822989,((4:1.164464481,14:1.626681252):0.9461532022,(30:1.658019548,(9:2.491835843,5:0.6485041856):0.7804477777):0.001):1.585660859):1.007583743):1.303134725):1.280388797):1.99246106…
		[TREE] 21
		(24:1.231199814,(((28:1.282660697,25:1.969092682):0.9463545364,((3:0.7839742214,31:0.9007554673):1.448254737,(27:1.230915756,2:1.814874065):0.1318281102):1.426396991):0.391129896,((16:0.4006479049,6:0.7482308835):1.263925646,(23:1.124503034,(8:2.034816544,(30:0.4656573077,17:1.254951428):1.150922852):1.459481017):1.608713077):1.189874827):2.15550099,(14:1.525373764,(22:2.012353082,(32:2.828325836…
		[TREE] 22
		(11:2.989387243,(2:1.258482361,(22:2.475489284,5:1.771073315):1.634244029):0.9532817605,(((30:1.011531052,6:1.458925281):0.5370315308,(23:0.6463961615,20:1.207118169):1.233075831):0.1998929146,(21:0.7428103742,(28:1.408531754,(7:1.293414676,((16:2.452015503,((24:0.8156561654,15:2.291301132):1.259907514,(9:0.3378968389,(26:1.609844755,(19:2.989387243,27:0.9532817605):1.26743622):2.379866726):0.936…
		[TREE] 23
		(4:0.5773187281,(29:1.466971347,12:1.095373791):1.657693566,((32:0.8441841043,30:1.09446683):1.9433119,((1:1.683126352,(17:1.652714189,5:2.144338047):1.01995135):0.8929171667,(20:2.226257027,((2:1.328770919,9:0.9562132429):0.9322748508,(((19:2.25536049,21:0.9055639614):1.425344762,(27:0.6973349031,31:1.784771643):0.8484384351):2.133436945,((8:0.4379004181,25:0.2498849163):1.823556136,(((16:1.0953…
		[TREE] 24
		(23:0.5016367401,((30:1.243706606,27:1.389453821):1.198846973,(16:0.2615882136,12:0.9211954776):1.605195108):2.101205652,(((1:2.372843279,29:0.2968154585):1.333811752,(28:0.1690069125,((2:1.101840306,10:2.691860766):0.6957086683,(14:0.8029620432,32:0.2838355822):1.234596246):2.039958691):1.623900734):1.116776827,((19:1.835878439,((18:1.262127034,(22:0.993109866,(24:1.393741272,7:0.5016367401):1.9…
		[TREE] 25
		(2:2.026219195,(24:0.3741461377,(30:0.03804675307,(15:1.22094552,(8:1.141881737,(27:2.634528344,31:1.027492196):1.243460235):0.4361895553):2.354597266):1.812864111):0.9807596671,(((25:1.205298273,(1:1.984899915,17:1.309742343):0.6595556659):1.976467188,((14:0.5348186783,(19:1.178145638,20:1.083441743):1.035150341):1.586366845,(6:1.084372895,(13:1.645249635,18:1.202509785):2.07632494):1.915152264)…
		[TREE] 26
		(26:1.121723326,15:1.087130421,((11:2.281334543,(21:1.122621056,(5:1.775277124,(10:0.8566973402,(31:1.217077786,((22:0.3420923244,18:0.4070898324):0.3662715998,(16:0.9380144908,7:1.869245376):2.178016227):1.28432873):1.53473252):1.738879715):1.821170766):1.318915942):0.909641703,(32:0.6836086586,((13:0.2055543947,2:0.2188755562):1.007134453,((30:0.4731927263,((19:1.913867311,23:1.121723326):0.332…
		[TREE] 27
		(22:0.8863570017,((14:1.81387345,(27:1.32209098,((7:1.214334596,6:1.454424454):0.001,(28:1.582622368,2:1.470607754):0.6967197604):2.162942308):0.8703423015):0.9210520674,((9:2.157605659,(13:1.560637638,8:0.8201582938):0.7479987113):1.444749693,(10:0.9317476367,(20:1.409540722,(15:0.8916559197,(25:1.974318756,32:0.7690242789):1.606955762):2.638024762):1.478880217):0.3890546263):1.45139393):1.13199…
		[TREE] 28
		(15:1.149139442,6:1.787505237,(16:1.515458039,(26:1.385135235,((30:1.616735307,((22:1.412544208,(32:1.540346523,13:1.630508195):2.646397113):1.572634456,(27:1.707310637,(24:2.744591664,11:0.7241233901):1.926777904):1.638223768):1.50330598):1.051820611,(23:0.001,(1:1.928370484,((10:1.83135012,18:1.889306733):0.473798214,(12:3.083733889,((3:1.149139442,((29:1.515458039,(4:1.385135235,5:1.376347339)…
		[TREE] 29
		(26:0.7849617406,29:0.05268598573,((5:1.088064138,9:1.563095341):0.7676174683,(((30:0.4419725339,1:0.2356489635):0.2414093207,((8:1.631913507,14:0.648369163):0.3535897998,((28:0.723724898,(13:1.755033624,31:1.00907352):1.843744):1.418243552,(16:1.079837359,(10:0.6768067041,24:0.4463957752):1.420738981):1.398325724):0.707267402):1.215571902):1.095090207,(18:2.07387074,(((12:1.527200826,3:0.7849617…
		[TREE] 30
		(23:1.15788006,((16:0.9748455661,3:1.386789794):2.31950479,(30:1.496208239,((20:0.4247552778,4:1.121230606):1.292328512,(32:0.7749488524,2:0.8085384487):1.482963254):1.310302346):1.304613134):0.4586223041,((17:1.576958006,(31:0.8599127178,29:2.379550708):0.3734687878):1.412780794,(11:1.473857406,(19:1.374086139,((15:1.32761537,(27:1.582110735,(22:2.699403353,10:0.9180757313):1.411041039):0.904976…
		[TREE] 31
		(28:0.3068665746,(32:0.4925302401,((2:0.474968528,19:0.3046469237):0.8585955225,(10:1.096579571,1:0.9664093401):0.4283296227):1.126491955):2.020042166,(((6:1.074460329,22:1.814488943):0.677501996,((25:1.942616065,9:0.1220795862):1.504555041,(5:1.450905372,((17:1.111171911,(24:0.5093282868,18:1.42473171):1.641064726):1.872463836,(13:1.417424567,(21:1.721489875,(12:0.3068665746,4:2.020042166):1.070…
		[TREE] 32
		(32:1.144454529,((18:1.976995749,(27:1.161632563,29:2.451403559):1.344848949):0.7919593526,(6:0.8739530204,(28:2.708122517,14:1.012123124):1.402810981):0.3251112556):1.345639436,(16:2.133097103,((12:0.9579744433,4:1.136633005):1.52817807,(8:1.145547301,(24:1.709486409,((31:0.7629195473,(2:2.280338727,17:1.104864541):1.415234142):2.091881068,((5:1.086383148,(22:1.144454529,(23:0.7919593526,25:1.97…
		[TREE] 33
		(15:1.665998985,(22:0.8890176137,31:1.687583092):2.641531338,(5:0.594983988,((9:2.084708547,12:2.062084539):0.6702394885,(27:1.931163404,((2:2.230035908,1:0.4157080173):0.003674002607,((11:1.706872257,(23:1.800423717,19:0.001):1.556427489):0.6659405466,((16:1.142646033,((14:1.154935522,20:0.7505241446):0.721069792,(30:0.288489368,17:0.09311441577):1.302481933):0.7874554266):0.9421456904,(29:2.641…
		[TREE] 34
		(12:2.875884744,(17:1.173786741,18:2.171065086):1.118536819,(8:0.6191909006,(((11:0.2539621464,9:0.001):0.508356418,(24:1.62323334,28:1.518074684):1.292232766):1.093836117,(7:0.8088307865,(10:1.452002338,(27:2.346270493,((13:0.001,(25:1.178406533,(19:1.899737394,23:1.014414577):2.123011335):2.037693196):1.222367655,((14:1.121648718,6:0.700004501):0.3971147096,(((5:2.171065086,(31:0.6191909006,22:…
		[TREE] 35
		(30:2.107765428,2:1.938776406,((9:1.288859145,(25:0.2569631921,((7:0.06230554915,19:0.2879661218):0.1333377802,(21:1.516194348,(27:2.354738389,1:2.741918375):0.9937762993):0.4518059402):1.121858866):2.065391004):1.417664673,(10:0.4656907162,(5:1.209356518,((13:0.4485102688,(12:0.03819933935,(32:1.042261319,(6:1.635415878,((16:0.7089598012,3:2.107765428):1.539980809,(4:2.105515832,23:1.417664673):…
		[TREE] 36
		(30:2.282827643,((2:1.494894224,(13:1.409727744,11:1.077836549):1.894548176):1.740326401,((5:0.001,(8:0.8232934439,29:2.012753914):1.370831105):0.001,((15:0.2269449562,(27:2.460513503,24:1.16373908):0.001):1.225174117,(23:1.077160296,((18:1.534803821,12:1.618993046):1.3283766,(28:1.314641243,32:0.8074033008):2.211338741):1.011795987):1.352185605):1.612619245):0.5093378507):0.6282636456,((1:1.2915…
		[TREE] 37
		(17:1.759517837,(3:0.9903330203,13:0.1534701787):1.165236552,(((27:0.9111975981,29:2.276661151):1.147099557,(23:1.922472095,(16:0.7744132633,(7:1.443457633,(2:0.4684768853,28:0.8645572079):1.264639027):1.691475573):1.841933358):0.2758943088):1.422693309,(((32:2.4726306,(26:0.001,6:0.9079360012):0.4497027891):1.841745763,(31:0.9106983748,(21:1.25389554,(18:0.252991563,(30:1.759517837,(25:0.9903330…
		[TREE] 38
		(16:0.4491384402,((28:0.7565301151,21:0.8871098737):1.857127133,((4:1.588237559,7:1.137275132):2.509113231,(8:1.924412784,((13:1.826600845,12:0.6132943986):0.5603745602,(2:0.7739656877,(3:2.210806659,(11:1.865923944,(24:0.2875040828,(30:1.220322594,(17:2.009640034,(20:1.836828269,32:1.306108509):1.145235377):1.318711985):1.817746403):2.081712445):2.135515946):1.398670817):0.5430996456):0.91764374…
		[TREE] 39
		(20:0.3450042377,((18:0.9516612518,14:1.243595463):0.939451098,((16:1.145110661,17:1.839117539):2.21969669,(32:0.3598762681,((26:0.4244762447,(23:1.319243169,8:0.8904161482):1.124891519):1.246759774,((25:0.9305870279,3:1.59414959):1.244313858,(29:1.906484635,21:2.157745833):0.8552159665):1.531244059):0.7791707741):1.897388643):1.567117402):2.218831133,((10:2.169851722,7:2.277558456):1.333321433,(…
		[TREE] 40
		(23:1.352946351,(13:0.8828450535,(17:1.218246191,18:0.7174508162):1.675480821):1.744726122,((15:0.9336085438,10:0.2504189953):1.856934091,(14:0.5695283484,(30:1.484497159,((11:1.457102507,(21:1.638057122,((6:0.2316499861,(4:0.944647234,27:0.4723030201):0.9631548865):0.3550791485,((24:1.409036141,31:1.055395858):1.245315701,(3:2.809760506,28:1.211482863):0.2926950847):1.5519292):0.7655982092):0.88…
		[TREE] 41
		(27:2.109729656,5:1.054596401,(((2:2.393408432,(19:2.168450612,10:3.298423089):1.737093695):2.041529617,((18:0.8550473313,16:2.834631902):1.600161305,(21:2.890955474,3:1.673517087):1.507824299):1.200024156):1.694470277,((30:0.001,(7:2.265730764,((11:0.8249149419,17:0.5549930445):0.07629027235,(32:0.6308666154,12:1.820618905):0.818127836):0.8442658031):0.4600620171):1.663499132,((13:2.4171598,((6:…
		[TREE] 42
		(28:1.148138699,13:2.10586995,((5:2.560299663,24:1.436357336):1.58384484,(16:0.3413423642,(3:1.6093249,((9:1.489811307,(26:1.498208895,12:1.966847933):1.269086196):0.2494525997,((22:1.965373756,(29:2.532558483,(2:1.583044216,4:1.676876919):1.300472741):1.760497426):1.423679981,((32:1.907394231,((21:0.7499671531,10:0.91973045):0.06254137887,(27:1.148138699,6:2.10586995):1.485746841):1.773885685):0…
		[TREE] 43
		(13:0.9376579856,20:2.018490269,(((30:1.441493419,((4:1.661766075,32:0.8054102376):1.23866365,((31:2.490723998,16:2.055106175):2.512026774,(28:1.986470607,8:2.416042186):1.39092824):1.379121253):1.725751306):1.543637921,(17:1.422329401,(11:1.900938152,(2:0.9932940988,(10:0.5818406182,(18:0.6679121697,(25:1.767608523,19:1.457275999):1.427910767):1.758372881):1.805237135):0.5335982644):1.535638323)…
		[TREE] 44
		(32:1.040627008,29:2.694662659,((19:0.9085802573,23:1.409361064):1.321809871,(((8:0.7805426394,(12:1.932252775,17:0.7892597216):1.006550571):1.95489408,((27:1.136059172,14:0.7940316747):2.139525651,(24:0.6889200841,(22:2.555259466,9:1.055433279):0.9158062275):1.230338694):1.95900199):1.441125683,((3:1.081811529,(18:2.283432723,30:1.643520219):2.110502158):0.6201506012,((6:1.814911844,(28:1.040627…
		[TREE] 45
		(24:1.386194708,6:0.8677817898,(3:1.755593428,(10:1.135783078,(20:1.933785581,(31:1.881946918,(12:0.7377767551,(21:1.017044795,(1:0.7425079567,(9:0.001,(25:1.081521951,(14:1.461119749,(28:1.504177976,((15:1.178810888,((29:1.867205093,16:1.686137917):0.363337347,(32:1.386194708,19:0.8677817898):0.001):0.9038751225):1.19869179,((8:1.17346211,11:1.135783078):1.755593428,(2:1.933785581,(18:1.88194691…
		[TREE] 46
		(13:1.200635491,((11:1.274767527,12:0.5567834511):1.491280523,((3:0.06056105463,27:1.324113985):1.054562147,(10:1.346791456,23:2.147405324):0.6743587111):0.394245056):1.537543413,(26:1.806580253,(21:1.723994137,((1:0.7418271332,((9:1.223801023,31:1.959487112):1.596109567,(2:1.097666701,((7:1.618957285,28:1.062237876):1.521736457,(30:1.403482485,22:1.142105081):0.928678945):1.24988039):1.612095021…
		[TREE] 47
		(19:1.246390561,(16:1.595197843,(7:1.025079891,((27:0.8124564063,1:1.45095482):2.230741366,(8:1.973792861,10:0.7457375202):2.215832368):1.324275335):1.107905088):1.284608102,((9:0.483235671,(((31:1.430723776,20:1.296916145):2.011577253,(5:0.2427643439,32:1.866539653):0.5595987002):1.215748229,(18:1.294822864,((2:1.630780844,28:1.279046676):1.900719477,(26:0.5488915579,(21:1.246390561,11:1.2846081…
		[TREE] 48
		(12:1.22833277,((10:1.636559848,3:1.134911047):0.9141357356,(23:0.8881195923,(8:0.0008317832219,30:1.570412052):1.328085128):1.665247158):0.3291422212,((32:1.46241389,(25:1.164136577,(28:1.439962864,19:1.915832543):1.541809655):0.7816322704):1.559453975,((17:1.070994612,((13:2.047980128,(16:0.6524268164,7:1.7455828):1.966399133):1.024567717,((6:1.599140076,27:0.001):0.5241767949,(22:1.22833277,20…
		[TREE] 49
		(4:0.7109494921,((20:1.409112962,5:0.5354002357):0.5510912726,(21:0.9818901447,1:1.210251073):1.942016426):1.939956387,((27:1.352370211,17:1.038906978):0.9097415331,((2:1.391485439,15:0.1378845439):1.547562434,((30:1.035941427,(22:0.9064821431,7:0.7581948578):1.731986091):0.5197442206,(9:0.406598356,((6:0.4441214928,14:1.169340463):1.272393608,(24:1.291679699,((3:0.7109494921,28:1.939956387):0.42…
		[TREE] 50
		(18:0.7682829014,(28:0.001,((23:1.026514439,31:1.646225095):1.471913901,(12:1.481466081,(20:0.9677512997,15:1.075592302):0.7978773104):0.8326951616):1.020807992):1.141860821,((1:1.529225133,9:0.7288556858):1.053051726,(3:1.518929501,((27:1.859184515,21:1.455759134):1.120416467,(((19:2.7056609,26:0.5691361385):1.126387678,((22:1.210035642,32:0.1515408439):1.079409519,(4:0.7682829014,14:1.141860821…
	0.75	[TREE] 1
		(4:1.063671424,(5:1.830781765,24:2.063176279):1.179337748,(30:1.680157706,((25:2.288185227,7:1.872703587):0.7844874753,((1:1.501885134,(14:1.005346977,22:0.001):0.390097696):1.763175942,(20:0.8643673475,(31:0.869762703,(6:0.7100087681,(9:2.028683096,(((2:1.584598089,(32:2.599030867,(26:1.651760828,12:1.063671424):1.181754517):1.989922309):0.001,(19:1.830781765,(17:0.7966992173,(27:1.576469053,18:…
		[TREE] 2
		(29:3.145499768,(13:2.674237867,(27:2.188600384,(23:1.562193879,3:1.520349582):1.679942679):1.165539645):2.151043702,((11:1.908856281,(24:2.327019155,(9:2.241216181,(7:1.041343452,((16:1.841428915,(4:1.1769305,8:0.9015850758):1.910975658):2.879043772,(15:2.141490149,(2:1.113972812,(5:2.212333334,32:0.4015615846):2.144081811):0.9232081221):1.20214904):0.2328475509):1.841681438):2.048938426):1.8739…
		[TREE] 3
		(24:0.9388865938,(31:1.473127395,((1:0.3974800839,23:2.070271285):0.01640161971,(13:1.719598408,22:2.296137207):1.346348408):1.63179416):2.224015024,((29:0.001,8:1.038064345):0.6960356742,(3:0.9828185367,(((7:1.642952814,5:0.01146363216):1.157475478,(16:3.342826412,(11:1.665685989,(17:1.205696627,(2:0.2785816828,12:1.509290415):1.652933864):1.972405525):2.343472536):0.001):1.853083725,((10:0.9388…
		[TREE] 4
		((26:1.672882331,11:1.746399799):0.9046922971,(3:3.041118654,22:0.8219625757):1.306425428,((5:2.812263431,30:0.4293310983):2.350701396,(((1:1.267824673,27:1.136416528):0.2923998742,(23:1.22331944,24:1.398319674):0.9701861491):3.123756581,(((7:1.147840846,31:0.6774943346):2.385159482,((29:2.157106134,(32:0.001,(9:2.81919601,8:1.700326082):1.642767272):1.275127711):1.771585928,(14:0.9046922971,(12:…
		[TREE] 5
		(15:1.614509556,(13:0.2378371699,((31:0.4475168542,((4:1.623302368,18:2.349798277):1.762427901,(19:0.8074628772,(23:1.698917883,24:0.9881512573):1.048331629):1.543813406):2.488280443):0.6495379804,(27:2.09682442,((14:1.414451436,32:0.8943114294):2.032494205,(6:0.1073083485,(7:1.132574982,8:0.4670582717):1.437455598):2.273240537):1.394129147):0.5444386745):1.777007451):1.836074006,((17:2.497125632…
		[TREE] 6
		((9:1.154790681,7:2.527195809):1.770022743,(12:3.140138766,25:2.798886375):2.028319615,(19:0.2916044352,(27:1.985249037,((22:1.928941849,(28:1.21362929,13:1.983407504):1.627763336):1.787439543,(((14:1.099888494,(32:1.0561181,18:0.8381301877):0.7962606921):0.6467188696,(24:1.961664545,(15:0.9335502372,(16:2.318116529,(11:1.190414238,(26:1.770022743,21:1.154790681):1.398381951):2.333302097):1.61817…
		[TREE] 7
		(((23:0.84342932,4:1.962319037):0.5992145195,(1:1.676856724,22:0.5484421435):0.9266698174):1.727452495,(12:2.01580187,(10:2.31914626,(8:1.594552152,(11:1.94247733,2:0.5838909785):2.276217234):2.17172606):1.668263133):1.927995499,(((3:0.655249224,28:0.6282077159):0.5377296841,(21:1.270747854,(16:2.048304363,15:1.534945902):2.266457139):3.045635311):1.716126505,(((26:1.255399993,6:0.001):1.70146267…
		[TREE] 8
		(15:1.138803358,(22:1.218764793,(12:0.001,(10:1.709767804,((29:2.358231751,(18:1.016594123,31:0.2043038104):2.319251193):2.449372491,(6:1.606685514,((14:0.6853608079,23:3.194897528):2.280228408,(20:1.593730462,(19:2.032201644,17:0.2929522314):0.3397311184):2.15941272):1.37681021):1.753455213):1.359735873):2.318257866):2.007640949):2.811072864,(8:1.02734742,(5:1.799835337,((32:2.334550451,(21:1.13…
		[TREE] 9
		(25:0.6014346826,18:1.05270303,((31:0.3911811998,13:1.610958296):1.357239459,((30:2.007163174,((10:1.805401082,27:2.754354576):1.846679427,(5:1.750805628,11:0.9687095315):1.172364643):1.102189267):0.8567332603,((15:1.402008908,(2:1.491186838,(19:2.101382086,(8:1.245234145,((26:1.086499056,23:1.34184811):2.518281135,(22:0.1992648743,20:2.119483459):1.610906823):2.060900231):0.2418738888):1.8635529…
		[TREE] 10
		((5:1.230467562,(11:2.189498981,(19:0.3491481226,(17:0.8120298444,(9:0.8855607528,(2:1.940255498,24:1.445564761):2.484616243):1.219193708):0.5326842409):0.4246705421):1.893810982):2.232432384,(21:2.781755694,((12:2.61468492,14:1.574397397):1.142381196,((26:1.799448654,25:0.9108114326):0.9371416343,(6:1.791372703,(1:1.938117595,20:1.312911604):2.567548853):1.160039102):2.098694163):0.5397532314):1…
		[TREE] 11
		(26:2.654441016,20:1.563898023,(29:1.582265432,(24:1.851787171,(8:1.800338788,((18:2.085712602,30:1.839367374):1.664028409,(((14:1.948702837,11:0.9502071185):1.983372423,(3:1.137417424,((28:0.01355481571,2:2.235710662):1.45380101,(1:0.6341307776,31:1.072384426):2.010481243):1.365150911):1.848674302):0.1709443683,(32:1.846767108,((10:0.6496737193,19:3.212850693):2.096741487,((9:2.311035524,(7:1.73…
		[TREE] 12
		(20:1.296941361,(9:0.9294798528,(21:1.179885539,(19:0.2802590999,(17:0.6862576877,22:2.01590334):3.783189296):2.089851541):1.697718275):1.802800227,(6:0.5082866534,((2:1.093253137,(1:2.917114105,(32:2.968586528,(30:1.577570536,25:1.477000198):2.08358117):0.2885374428):0.5931211153):1.632266954,((23:2.086463029,24:0.002377740586):0.9741980564,((7:1.307307187,8:1.395003951):0.9992412763,(10:2.38237…
		[TREE] 13
		(11:1.590829736,(3:1.717949306,(2:1.278361898,(6:1.474707977,30:1.253613071):1.168351531):1.568546544):1.014344109,(32:1.28135592,(24:1.769464366,((27:0.7686958081,(17:0.9554197586,(8:1.681565518,22:0.2441388611):1.409308424):1.660064393):1.938907923,(18:1.412519988,(5:0.7526138752,(23:2.16772624,(28:1.922277987,(26:2.018781536,((14:1.590829736,((4:1.568546544,16:1.278361898):1.717949306,((29:1.2…
		[TREE] 14
		(28:1.708365615,(13:2.582133511,(21:0.9183981078,18:1.036330078):2.071255477):1.385286402,(25:1.18068601,(11:1.456944538,(4:1.609597146,(((7:1.865263382,9:2.008164278):1.295572635,(22:1.857669941,24:0.8303223899):0.5595449335):1.761483713,(14:0.4078133774,((8:1.572100018,1:1.182678076):0.7399606925,((3:0.4415677254,(12:1.166820413,6:0.644681851):2.106041072):1.580698436,((10:2.582133511,23:2.0712…
		[TREE] 15
		(22:0.7006643363,(6:0.7595578792,12:0.3854955006):1.479871234,((18:1.632162185,((23:1.048062637,16:1.915645333):1.22906093,(13:2.235755987,9:0.3095605097):1.137989215):1.070165904):2.262596202,(20:1.894596583,((14:2.029680835,((15:1.76121443,25:3.392738075):1.338925539,(1:0.8680528581,4:0.5084479285):2.800126942):2.731367561):1.274757705,((2:1.90854305,28:2.366360892):1.704135707,(((5:1.479871234…
		[TREE] 16
		(11:0.1759511979,((30:0.001,(25:2.004819634,1:1.88617305):1.631546974):0.6935428017,(31:0.7801623046,(26:2.086138644,10:1.556715246):1.326693103):0.2602111331):3.126851218,(27:2.214312708,((32:1.474240873,2:2.034163351):0.9298748907,(17:1.268302905,((9:1.504583374,(29:0.001,15:3.330455822):0.1182355069):1.058082861,(22:0.7208375385,(7:1.84951101,((((16:0.6935428017,5:0.001):3.126851218,(6:2.00481…
		[TREE] 17
		(14:1.80541534,(9:0.001,20:1.857529877):1.527298689,((10:1.342846487,(19:1.529940596,(25:1.653976448,(18:1.039198906,(8:1.471053615,((29:0.4340045385,15:1.155901161):0.8351693911,(21:0.7474491553,24:2.074836962):1.470367465):1.438571519):1.611677247):1.974137775):2.896257006):1.258726171):1.399572905,(((17:1.922195195,12:0.7291382724):2.643950511,(2:0.9351827766,6:1.218110309):0.9912237238):0.620…
		[TREE] 18
		(8:1.618061686,(10:1.957537524,((23:0.1943016216,2:1.648200932):1.869972754,(12:0.001,25:1.53126712):3.188509436):1.352956044):0.4894054055,(((32:1.187393221,24:1.412708937):1.193880646,(29:2.164872276,(7:1.626222906,3:1.06671472):1.140922712):0.9819358091):1.152984397,(1:0.6637442115,(21:1.916455111,(31:0.5513340775,((27:1.003880664,((20:0.6890432851,22:1.618061686):0.8843473105,((16:1.352956044…
		[TREE] 19
		(18:2.021599403,15:3.497263447,((8:1.209337078,((2:2.185936842,(23:1.728015099,25:1.468790358):1.359217295):2.447027717,(30:2.128419358,(9:3.283365489,(3:0.5599468783,(4:0.6893398935,(22:1.773709943,26:1.342696538):1.41268224):0.4455743821):1.54775395):0.7193151333):0.9753552515):1.568982391):1.21321367,((13:1.419946336,(10:2.251051381,(12:2.050867517,28:1.825088018):2.6152352):1.880590626):1.447…
		[TREE] 20
		(29:2.839874635,((21:1.277014559,17:1.646564553):3.253200959,(12:2.151257566,(2:2.466244553,(3:1.795052001,(15:1.686545836,9:2.05535676):2.880883775):0.6784826616):2.462518967):2.403400392):2.11989727,((5:1.970904472,(28:1.713212099,(7:2.202965965,((30:0.001,(26:1.352862923,25:2.305667289):3.069342269):1.373844201,((27:0.4856010014,10:1.350690552):0.001,(24:2.839874635,8:2.11989727):1.532655396):…
		[TREE] 21
		((30:1.639328056,19:1.118232573):1.702609615,(24:1.832974141,(3:1.441840656,21:1.9702641):2.771563337):1.221286037,(((5:0.8959493712,25:3.113977943):1.407532051,((29:1.5320053,22:1.622822122):1.990989202,(20:0.5462300906,(31:0.6881946776,15:1.199390076):1.60325817):2.161033532):1.807448998):3.024562743,(((18:2.464077025,26:1.118864386):0.9189781532,(23:0.5036488607,14:1.358366285):0.9476690973):1…
		[TREE] 22
		(18:2.040442477,1:1.563984321,(22:1.496762255,(31:0.5355366913,(((17:1.192457317,(9:1.783655598,(16:1.346733032,(24:1.457207534,12:1.621516566):1.480248003):0.7897315629):2.337215421):0.3764680905,((15:1.248009142,2:2.322599406):1.401422256,(14:2.251061412,(13:1.498154868,28:2.504574029):0.001):0.001):2.354498051):1.18699322,(20:2.887571095,(25:0.001,(23:2.13049742,((10:1.291166505,8:1.496762255)…
		[TREE] 23
		(27:1.391877606,9:1.259071513,((10:2.439973026,(5:1.352510476,((26:1.694653956,18:2.204072109):1.600416584,(25:1.390137776,31:3.180617118):0.9012025562):1.870526413):0.8559593979):1.682742428,((((7:1.947816432,4:0.6388041356):0.592398255,(19:1.190846248,(28:1.264657585,12:2.495267729):1.723421352):1.032286256):1.839418981,(23:2.808988888,(15:2.355394126,(32:1.891349626,((6:1.259071513,29:1.102108…
		[TREE] 24
		(4:0.7594609882,(((21:2.28432097,2:0.5674077407):2.552098344,(10:0.6836754512,11:1.786495012):1.411442494):1.892944793,(14:1.644202655,(27:1.225321082,(29:2.492261218,(((20:2.519378301,6:2.289903094):1.390404387,(9:1.43946168,1:1.758078683):1.722510967):0.9854301821,((17:0.4094019913,13:1.466268426):1.26484292,(26:0.5928509643,32:1.520116128):1.089389698):0.7513845945):1.744978785):2.147034096):0…
		[TREE] 25
		(2:2.058740298,(15:1.252381518,(23:1.196757853,(17:2.206112761,(10:2.091433438,(30:0.08643512542,5:2.194285507):0.9935812874):2.7397088):0.001):0.7363078302):1.504932178,(14:0.6756728501,(21:1.250543353,(1:1.553296232,(24:0.4952271185,(8:1.677255381,((22:0.4471210998,(7:2.184988558,((27:1.101180638,9:0.6754534882):0.5221543402,((4:1.504932178,11:1.252381518):2.058740298,((25:0.001,12:2.206112761)…
		[TREE] 26
		(23:0.6353589663,(4:2.418289035,27:1.777825831):1.585175376,(9:2.196483844,(18:1.188913175,(6:1.679683925,((14:1.661109519,((25:1.063052047,10:1.289914491):0.502285083,(28:1.28883941,(12:1.993879897,((13:1.813070837,7:1.690630834):2.841482729,(5:3.721279308,24:2.15282453):2.907912837):1.33234893):2.010042261):1.124050483):1.399937023):0.5773201294,(30:0.6154670281,(26:1.684267974,((32:2.418289035…
		[TREE] 27
		(16:2.074519574,(30:0.6754758168,(7:2.29015357,(18:1.232029497,15:1.515656932):1.231901678):1.22871974):0.4784420617,(27:1.252877779,((14:1.022854751,(24:1.038147647,17:1.127176495):1.234992377):1.800721802,((23:1.322693899,3:1.940361023):0.5487108247,((22:1.052776694,(13:1.666689596,28:1.449327368):0.9466156236):2.08846884,(4:0.4636226067,((2:2.087327837,26:2.522065811):0.7489989732,((31:0.67547…
		[TREE] 28
		(21:1.781900838,(31:1.626383162,((32:2.089430743,(8:2.490133197,(17:1.550217018,15:0.241601211):2.169269154):1.132593704):0.6134441423,(26:2.698381893,(28:1.202675867,(29:1.936310375,(25:2.37663106,(7:0.6214900017,6:1.993738586):1.208870017):1.404505638):1.988291309):1.760899029):2.139606194):2.807955957):2.516870617,((12:1.391438869,(22:1.049602887,(30:2.436674072,24:1.426232417):1.740671964):1.…
		[TREE] 29
		(30:0.5581428593,24:1.367189018,(((6:2.737320677,29:0.9969497005):1.555921046,(18:2.883035597,(10:1.212689945,(20:1.253457757,3:2.006048581):2.901121115):1.520087712):2.12697464):1.733359067,(((15:1.435153862,23:1.872721491):1.765238925,(14:1.634538654,(8:0.3484054632,(32:1.171712666,2:1.865238469):1.397406639):0.2429356205):1.961536366):2.064361658,((19:1.546166943,(16:1.122682932,22:2.349295033…
		[TREE] 30
		((19:1.511144665,(10:1.187703841,8:1.489576073):1.090098915):2.018816392,(5:0.4884082058,(18:2.844072824,15:0.278925996):2.659384718):0.4091782382,(((12:1.187795363,28:2.066558689):1.020153238,(25:2.369759647,((16:1.603176049,22:1.577128787):1.176431736,((29:1.924425105,17:1.538033438):1.688208879,(6:2.179715331,(4:1.979853924,13:2.057530151):1.404303564):1.565471498):1.256294032):0.001):0.870646…
		[TREE] 31
		(9:0.2249808968,(16:1.09093698,((28:0.997635608,(12:1.610405513,4:0.8696898451):3.078222055):2.63230827,(26:0.6427059909,(14:0.8014582575,13:1.35969989):1.835330825):1.397869679):0.001):2.540121745,((30:0.7973263747,17:3.130395481):0.8464259583,(19:1.439938296,((18:1.985624998,(5:1.606532074,(15:2.523929,((20:0.9611807717,23:2.769407785):1.63892224,(27:0.2249808968,(11:1.09093698,25:0.001):2.5401…
		[TREE] 32
		(22:1.620070704,((32:2.115306123,26:1.016710715):1.556154332,(6:1.996589139,9:1.426742376):2.002976655):1.826414625,(20:2.066105003,(((1:0.001,17:0.7169358481):2.099366931,(28:1.877399644,(12:0.9445116869,15:1.425664642):1.568944048):0.4328734527):1.704750589,((10:1.223284062,(8:1.03631952,(11:2.531594162,29:2.235373553):2.250545184):0.965121266):0.3033977222,(31:1.145032448,((2:1.620070704,(18:1…
		[TREE] 33
		(8:1.740999405,23:0.1661693635,(30:1.597984768,(15:0.1795940292,(20:2.217717354,(26:2.205814237,((29:0.3925056433,18:0.3315283607):2.934418804,((9:0.9910710319,(((32:0.8750896319,24:1.767496432):2.356319019,(31:1.941804553,(21:0.4524870144,6:1.654716334):1.366013071):1.983900188):0.9470817222,((22:1.704285438,(1:1.221162485,10:1.740999405):1.849090364):1.679145613,(3:2.491955245,(17:3.375204048,1…
		[TREE] 34
		(24:2.084784291,17:2.851382592,(12:1.309342266,(26:2.343240161,((27:0.6028812826,(11:1.586356347,(28:1.160510823,30:2.4972232):1.554191888):2.256670729):0.835631686,(20:1.250701379,(((22:1.296177501,25:1.89236096):1.410667947,(29:2.328149763,31:0.8284676246):2.157811733):1.972007886,(((15:0.3583839373,8:1.148369201):0.9774202286,((10:1.80146847,(1:2.851382592,14:1.917358271):2.084784291):2.406875…
		[TREE] 35
		(21:0.8424872028,15:1.638272199,(6:1.404726016,(18:1.580779103,((3:1.420307361,26:2.091125437):2.468141809,(8:0.5369298321,((1:1.281250221,(31:1.42500216,12:1.76780678):2.252464725):0.001,((10:2.232676258,14:1.00037427):1.395831944,(30:1.291985769,((2:1.967399489,20:1.958293562):1.58774792,(22:1.432160133,(((5:1.638272199,4:1.381403903):0.8424872028,(27:0.7742544797,16:1.580779103):1.404726016):1…
		[TREE] 36
		(4:0.8963928117,26:1.125056336,((5:1.099322194,(30:2.881567967,31:0.5537519429):0.9840652896):2.846773026,(22:1.61337541,((2:0.001,(23:2.602209481,24:1.009545305):1.207167816):1.524711197,(16:1.096048799,(3:1.265990058,((17:1.238871736,(8:1.733545093,15:1.861794443):1.799087097):1.185125837,((18:1.052070152,(28:2.126802709,14:1.013830561):1.754207822):1.270420844,((12:1.855832356,(27:1.099322194,…
		[TREE] 37
		(7:0.001,(6:1.741250397,8:1.256403879):2.965905357,(29:3.075934189,((3:0.8577423952,18:1.508764002):1.652879485,(12:1.693087149,((13:1.319376699,1:2.451548506):2.605597484,((2:2.560195849,30:2.574096027):0.001,((31:0.5795965152,23:1.60178918):1.205698829,((17:0.3080945702,16:1.7217794):0.9061283194,(4:2.041522433,(15:3.177444004,(((32:1.256403879,14:1.447337283):1.741250397,(10:2.541862058,26:1.6…
		[TREE] 38
		(11:1.395492225,(22:2.052130566,(10:0.6406001921,(4:1.528546563,(24:1.245895333,12:2.204925764):1.303446761):1.307055865):2.422351558):1.115198239,(18:0.7050634967,(19:2.188316388,((8:2.048013561,(32:2.287953361,(15:2.020825075,(28:1.522053461,13:1.65921545):2.688074786):2.995121139):1.899852002):1.539783579,(17:0.6752914597,(16:0.659176479,((21:2.170529373,(20:1.395492225,(25:2.052130566,9:2.422…
		[TREE] 39
		(23:1.911574131,(1:2.684585531,3:1.431128157):1.779714331,(4:0.9923213766,((19:1.542655673,(10:0.5481891302,(30:1.742986284,25:1.983563118):1.124230995):1.284113875):1.931584524,(5:0.7780937553,((24:1.391660457,29:0.8745746685):0.7279816735,((32:1.851494897,((26:0.6332951842,22:1.245771134):1.242173899,(20:1.009962559,((21:2.266326073,27:1.911574131):1.299851826,(28:2.684585531,12:1.431128157):1.…
		[TREE] 40
		(16:0.3706600851,((1:0.001,17:0.9494614372):1.265817076,(7:1.187118682,((28:2.068306095,21:1.228726308):2.8161339,((10:2.089913985,(24:1.633298532,(19:0.7390199229,27:1.187101945):1.437180125):1.742969438):1.310120575,(31:1.336815524,(14:1.599126632,(5:0.8735573371,(32:0.7973227,26:0.4578242429):2.121450404):1.289682671):1.878122314):1.062923102):2.555370282):2.178355796):2.589605015):1.849366165…
		[TREE] 41
		(6:0.9182658357,13:2.352963072,((14:0.7756937262,24:1.618842096):1.310439541,(((3:1.899703513,12:1.058266889):2.354609325,(((18:2.196449919,30:1.886844048):0.3895308707,(20:0.9231510537,16:2.445109442):1.285459873):0.8577385275,((27:1.168774567,10:0.8429469842):0.8417214533,(32:1.813616036,(22:2.447255864,1:3.455537007):1.982654807):1.589506245):1.340033814):0.7235737949):1.024501463,(((26:2.6301…
		[TREE] 42
		(10:1.451829693,27:0.7162860989,((25:2.110604749,(20:1.150964846,16:2.606655254):1.108639553):2.245544457,((29:1.825445142,(21:1.911663469,(5:1.203561003,23:0.6217588138):1.898821104):2.085345301):2.084899766,(((30:0.3614996966,32:1.566016897):1.404261479,(13:1.870384442,(1:1.540503988,28:1.230992722):2.517457046):1.29041164):1.353735661,((31:1.02457002,8:2.023113732):1.714394522,(19:1.469958733,…
		[TREE] 43
		(31:2.145363058,16:0.9985056378,(26:1.768051666,((19:0.9284115623,3:0.8986890031):2.127348755,(30:1.065851279,(((32:1.833868317,(22:1.382950094,10:1.594372607):0.7410322683):1.217719667,(9:2.455488143,(5:1.838185969,((14:2.0860308,2:1.202746004):2.157286194,(23:1.496362912,(20:0.001,(4:1.181877955,15:0.6983096862):1.58763178):2.478744624):0.4605098476):2.153895395):2.156823989):0.001):1.532722527…
		[TREE] 44
		(27:1.095723756,(32:3.039656696,(24:2.216368139,29:1.583841964):2.848548604):0.5726762004,(11:1.125844553,(28:2.084669027,((31:2.133862955,14:1.721897743):2.279597062,(16:2.205533097,((8:2.123826707,(6:0.5312733726,((26:1.600778781,18:1.773100286):1.679020892,(30:1.477023068,2:0.001):1.793430561):1.671487256):1.936719412):2.292883872,((23:1.288179391,(5:1.095723756,(9:3.039656696,(10:2.216368139,…
		[TREE] 45
		(31:2.797423148,17:1.301701483,(13:0.712284058,((20:1.961598661,8:2.275421529):1.987575506,(14:2.419407274,(19:1.915488746,((23:1.95776362,(7:1.675101572,(24:1.256636192,(3:2.117440078,6:2.88818208):1.170518437):1.696701362):1.255744639):2.957688082,((28:1.642078554,(12:1.642692056,4:1.950202599):1.478244305):0.3724152011,((5:2.22246669,(15:2.797423148,(32:1.768207008,(11:2.956976421,((2:2.275421…
		[TREE] 46
		(31:0.8982438789,4:0.5828658553,((3:1.662833906,((24:2.279722312,25:1.051004736):2.367182181,(8:2.031510646,(32:1.614252383,(15:1.306034938,2:2.438511825):2.070874925):0.2305847397):2.547123355):1.556822637):0.6053871622,(30:1.156996516,(10:2.369295783,((14:1.510500423,((18:1.553306219,13:1.223594579):2.642508006,((28:2.880212716,21:1.909544331):2.510758034,(16:0.8982438789,20:0.5828658553):0.820…
		[TREE] 47
		(3:1.048095644,25:1.339053987,(((27:1.259679804,28:0.001):2.58234445,(6:1.94023063,(17:1.858404085,(9:2.390680047,(23:2.009395511,11:0.7870380676):1.045242726):0.786649579):1.792304478):0.7759071829):1.291688953,((29:1.73868917,(2:1.960596161,(22:2.516678194,(32:1.547146159,((13:0.9881026569,20:1.100924473):2.258180058,(4:0.4514087597,(8:1.048095644,(1:2.31386759,16:1.291688953):1.339053987):1.16…
		[TREE] 48
		(17:1.802836367,(6:1.767889446,((27:1.452812292,11:1.612518139):0.5537960249,(13:2.200023703,15:1.298799516):2.054050177):2.85393263):1.294859589,(((31:1.610689325,(24:1.528684699,18:2.077096109):1.023112879):2.580870457,(3:0.9957759914,(29:0.5529298356,32:1.986781134):1.010998438):1.974564907):0.5851619318,(16:2.703082276,(22:0.001,((4:1.368675984,26:0.5724379158):0.001,((9:1.802836367,1:1.29485…
		[TREE] 49
		(9:1.46087841,20:0.8707155709,(18:1.842940256,((28:1.938653841,(2:2.339804999,(29:1.423043764,((7:2.838979321,8:1.408196228):0.5611835576,(17:1.387331778,(6:1.701405176,27:1.11094293):1.785270812):3.157386924):0.818939053):1.750548842):1.589576031):0.6946994264,(16:2.080313505,(15:1.563628081,(((1:1.353683107,14:0.405167982):2.489554188,(19:1.531969675,3:1.092836109):1.625283664):2.699764912,((25…
		[TREE] 50
		(27:1.169304928,(28:0.7947352357,((14:1.587105266,30:2.095751852):1.660272799,(31:1.663329746,25:1.828999745):2.352597045):1.515208013):1.582657944,(32:0.001,(10:1.768899191,((21:1.64084495,7:0.7856297756):1.028910645,(((2:2.528642548,4:1.455852025):1.662563051,(3:2.308161215,17:2.410305313):2.507869633):1.694488108,((9:2.077271586,((26:1.551926888,13:1.169304928):0.9953436747,(22:0.7947352357,((…
