# Supplementary material for: Data on the solution and processing time reached when constructing a phylogenetic tree using a quantum-inspired computer
Source: Data Brief. 2023 Feb 13;47:108970. doi: 10.1016/j.dib.2023.108970 (PMC9978462; doi:10.1016/j.dib.2023.108970)
Supplement: Supplementary file 3 [file mmc3.xlsx]

## Sheet: Yule tree taxa_size
Supplementary table 3. Yule model phylogenetic trees with the number of total taxa under branch length.
	Taxa size	Newick tree
	32	[TREE] 1
		((t19:0.3584318887,(((t14:0.06154155249,t13:0.2443190315):0.01486492669,t16:0.281109628):0.2411809841,(t6:0.6750778868,(t28:0.6326449271,t15:0.414163067):0.09300070917):0.1031539012):0.08096336185):0.13995143,((((t20:0.4733624779,t30:0.4789665335):0.1845480047,(t27:0.9574098317,((t5:0.323074799,(t25:0.8769664595,t11:0.19313929):0.6588725368):0.2527103105,(((t7:0.2014052058,t32:0.7877776371):0.191…
		[TREE] 2
		((t2:1.00358393,t6:0.4648787183):0.3304861365,(t20:0.8552626166,t3:0.2082686466):0.3068031119,(((t10:0.2516464721,t17:0.2259969509):0.4268347713,(t5:0.595673976,(t32:0.2866753791,t30:0.3719357946):0.07670343881):1.202116773):0.189472704,(((((t22:0.06260097469,t21:0.2598200124):0.02503413554,((t18:1.302144102,t15:0.3155960229):0.4466675748,((t13:0.07682083882,t24:0.02501509257):0.5438539246,t26:0.…
		[TREE] 3
		(t12:0.487445361,((((t32:0.362477377,t11:0.1628424227):1.309547077,t22:0.3288426388):0.07293984573,(t5:1.177119954,t19:0.351613352):0.4989221734):0.6359184026,(t14:0.6034033391,(t6:0.4919639188,t3:1.463640645):0.08856759428):0.04503052752):1.65077956,(((t2:0.3188120064,((t1:0.8445339574,(t8:0.06036834475,t24:0.00165467523):0.4788535798):1.270184352,t29:0.2979104659):0.6534406664):0.3125637257,(((…
		[TREE] 4
		(t14:0.9783787867,(t15:0.4025334865,t31:0.3551882495):0.2097850202,((t1:0.5042746835,(((t22:0.2300023716,(t5:0.005307742162,(t30:0.605448748,t20:0.1223147712):0.5215204139):0.1403031214):1.06734643,(t29:0.05704632622,t24:0.4777869887):0.1306951205):0.4618513034,(((((t13:0.2241878,t12:0.06057733367):0.3481056015,t11:0.4037712193):0.02909458219,(t4:0.6661770707,(t3:0.5635899258,t27:0.3979028296):0.…
		[TREE] 5
		(t18:0.03579420573,t23:0.1381523513,((t10:0.1299844279,(((((t14:0.1621378278,t26:1.083706921):1.329231371,t20:0.2609242378):0.06117293914,(t16:0.4801378879,t4:0.8446498382):0.5230178828):0.8772539505,t7:0.1732865258):0.4918530984,(((((t21:0.4543110456,t12:0.3133984045):0.7827325174,((t32:0.05514537846,t17:1.332404633):0.832951013,t3:1.148024087):0.5734033338):0.4333307785,(t13:0.3541017766,t15:0.…
		[TREE] 6
		((t7:0.04830366018,t22:0.690926882):0.9829501072,(((t23:1.863300915,t30:0.1285911381):0.3467532354,(t9:0.3568103961,t24:0.7179868948):0.1549893233):0.6370358467,((t25:0.002912586688,t8:0.01683027741):0.8423876669,((t3:0.1189362937,(t15:0.1136762686,t20:0.3957356359):0.6890704161):0.4057735703,((t11:0.9990596901,t6:0.2369487379):0.2218117628,(((t2:0.4174228877,(t10:0.152488183,t27:0.7835104481):0.…
		[TREE] 7
		((((((t23:0.2690664371,t30:0.2547623904):0.6356864106,t18:0.4800285698):0.4558583943,t19:0.0708976879):0.1708429456,t31:0.550360308):0.3403088639,(t14:0.2819951957,t7:0.524282321):0.2323554475):0.1175496937,(((t22:0.2365464417,(t20:0.4938210687,(t29:0.3964019298,t12:0.7605157895):0.3852699483):0.06538264933):1.689079899,(t11:0.2392285548,t2:1.361674418):0.4063698118):0.1951365655,(t17:0.909094067…
		[TREE] 8
		(t5:0.7331040017,((((t21:0.345723487,t6:0.1764691601):1.314198409,t2:0.501038454):0.8155211539,(t27:0.09656702473,t14:0.1661570398):0.2889628501):0.009458033423,t31:2.432246881):0.5821723756,((((t4:0.4597938983,t3:0.1640472931):1.250149024,t7:0.4807387778):0.2959216771,t30:0.4279938796):1.077921654,((t29:0.1571702391,t1:0.1381605706):0.209440875,((t28:0.02672532434,(((t22:0.3441912045,t9:0.576213…
		[TREE] 9
		(t18:0.5840637316,(t6:0.4893152946,((t21:0.1811827901,t3:0.4981176381):0.6020288113,(t22:0.7361326953,t24:0.898613777):0.4644682533):0.07142160926):0.04579627759,(((((((t32:0.05027381662,t12:0.4529105257):0.7369727491,(t26:1.66437819,(t16:0.500854773,t8:0.6616493938):0.3953717495):0.8074982911):0.3582435273,t13:0.06750597153):0.5704849167,(((t31:0.2561247288,t23:0.2914186565):0.6151358494,(t29:0.…
		[TREE] 10
		((((t4:0.4124579835,t17:0.4066872295):0.06729652994,t14:0.334477352):0.2200554046,(((t9:0.8369199993,t30:0.06615304737):1.420381706,t15:0.3763730577):0.4684119974,(t32:0.6729380698,(((t20:0.3839536183,t23:1.466576599):0.3637430211,(t27:0.114872382,(t1:0.3257502879,t3:0.4913917267):0.1294546118):0.2603547557):0.09688808909,((((t25:0.1882099074,t31:0.1241697432):0.4995116684,t7:0.2620946206):0.1112…
		[TREE] 11
		((((t12:0.27534182,((((t21:0.05032645682,t17:0.002930210028):0.06908475951,t8:0.05907770968):0.4820312396,t28:0.04505268834):1.047051794,t25:1.837033036):0.9095316759):0.05955044203,(t18:0.201703381,(((t27:0.1004385957,t31:0.8812718289):0.09003033971,(t4:0.1607148088,t22:0.181604312):0.8393332827):0.3794464167,((t3:1.272840263,(t1:0.0172872997,t6:0.0291445832):0.6742376582):0.5292479899,t14:0.576…
		[TREE] 12
		(((t1:0.246014778,((t13:0.01591119473,(t20:0.4215848099,t12:0.3989709789):0.03350651803):0.4022132578,t5:0.2644617895):0.3054519214):0.2801831041,((t22:0.2698972253,(t3:0.3062472371,t28:0.7632030667):0.7343783807):0.2525387923,((t2:0.2590479136,t18:0.1079480492):0.03414942906,((t6:0.03979276842,(((t16:0.03692843581,t7:0.1560724846):0.44343781,t15:0.09519733116):0.2592735896,t23:0.009021528298):0.…
		[TREE] 13
		((((t29:0.1663464314,((t2:0.05334294723,t14:0.4760702286):0.3084221436,(t32:0.3756532755,t17:0.5100835578):0.255022984):0.4626730764):0.2840861091,((t23:0.1074242992,t16:0.01048041175):0.1735138304,(t13:0.4494698462,(t12:0.3180631378,t25:1.376802296):0.3035445747):0.4665325172):0.6085743769):0.2467164618,((t18:0.847118495,t4:0.01428493834):0.08825212577,t24:0.4456316023):0.07401612611):0.45527135…
		[TREE] 14
		(((((t26:0.07117640023,t27:0.185814384):1.921080309,t21:0.436574335):0.1865960676,t25:0.1655795252):0.6565376037,((t11:0.01452800679,(t22:0.2836069532,(t19:0.235380729,(t30:0.2874202426,t18:0.8774462007):0.3186067238):1.509451479):1.027297422):0.8821370042,(((t31:0.5527422731,t9:0.1552916986):2.704775595,(t17:1.002106379,(t12:0.4057640222,(t16:0.2391071353,t20:0.187151657):0.7861574981):0.0073314…
		[TREE] 15
		((((t27:0.1816002007,t31:1.238867811):1.969839238,(t6:1.020380875,((t16:0.8549506524,t18:0.6068563838):0.9579389188,t21:0.7813487462):0.9877679916):0.7389626633):0.04225297704,(t2:0.04717964424,(t22:0.7666317393,(t24:0.1726331806,t32:0.2463368941):0.9931073673):0.2549941211):0.2424120456):0.1742579222,((t30:0.3094372386,(t17:1.066120601,(t12:0.2976826068,(t8:0.1968428902,t5:0.06402927101):0.29728…
		[TREE] 16
		(t11:0.8306271387,((((t24:0.4666004223,t5:0.6849565329):0.1123612055,t31:0.03644241482):0.1330739437,(((t19:0.8327229963,t29:0.5080414661):0.1484418844,((t18:0.6534943152,t1:0.04245873704):0.7078433608,t10:0.665233735):0.07628080874):0.208919334,(t8:0.6210157079,t4:0.7329295279):0.05493676246):2.587112659):0.1585175886,t25:0.3643507118):0.7354541412,(((t16:1.856065485,t14:0.297902459):0.960436341…
		[TREE] 17
		(((((t24:1.360194373,(t3:0.4346250017,t10:0.01970137306):0.3454930037):0.5241089375,((t18:0.5721618645,(t11:0.4350253457,t8:0.1509240225):0.3453745467):0.3297599745,t6:0.6847263132):0.1389024735):0.1022006827,(((t15:0.2848306443,(t29:0.1206723483,t7:0.2193950459):0.1145802035):0.7712407558,t1:0.3803887092):0.03299076863,t13:0.04880205028):0.1425667193):0.7681922661,((t21:0.344747118,(t28:0.452697…
		[TREE] 18
		((t27:0.3156447967,t25:0.5767680765):0.07374602783,((t14:0.3516203104,(t21:0.1141460361,(t6:1.069565304,t29:0.9078805996):0.5011022663):2.245068714):0.3491487038,t15:0.01960178395):0.512717395,((((((t28:0.3557429607,t2:0.01236460777):0.1873034133,t12:0.3917586179):0.2521764776,t23:0.3184469279):0.01344915872,(((t7:0.08794157457,((t22:0.4532181658,t18:0.1068109516):0.6930621434,(t1:0.7807337073,t8…
		[TREE] 19
		((((t13:0.04653946869,t23:0.4416545407):0.02532861242,(t31:0.7105482574,((t8:0.7676233211,(t24:0.6864758325,t22:0.02550880658):0.5254527144):1.125101384,((t4:0.05229425162,t28:0.5609824281):0.06934280344,t26:0.2858102482):0.3099752623):0.3442485777):0.2642907794):0.6754401442,(((t20:0.5683605862,t17:0.1459706672):0.02653328376,(t15:0.4758375822,t25:0.6891906312):0.9436167036):0.01115583209,(t19:0…
		[TREE] 20
		(((t15:0.5386354231,((t12:0.437319403,t7:0.3627234245):0.07306343503,t5:0.1021213964):0.2602049529):0.2740204334,(t6:1.090456688,(t11:0.1171087662,t31:0.3152123231):0.04794403469):0.5687964214):0.9209251217,(((t23:0.1055368993,t26:0.07455728645):0.04063743725,t30:0.4380546461):0.4425835699,((t18:0.7009497288,(t13:0.4905333057,(t17:0.3659984425,(t29:0.3436172081,t25:1.377884277):3.126356349):0.180…
		[TREE] 21
		((t10:0.6604255796,(t9:0.06668334734,t30:0.0396254658):0.4757105684):0.6743751853,((t1:0.652237535,((t28:0.5405533155,(t18:0.1476457207,(t7:0.0132735644,t19:1.376121906):1.073814702):0.3221003332):0.276065878,t16:0.1303103475):0.2972950961):0.8708903375,(t3:1.136094034,(t25:0.1393065616,t15:0.5839575487):0.2305238273):0.06287848244):0.1473092111,((t20:0.7856639433,(t6:0.1403124373,(t32:0.27287621…
		[TREE] 22
		((((t15:0.3390857312,t12:1.50316349):0.1049702533,((t31:0.01768318517,t13:0.1989391414):0.01501707313,t6:1.316050325):0.4671096797):0.1244679432,(((((t16:0.02559582912,t3:0.4922836186):0.2695416086,(((t9:0.5641461457,t19:0.8209380367):1.522939078,(t8:0.08947046706,t23:0.3024680356):0.7523832391):1.851976895,t24:0.03721819911):0.03719995241):0.3002559466,(t30:0.1224446617,((t21:0.04970322699,t26:0…
		[TREE] 23
		(((((t7:0.4831644678,t12:0.1995751769):0.2144679774,t19:0.2817980016):0.5144505533,((t32:0.3179373266,t17:0.1026744612):0.3074208286,t14:0.2518575417):0.1072224196):0.3850189024,((t29:0.5416551307,t2:0.2589961539):0.1643810878,(((t11:0.6060352917,t6:0.1416943141):0.2885838768,t31:0.1600524704):0.1493882569,t3:0.1746501448):2.017036374):0.09248922899):0.09773460263,((t1:0.006039707531,(t20:0.64243…
		[TREE] 24
		((t11:0.6989531944,((t12:0.3862133045,(t2:0.1910725999,t14:0.1665008089):1.38555945):0.1706308022,(t4:0.2976287834,t16:0.1898559198):0.5138786966):0.191601329):0.7024913925,t31:0.35852958,((((t17:0.770514559,t24:1.375656822):0.09638395711,t1:0.04914368666):0.310837114,((t13:1.156305735,(t28:1.819355215,t20:0.03161133151):0.001541410107):0.0971011722,t27:0.1033500268):0.09506809286):0.3792276796,(…
		[TREE] 25
		(t23:1.638337705,(((t28:0.007404013071,t10:0.3470623628):2.054136778,t1:0.7955280239):0.8283592667,t20:0.8601090852):2.49770742,((((t16:0.02699660041,t31:1.183089309):0.1181602544,(t2:1.116912345,t4:1.018496349):1.021901163):0.9928821595,((((t8:0.6152822184,(t21:0.1306851222,t11:0.5387351438):1.908003154):1.104805873,((t24:0.0382221546,t18:0.0530075477):0.1885503905,t12:0.3022841385):0.4640866816…
		[TREE] 1
		((t1:0.7100224373,(((t28:0.1345846734,t17:0.3327868844):0.4258649013,(t5:0.5511964983,t15:0.08070876856):0.3663975965):0.2082643749,t20:0.3385715832):0.587855678):0.1999996165,(((((t4:0.1900347453,t21:0.9074577121):0.2920919356,t7:0.9324603546):1.071958551,((t2:0.5379065997,(t14:0.1960090987,t26:0.01139404899):0.173892581):0.3985801746,t23:0.6573535367):0.0875691853):0.02227796987,((((t13:0.42797…
		[TREE] 2
		(((t19:0.3202548157,(((t8:0.9503188282,t32:0.2360425353):0.1159155276,((t27:0.7472266238,t23:0.03661298752):0.3653758182,t5:0.2690632099):0.1650733719):0.01061195789,t17:0.7547741053):0.2812439161):0.2726200747,((t20:0.01505193836,t18:1.380856561):0.568820648,(t22:0.1930060238,t28:0.08417915017):0.08492289553):0.2304104227):0.4237543076,((((t24:1.548848018,(t11:0.1188634598,t10:0.3656207558):0.19…
		[TREE] 3
		(((((t3:0.3098262658,t28:0.7177593028):0.2525618281,(t26:0.9659344773,((t20:0.27958605,(t31:0.6323473854,t6:0.5114418117):0.3216697539):0.5628260416,t5:0.7816712148):0.2935860762):0.04632848711):0.4730882332,(((t30:0.5808694772,t23:0.4405512821):0.3776244367,t2:0.5076790959):0.157191893,t12:0.2698483958):0.5762432972):0.2064594221,((t1:0.9420765526,t11:0.4239725434):1.529902168,(t16:0.4729046149,…
		[TREE] 4
		(((((t28:0.4353055148,((t5:0.3082346267,t4:1.090965255):1.333644702,t19:1.897593128):0.6055397619):0.2947162795,t18:0.9731901567):0.07161860331,(((t12:0.1838352333,t29:0.01891415031):1.711634383,t7:0.03743309962):1.901092472,(t9:0.2664111514,t24:0.1716766732):0.934397377):0.7209213795):1.038856931,(((t2:0.2164387347,t10:0.06045598816):0.169043395,t23:0.07552670455):0.08425320196,(((t17:0.41721170…
		[TREE] 5
		(((((t20:0.5300929704,((t8:0.2950535372,(t26:0.5421422825,t2:0.8780636419):0.335482196):0.02986509905,(t15:0.436053233,t14:1.029871376):1.035430646):0.04957867437):0.4535000482,(t29:0.7646200954,t21:0.4171532548):0.2115484516):0.3146777013,(((t10:0.323396361,((t3:0.03191980929,t12:0.04513136111):0.4434583839,(t1:0.4970401693,t16:0.6467951066):0.2874689475):0.004371389048):0.182756504,t17:0.043544…
		[TREE] 6
		((((t2:1.334513697,t15:0.712133917):0.1347941444,t18:0.1945862011):0.3795691738,(t1:0.2854499335,t16:0.4454808557):0.08563786256):1.494136277,(((t28:0.6211977238,(t22:1.440396655,t9:1.25412589):1.542931467):0.1253432336,t27:0.0754329758):0.0022649155,(t32:0.7667072406,t31:0.104880138):0.1106221587):0.2070212576,((((t6:0.01884683897,t12:0.1999067552):1.108692663,t25:0.03215040499):0.4140647882,t29…
		[TREE] 7
		((t16:0.7518464999,(t4:1.170161347,t21:1.289523006):0.4606517931):0.1042902251,(((t13:0.1712313313,t19:0.02066636395):0.7260615527,(t15:0.0615848233,t26:0.4447998986):1.594660818):0.01434990784,(((((t7:0.4055870661,t3:0.5229594065):0.1111994246,t9:0.8040099879):0.6172366766,t32:1.466622528):0.3541962155,(t31:0.1672052774,t2:0.1883873608):0.5126712885):0.02218296402,((t6:0.5144861261,t11:1.3305355…
		[TREE] 8
		((t20:0.03061188827,(t22:0.2580356523,t18:0.2739373522):0.1233543944):0.471985099,((((((t26:0.5405546406,t25:0.07362621969):0.3992845309,((t12:0.4245797461,t17:0.2728942179):0.1737129532,((t1:0.02022702722,t28:0.2964149276):1.129501407,(t24:0.2289493722,t5:0.06636359861):0.6046822802):0.3690156708):1.491608649):0.1640140172,(t14:0.2466332691,t9:0.186287316):0.1388122286):0.188004182,t6:0.41856093…
		[TREE] 9
		(((t6:0.1250010054,(((t21:0.0931205519,t31:0.2532661397):1.449120667,(t23:1.279140231,t27:0.2122914237):0.586673609):0.4077742071,((t3:0.1816939125,(t11:1.823194715,t22:0.8098145503):0.7780643338):0.1839847745,((t30:0.5630121692,t5:0.04369249311):1.135369471,t25:0.8699012817):0.1134875072):1.004525262):0.8351841354):0.1255252557,(((t20:0.197349037,t32:0.3243852041):0.5671520899,t19:0.000810203637…
		[TREE] 10
		(((t17:0.4031988974,t11:0.03636381635):0.2696845429,(t12:3.683760633,t2:0.05163196847):0.1454078147):0.940498409,((t28:0.03437857889,(t25:0.195678398,(t8:0.2891612863,(t30:0.427635399,t3:0.2639466373):0.8339137286):0.2758217379):0.1063077047):0.6239711847,t23:0.1822706838):1.057588241,((((t27:0.01454155158,t1:0.8645787583):0.2587731164,((t14:0.2686579008,t6:1.008899437):2.366999314,(t20:0.1976940…
		[TREE] 11
		((((t1:0.4330056649,t18:0.560554082):0.9728055941,(t24:0.03967412615,t20:0.4808472763):0.09527510544):0.1567149577,((t32:1.025341129,t5:2.063159208):0.1074572122,(((((t12:0.2577375877,t14:0.04918260942):0.8282239433,t16:0.3573167491):0.455888988,t26:0.4914239985):0.9079231862,(t29:0.2876330558,t25:0.09125170088):0.8085894789):0.2897828917,t15:0.8549171425):0.08615077869):0.3281428847):0.360687893…
		[TREE] 12
		(((t5:1.648657784,(t31:0.7896975819,(t20:0.1101358018,t28:0.1236298774):0.2717623303):1.235188051):0.7546357115,t9:1.424698998):0.9914030619,((((t18:0.242453292,((t7:0.5851814751,t30:0.2732379318):0.2157723282,(t8:1.526069119,t29:0.1144548766):2.151978681):1.322990886):0.5206562034,((t22:0.4132552189,(t21:0.01737122424,t2:0.4044539961):0.04894198524):0.4668039041,((t10:0.5103204963,t1:0.617204064…
		[TREE] 13
		(t31:0.186337939,(t4:1.851462504,((t22:0.671448091,((t5:1.060064242,(t13:0.5468957784,t18:0.125854746):0.3548645046):0.1025666657,t19:0.3908544355):0.01013139216):0.3759649158,((t17:0.2864355217,t30:0.1408918784):0.08917152608,(t11:0.03057773295,t25:0.2449373365):0.1465283216):0.2187111934):0.3475306808):0.1592218333,((((((t3:0.09711527798,(t6:0.3298490644,t10:0.4605737832):0.01873397222):0.17996…
		[TREE] 14
		((t28:0.2234138637,t5:0.03046191969):0.5642327023,((t26:0.05722019024,t17:0.365197743):0.1334105383,t12:0.1565853697):0.5950571899,((((t25:0.004151000176,(t30:0.1907314272,(t11:0.9543545628,(t19:0.1539048874,(t27:0.2236065946,t9:0.03215407567):0.4270627596):0.2233580886):1.460024736):0.1047523981):0.6792531498,(((((t14:1.114368319,t2:1.074366403):0.1499985751,t1:0.2107662545):0.2756408066,(t16:0.…
		[TREE] 15
		(((((t23:0.2555221533,t31:0.7735571898):0.4461996364,t16:2.037678327):1.489719242,(((t32:0.02847467548,t21:0.5078794705):2.046243067,(t13:0.2027495037,t27:0.2616967568):0.6974669102):0.3107223355,((((t18:0.05916666611,t10:0.03727402608):0.9269821152,(t17:3.704294238,t7:0.2263781292):0.6114792651):0.001178797907,((t26:0.3223839337,(t6:0.3917090511,(((t8:0.4333178964,t19:0.1919474443):0.1804049324,…
		[TREE] 16
		(((t22:0.502305449,t6:0.02396685397):0.3195946261,((t26:0.2674541937,t5:0.1680770505):0.5218298207,t18:2.136912817):0.3662048882):0.7154290482,(((((t28:0.4785515279,t25:1.125957278):2.528152072,t15:0.3916494497):0.8740843618,t23:0.364933209):0.507085511,((t11:2.122878874,t21:0.7172183661):0.6047471845,t24:0.8538082104):0.2276870674):0.3185441541,((t32:0.5896442435,t12:0.465303475):0.1785950153,t3…
		[TREE] 17
		((((t17:0.1749815366,(t2:1.018301684,t30:0.2047901398):0.003286993271):0.5998825933,(t27:0.1435420832,(t7:0.4424777338,(t4:1.735479328,(t22:0.1732314674,t15:0.2561042695):0.6087868279):0.1380776323):0.3999290755):0.746256162):0.01891595484,((((t1:0.9491997575,t9:0.1724953107):0.2626902934,(t11:0.3745040078,t28:0.2775440402):0.8792886836):0.4256786438,t6:0.1100094956):0.35542554,t32:0.507812438):0…
		[TREE] 18
		(((t7:0.4641732266,t4:0.8269966309):0.03639694746,((t17:0.109946234,(t9:1.502399716,((t24:0.2472675967,t13:0.07505992171):0.3235719604,((t6:0.6317180847,t31:0.1748559521):0.7572601158,t32:0.7880783425):0.2269142829):0.001504274318):0.1992717276):1.417862325,t28:0.410330778):0.8905703327):0.7825235767,(((t1:0.3285802267,((t27:0.1866175044,(t18:1.019153372,t21:0.07218740352):0.09588366281):0.021958…
		[TREE] 19
		(t25:0.5967767047,(t28:0.9753866735,((t29:1.189259752,t3:0.6544570122):0.8031944302,t11:0.4002928436):0.05058349855):0.02603680793,(((((t24:0.09249815661,t4:1.341918957):0.3395949425,t12:2.29264031):0.02469312092,(t18:8.153070633e-05,(((t23:0.3607948827,t20:0.08760230523):0.5934271656,t32:0.7987626753):0.1148574176,((t30:1.228110515,(((t1:0.3038148799,t31:0.3239688301):0.8868011186,t6:0.596776704…
		[TREE] 20
		((((((t14:0.7662945073,t4:0.08404324367):0.5668926197,(t11:0.202695122,t8:0.1138000306):0.0940379622):0.003084091649,(t10:0.01407112367,(t1:0.06298142792,t17:0.9385201631):1.390349553):0.7669651471):0.2711656173,((t25:0.1612729421,t12:0.4570106122):0.6286792755,(((t26:0.002908430194,t24:0.3465534067):0.4060480958,t30:0.8110331678):0.5146035552,((t16:0.1763629199,t2:0.5799573688):0.1777204066,((t3…
		[TREE] 21
		(((((((t11:0.3656256702,t4:0.5525247941):2.051906462,t2:0.5119270859):0.339971849,((t3:0.0527079384,t27:0.1949336275):0.2101331856,t19:0.1221221057):0.6724468162):0.1320599529,(t1:0.2624599047,(t12:0.2765964163,((t32:1.049961482,t14:0.04546637898):0.2826328413,t5:0.2010771439):0.3094788922):1.591241226):0.197432653):0.1349288064,(t15:1.001351924,t21:0.06066458625):0.7012747097):0.7016125359,((t17…
		[TREE] 22
		((((t11:0.4863317869,((t12:0.8914311342,t31:0.4201045509):0.4433308461,(((t1:0.4070990258,t9:0.2999889522):0.2793158737,t8:0.6411625151):1.531566888,(t13:0.8967041829,(t4:0.4414935279,t2:0.351827229):0.8023557269):0.08357622451):0.2017400989):0.5465956982):0.6623584549,(t24:0.581571855,(t26:0.9367988575,t19:0.4254360054):0.2456281087):0.4625430825):0.8460364434,((((t28:0.2808937642,(t32:0.8794336…
		[TREE] 23
		((t17:0.2647487342,((t19:0.09290613639,t30:0.5692707408):0.3046690687,((((t8:0.3718374949,t11:0.7217935528):0.5241866554,(t23:1.301510259,(t29:0.09731083106,t16:0.2241519296):0.3602573541):0.1166859148):1.683075894,t12:0.2606563307):0.3391394569,((t26:0.5123848761,t9:1.109339083):1.238606219,((t3:0.02194702832,t13:0.913066759):0.4513129424,t21:0.1750853313):3.170748702):0.5905442685):0.3888598368…
		[TREE] 24
		(t24:2.347154477,(((t5:1.240603515,t20:0.1420791047):0.1534085693,(t2:0.6846503881,t14:0.1126462927):0.23345923):0.5293684231,(((t3:0.315076285,(t21:0.09863275381,t12:1.621984158):0.637641659):1.474112027,(t23:0.02330617653,t17:0.2419982348):0.3349932267):1.076983896,((t27:0.6673778702,t25:0.403716982):0.1969175218,(t26:0.01975086564,t13:0.007566661232):0.3381399324):0.286797893):0.02172377356):0…
		[TREE] 25
		(((t13:0.6210477166,((t11:0.4882518793,t18:0.3513108347):0.06660494907,(t26:0.5013121957,t31:0.3128383677):0.1130399765):0.03165207376):0.8779177732,t24:0.04861654993):0.08017166231,((t8:0.2765483537,t23:0.1739751785):0.4240285561,(t19:1.577940497,t27:0.4031519228):0.006534815519):0.3349829472,((((t15:0.258352991,t32:0.155638968):0.306801111,(t9:0.1933130282,t14:0.7648455657):0.6994322603):0.0361…
		[TREE] 26
		((((((t27:0.4226657604,t18:0.2499487135):0.1037702465,t12:0.1788227985):0.02665344281,((t19:0.4694442637,t28:0.1224460369):0.05941450666,((t3:1.780181556,t26:1.383446285):0.502621057,t16:0.3092448018):1.599321157):1.595974147):0.3772934857,(t30:0.04516423068,t17:0.1569405233):0.4113155841):0.85841907,(t21:0.2664288259,((t8:1.020947585,t2:1.306029783):0.1123771558,((t15:0.2370189701,t29:0.52699756…
		[TREE] 27
		(((((t13:1.243764128,t16:2.424471298):0.1394414275,(((t23:0.7852138904,t31:0.02994660619):0.3458678806,t4:0.1964600971):0.2194360441,((t3:0.1227812574,t7:0.3651792591):0.4661062704,t15:0.4317343847):0.09776962153):0.1959118701):0.1569817385,(((t28:0.05965299737,(t11:0.3964824625,t1:0.3750989323):0.2268665966):0.4324485389,((t9:0.6406847811,t18:0.2533416322):1.235150709,t6:0.2794466363):0.02596887…
		[TREE] 28
		(((t12:0.06950276112,((t28:0.4361092951,((t13:0.7355387304,t31:0.0870793385):0.3838952677,t23:0.1203293416):0.2638655067):0.3478406028,(((t16:2.014726031,t9:0.7083024093):0.3411971242,t32:0.1968786118):1.069135489,((t24:0.1017592791,t5:0.7405270272):0.338121017,t6:0.4670309229):1.835136126):0.1326390467):0.1999616791):0.5563175846,((((t1:0.2426967025,(t29:0.04636799009,t14:0.1503949189):0.4384038…
		[TREE] 29
		(((t10:0.1572622675,(t25:0.1730450509,(t18:0.2727482801,t4:0.2179421729):0.5471797225):0.1636830119):0.06802897905,(t17:0.03598152306,(t31:0.2632918784,(t20:0.5735666859,(t22:0.1125165564,t12:0.133241571):0.8034692844):0.459420798):1.084647734):0.030784544):0.1154293274,((((t27:0.4624919649,t9:0.03511041915):0.4622993022,((t32:1.820841874,t19:0.1575200106):0.3004535637,(t2:0.06634661043,t21:0.095…
		[TREE] 30
		((t32:0.09588887892,t2:1.064338165):0.01435593423,(t4:0.5176405697,t21:0.03308817801):1.877556586,((((t28:0.1975916786,t15:1.818732671):1.955372262,t5:0.0103955816):2.141645326,t3:0.1510406777):0.2797471301,(((((t19:1.42810376,t8:0.05726441927):0.3306730832,((t22:0.8462380275,(t11:0.04007199203,t26:0.0005170947406):0.1713405524):0.3619115269,t18:0.1738224758):0.233974582):0.8337248787,t27:0.45727…
		[TREE] 31
		((((t1:0.4403916732,t19:0.1591639754):0.8965335087,((t21:0.674145469,((t30:0.6956967664,(t26:0.2929655216,t8:1.318218469):0.6220510872):1.755833702,t14:0.718484831):0.9102186225):0.7366666188,(t29:0.8746349048,(t31:0.007891753921,t12:0.3810497317):0.5819911426):0.4908771483):1.124395125):0.4255710423,(t27:0.05676481441,t20:1.382315817):0.06726291543):0.7685850532,((((t2:0.07985257971,t16:0.056803…
		[TREE] 32
		((((t3:0.02915947582,t26:0.3508342764):0.305830355,t20:1.250868489):0.3563074791,((t7:0.304105375,t23:0.07162009067):0.232349182,t9:0.8002798234):1.163320078):0.3778521381,t28:0.7313268347,((((t22:0.6251631886,t10:0.5060627218):0.1136108292,(((t17:0.6359614176,t31:0.4209472965):0.08897262509,t4:0.2642235346):0.4243844615,(t16:0.264099499,t11:0.6261987434):0.4266267554):0.2650608176):1.636985466,(…
		[TREE] 33
		(((((((t32:1.099119051,(t8:0.6453559701,t31:0.112305729):0.03946956201):0.8329835292,(t23:0.2758354134,(t27:0.2323567034,(t28:0.5040063234,(t9:0.476040021,t3:0.08879152215):0.5349472752):0.0306293047):0.1059329682):0.9252632921):0.007826126272,((((t30:0.2371140248,t29:0.9953974643):0.777036949,(t15:0.2951303395,t12:0.01950950533):0.2048652084):0.2803999663,t26:0.04265911574):0.1543590035,((t5:0.1…
		[TREE] 34
		((((((t32:0.06434714212,t5:0.1003247626):0.6447277716,(t24:0.2801865586,t19:0.2378235568):2.025014969):1.394597073,t4:0.3173146409):0.3686264853,((t17:1.678846791,t25:0.4057313772):0.6186968894,(t26:0.2112062408,t31:1.588318124):0.2939878739):0.3593285097):1.338757464,((t16:0.1570958601,t29:0.09246160486):0.1215477588,t1:0.1525546697):0.6712233051):0.03121776087,((t9:0.110898338,((t23:1.280062224…
		[TREE] 35
		((((t24:1.902422088,((((t7:0.5105571858,t28:0.1282997131):0.1240118386,t12:0.07104069926):0.1550272053,t5:0.01524341517):1.819920826,t17:0.1423776424):0.8634426351):0.001410093441,(t19:0.03774672343,t29:0.9490852477):0.4870503554):0.0503439166,(t16:0.159604064,((t31:0.5094175337,t25:0.914212807):0.3131686612,t1:1.312763913):0.01571795694):0.283265955):0.4446571553,(((t3:0.7807738995,t13:0.0457296…
		[TREE] 36
		((((t31:0.09862757474,t29:0.5404225318):0.1615025909,(t11:0.608022117,t13:0.127350424):0.5926199867):1.754841479,((t9:0.08267313126,t21:1.910179811):0.101007432,((t22:0.1040266098,t19:0.02043392812):0.2867726837,(t24:2.20086951,t12:0.3861449212):0.9311615414):0.1329134044):0.161659041):0.1733378673,(((t18:0.98613472,((t10:0.722028682,((t20:0.1276927276,t1:1.219472852):0.3154642088,t6:0.0601247034…
		[TREE] 37
		(t22:0.6517382585,((t25:0.0674260587,t29:0.4916595995):2.368917072,(t12:0.4376933379,(t30:1.38554499,t5:0.01546594244):1.315433224):0.3841645182):0.08154163184,(t15:0.2808037349,((((t21:1.101771627,t23:0.7315443521):0.08304452244,t28:0.03691462206):0.5922094439,(((((t17:0.3809162789,t24:1.160353907):0.1539541804,(t14:0.4598917332,t18:0.2819355587):0.3352325023):0.2013897651,(t13:1.008568881,t19:0…
		[TREE] 38
		((t6:0.5421772399,(t24:0.08367480547,t14:0.09024853184):0.04813924248):0.2765681855,((t19:1.074821743,t5:0.9569816626):0.2737906331,t12:0.8391019292):0.3655226398,(((((((t8:0.1314728481,t16:0.7321725487):1.052767141,t23:1.708531886):0.1619112655,t28:0.008740102639):0.1188557548,(((t17:0.2523987342,t30:0.04432730388):0.09882334224,((t4:0.5026251706,t32:0.006214100897):0.4709790824,(t1:0.14800835,t…
		[TREE] 39
		(((t32:0.209093404,t10:0.9298178386):0.3296168353,(t6:0.4083148558,(((t11:0.08502957341,(t25:0.03040591069,(t31:0.2982885307,t17:0.2241041518):0.09892048325):0.006438416491):0.04130365569,(((((t30:0.06306006345,t2:0.5313321785):0.05483656004,(t19:0.04675474509,t28:0.1130391967):1.163022482):0.557089197,t24:0.3804353489):0.1571266956,(t20:0.1196633396,t26:0.8099080401):3.327303639):0.6727905874,((…
		[TREE] 40
		((((t10:0.2716424356,t15:0.5554281361):0.5886318618,t32:0.3125638624):0.7621693806,(((t20:0.4773079883,(t24:0.2846622136,t16:0.5955118625):0.4090884078):0.3205192662,(((t8:0.7116830016,t3:1.522116106):0.3194028891,(t26:0.2745748409,t30:1.112917398):0.3343484297):0.2238014857,(t21:0.6818484673,t22:0.794703369):0.1861195404):0.3390719714):0.02479607374,t6:0.05706740798):0.3650832581):0.4326091751,(…
		[TREE] 41
		((((t6:0.5961626204,t14:1.008196957):0.4804594917,((t20:0.1772103831,((t1:1.19800549,(t21:0.1107284902,t32:0.2138590002):0.8406423265):0.3585362732,t4:0.468536071):0.3731627248):0.0351717567,t26:0.5572117446):0.7623483082):0.2767847064,(t24:0.06548097878,t30:0.01438448369):0.1781144661):0.1333114385,(t29:0.2713405038,t27:0.06502285431):0.1819239433,((((((t19:0.3057987595,t8:0.4910632975):1.008211…
		[TREE] 42
		(t11:0.9683657018,((((t3:0.08146890997,t27:0.3320670435):0.6512674731,t1:1.10327376):0.02864135173,t31:0.06481258647):0.5557820401,((((t15:0.6764216143,((t18:0.01407677817,t21:0.4727726956):0.04481765418,(t30:0.3585319887,t10:0.339546313):0.6603394486):0.4847010742):0.399086438,(t22:0.09513864084,(t12:0.5361903356,t9:0.3417127079):1.233579394):0.8381760735):0.8826720076,(t19:0.2016921421,t28:0.00…
		[TREE] 43
		(t12:1.369247943,((t13:0.02543924426,t30:0.6443743086):0.732580048,(((((t21:0.1206021111,t17:0.03416469478):0.4099152988,t27:0.2837766467):0.4962246205,t32:0.4909745813):0.3879934097,((t10:0.1635820104,t14:0.4264959879):1.336920726,((t16:0.4968169178,(t2:0.08609631114,t5:0.04965496692):0.2612867225):0.8946111593,((t11:0.01479428651,t4:0.04699231521):0.05023515527,t6:0.301617228):0.3285864668):0.6…
		[TREE] 44
		(((((((t29:0.03427874047,t6:0.4737574653):0.2454650081,t27:1.451904736):0.05337895593,t18:0.4356426797):0.07892848086,((t15:0.2453142141,t20:0.2436366642):0.2722279918,t7:0.657688356):0.4249155898):0.247389063,(((t5:0.07939415457,t24:0.1646896838):0.1152008083,t25:0.05304752802):0.2482155608,t1:0.06330411686):0.1620462476):0.6887205806,t26:0.6534875026):0.8691693174,(((t2:0.6555921058,(t17:0.4886…
		[TREE] 45
		(((((((t6:0.5672256867,t1:0.4388630562):0.2988253948,t2:1.487504044):0.4647292318,t19:1.234830174):0.06497687823,((t3:0.05143458,t14:0.5055311727):0.01008245187,(t16:0.486138233,t25:0.8055309411):0.3459851374):0.2878843546):0.2310616076,((t18:0.05877629831,(t4:0.4643401964,(t5:1.668919206,t27:1.310747628):0.1666608106):0.7256723884):0.02391461516,(((t23:0.93786469,t9:0.19406506):0.9226864725,t26:…
		[TREE] 46
		(((t16:0.2005876973,t25:0.7689487937):0.2032624482,(((t24:0.4297301218,t11:0.003348742261):0.04993911972,(t9:0.01401722338,t2:0.1941428846):0.5777757759):0.17014833,(t1:1.03629493,t7:0.3435357271):0.6718475865):0.520087562):0.2226187526,((((t10:0.1928272664,t28:0.5833534417):0.9325823551,t12:0.2180831481):0.5575504494,((t3:1.116618381,(t8:0.1020669767,t13:1.206592153):0.5498098843):1.272294107,t1…
		[TREE] 47
		(t8:1.132355568,(((((t17:0.8205392183,t22:0.3783172296):0.5849481295,(t13:0.1593786508,t3:0.4730139733):0.7705127988):0.436515921,(t11:0.1374920308,(t9:0.1187931541,t12:0.5943260607):0.5097247655):0.2560663127):0.6857226109,(t23:0.4140878841,((t2:0.6099794591,t1:0.2425477656):0.7704141061,t4:1.077000528):0.7582267234):0.6028036453):1.017486135,(((t19:0.3569243585,t25:0.5393710038):0.2026866539,t3…
		[TREE] 48
		(((t27:0.5934146414,(t7:0.480766545,t21:0.03218774893):0.5298845442):0.1689968078,t16:0.9654738055):0.4054136448,((t31:0.07510338358,t2:0.03871241892):0.572926864,(t17:0.1180138316,t3:0.3317474991):0.08831389411):0.2689894186,(((((t24:0.4654213008,(t20:0.1218916423,t18:0.7363246316):0.7717806818):0.2348572365,((t8:0.5451798937,t10:0.4722016561):0.08953173156,(t26:0.05268982719,(t1:0.2825325753,((…
		[TREE] 49
		(((t9:0.1454434639,t22:0.07338971202):2.199557016,((t24:0.7637322936,t31:0.8206605156):0.08077151169,t30:0.3845266732):0.5916268416):1.029682591,((((t7:0.02749556396,(t11:0.8823798354,(t26:0.4433950132,((t4:0.1814004546,t5:0.1816380792):1.672798525,t25:0.5205644467):0.7970823115):0.8856441155):0.200150569):0.4161020396,t20:0.7777380403):0.2666838758,(t13:0.24737278,(t18:0.5866091582,(t3:0.8499444…
		[TREE] 50
		((t19:0.3581808326,((t14:0.2217064372,(t9:0.2837489233,t20:0.7343301056):0.01196523332):0.2024446731,t7:0.5781266199):1.094302577):0.272020218,(((t32:0.2410952784,t31:0.3107832577):0.1408532721,((t11:0.5069495435,(t10:1.938486368,t17:0.07132994907):0.1439765568):0.7019679963,t4:1.659529041):0.6525771264):0.08223145812,(t30:0.2741622047,t12:0.762099008):1.095891808):0.3873044289,((((((t3:0.1194314…
		[TREE] 51
		(t11:0.6189745254,((((((t23:0.01890469503,t8:0.5965307902):1.232342911,t10:0.7007417185):0.5604342278,(t22:0.01177305572,t14:0.104668027):1.041085912):0.3884785464,t29:0.05056200479):0.08418786206,((t2:0.1334125926,((t27:0.6485280692,t7:0.2911993938):0.09115921063,t9:2.214839557):0.931382426):0.07060860563,t31:0.2839740766):0.06686254102):0.05612503211,(t15:0.6596177663,((t30:0.9439424108,t13:0.1…
		[TREE] 52
		((t7:0.02428234763,t1:0.1739624985):0.311242982,(((t31:0.1264476189,t22:0.3509726333):0.3312390733,(t11:0.1716510116,t23:0.3067642373):0.0731305338):1.618843645,t16:0.1903755651):0.09142418229,(((t19:1.227069582,t21:0.3811345291):0.07911323453,t12:0.03996007773):0.1605303339,(((t20:0.1129435105,t30:0.4099917416):0.07114762205,((t13:0.1939253728,(t27:1.19874677,(t10:0.2639678153,(t28:1.299650076,t…
		[TREE] 53
		((t28:0.4064857275,(t23:0.8885150328,t5:0.5258158389):0.7806162656):1.261392239,(t3:0.1161804795,((t21:0.25970235,t29:0.5278263171):0.8479786454,(t30:0.1142882199,(t25:0.03646597033,t1:0.08145625046):0.3403967002):0.213219262):0.04749382241):1.733600429,((((t18:0.1474358679,(t32:0.2651461971,(t13:0.1455115001,(t24:0.8621103561,t6:0.3271338344):0.07628962897):0.01477257395):0.1828914357):0.1508962…
		[TREE] 54
		(t25:0.07134073507,((((t5:0.1350752281,((t1:0.5712004233,t19:0.1518894278):0.1342426188,((t13:0.1352634009,t17:0.006185286678):0.2300333905,t32:0.06962927571):0.83297172):0.2934972385):0.2950607296,(t10:0.7882345228,t7:0.1575761432):0.2995091506):0.1646645524,(((t16:1.471763894,t27:0.244573833):0.3616561542,t26:0.0300745985):0.4680553896,t21:0.5778668034):0.4721965715):0.3499452163,((((t12:0.0537…
		[TREE] 55
		((((t31:0.3005716293,(t9:0.7060621986,t32:0.4258373579):0.4629012154):0.1738082699,(t28:0.1860634957,(t23:0.3778559859,t13:0.01414596197):0.2357027053):0.5157177378):0.416784842,(((t17:0.4415173181,t14:1.993395801):1.083255166,t20:0.08466559672):0.9890399277,((t5:0.7289127414,(t11:0.4020319991,t10:0.04045931409):1.143596158):0.2071304945,(t3:1.267086263,t6:0.1282740969):0.3232559187):1.309616529)…
		[TREE] 56
		((((t17:0.1968256181,t12:0.1146848695):0.03643033374,(t4:0.1127551249,t29:0.7737176278):0.7837846344):0.1637677213,((t2:1.456916463,t11:2.587285699):0.4207926569,((t9:0.9576421566,(t27:0.2724250476,t10:1.792675349):0.3199940682):0.08537552506,(t5:0.1148684714,t24:0.03292368285):0.07663111944):0.9850484142):1.276434596):0.08679519594,((t26:0.1160628309,t28:0.2404441196):0.1715131341,((t22:0.404929…
		[TREE] 57
		(t13:0.08684691717,(t28:0.1201051809,((t32:0.01771334219,t19:0.2114695862):1.241561879,((t9:0.2615102814,t11:0.05380720856):0.3026284266,t22:0.58938319):0.3264503942):0.3679602399):0.4548174314,((((t15:0.1098490823,(((t10:0.1300631098,t5:0.00988089459):0.6612490271,(t14:0.7042402494,(t7:0.1492724495,t17:0.2110277324):0.2523388346):0.4215102824):0.3182574781,((t25:2.005597318,t12:0.07274877801):0.…
		[TREE] 58
		(((t12:0.9219625648,(t4:0.4418777376,((t31:0.779773266,t8:0.679793166):1.556868512,t23:0.6581200729):0.07539435591):0.2189721332):1.160174547,((t5:1.520808924,(t11:0.2787979427,((t17:0.1189706882,t10:0.7820467427):0.4344384327,(((((t9:0.9455637065,t19:0.7818736622):0.2334152816,((t3:0.1131503807,t15:0.1625144416):0.2012628564,(t32:0.1162684213,t6:0.3771662963):0.3529532603):1.274941073):0.9040473…
		[TREE] 59
		((((t19:0.230855725,t14:0.09544198116):0.1626760573,t15:0.2334800309):0.878628619,((t27:0.3224846574,t21:0.1345143854):0.7096041953,((t32:0.1048445132,t4:0.4812094676):1.29896829,t28:1.130794474):1.601947378):0.3652958819):0.3651936645,(((((t5:0.1182678533,((t18:0.03195217037,(t25:1.054740931,t16:0.0479567845):0.2342865308):0.5970633775,(((t13:0.1239957442,t29:0.1857829899):1.002313394,t8:0.36519…
		[TREE] 60
		((((t26:0.139381489,(t29:0.2065511681,t18:0.02904008567):2.061277176):0.863689906,t16:0.111016425):0.5409715115,((((t15:0.5659270668,t21:0.2127524966):0.5509048854,(((t30:0.3911940879,t7:0.04355030134):1.024386373,t6:0.6793322847):0.308317187,(((t23:0.4905644096,t11:0.5441825548):1.771242153,((t20:0.5621182658,(t5:1.313422193,(t14:0.6859955694,t2:0.1122384174):0.600394737):0.06856931373):0.690189…
		[TREE] 61
		((((t11:0.609740478,t8:0.02124230231):0.2294167106,(t31:0.1548264001,t13:0.1011590554):0.05015529255):1.028313083,((t12:0.05966127461,t32:0.675619862):0.01666062884,(t5:2.322303438,t29:0.1079624666):0.3722945491):0.8166196318):0.1228273037,((((((t28:0.8139985175,t17:0.6163802696):0.8527278539,t3:0.4841948738):0.8918250833,t21:0.4555588109):0.4902811046,t23:0.4920148025):0.5472176252,(((t6:0.03011…
		[TREE] 62
		(((t18:0.2018248998,((t32:0.3148837828,t26:0.06670610746):0.6151337554,t4:0.5193496393):0.3870544897):0.7555590297,(t13:0.01268768264,(t16:0.3164246348,t1:0.5786124692):0.1111173585):0.4576177167):0.03939013998,(((((((t25:1.392631616,t22:0.9302464164):1.821037288,t6:0.4851765367):0.336843238,t30:0.3269397097):1.981481138,((t8:0.0612583668,t17:0.1877997229):0.6302597448,(t7:0.3264334798,t31:0.1478…
		[TREE] 63
		(((((t8:0.3682345976,t29:0.8762130728):1.04942992,t12:0.7115040582):0.2457770628,t3:0.8075169781):0.3407274506,(((t9:0.6619087111,t11:0.05217600094):2.242783898,t5:0.714973296):0.8463064518,((t6:0.1975712571,t30:0.01601080317):0.1973474737,(t10:0.4272515876,(t25:0.01559845463,(t24:0.2189923814,t31:0.1236962462):0.6827942156):0.8097537392):1.417257315):0.2588610407):0.1307189131):0.3604426156,(t14…
		[TREE] 64
		(((t3:0.2678486975,(((t23:0.1507269067,t12:0.3745628073):0.295911306,t26:0.1868811736):0.7842384614,(t20:0.7329037731,t18:1.203523527):0.2782022946):0.3270096993):0.8395065926,t8:1.353278588):0.5781045905,((t27:0.3375662379,(t16:0.1235822013,t17:0.09555677092):0.3962995061):0.3645689739,(t24:0.0745224494,t19:1.319242642):0.2260638297):1.586725313,(((t4:1.341723663,t7:1.288918977):0.9027612637,(((…
		[TREE] 65
		(((t18:0.1263471318,t6:0.1179948195):0.1096033329,t28:0.5839361022):0.55738148,((((((t25:0.05272130808,t8:0.5916912961):2.203005678,t19:0.5636259247):0.2519096828,(((t31:0.3344349582,t30:0.3363594399):1.256317607,t13:2.246145845):0.5683714954,t26:1.263525913):0.1677556688):0.162378881,t9:0.3834669865):0.5467695561,(((t11:0.5854598856,t5:0.4098676634):1.414046142,t10:0.2192703001):1.194039398,t4:0…
		[TREE] 66
		((((t8:0.3845876276,t22:0.5916184509):0.3766045351,t28:0.4006177401):0.1094368532,((t7:0.364164826,t6:0.03396543168):0.6644837167,(t23:0.9490539366,(t5:0.07541295257,t14:1.396248046):0.1910556676):0.5115715144):0.9989618528):0.6736758277,(t30:0.0354617876,t3:1.046026217):0.5402378781,((((((t13:0.1194021485,(t20:1.827848407,t31:1.646243378):1.811879719):0.946966093,t11:0.779084975):0.2160944594,((…
		[TREE] 67
		((((t28:0.2609088405,(t17:0.7393292561,t25:0.5709902481):0.002635007957):0.436215586,((t18:0.4408502173,t15:0.6092716865):0.4613089752,(((t16:0.2812355864,t10:0.5192575007):0.2374532619,t26:0.2340081005):0.05896141287,(t12:0.3372362542,t32:0.119018672):0.5295546885):0.8793936045):0.3731027669):0.1195216717,(((t30:1.368258393,t24:0.3048731154):0.3367634972,t4:0.1864998895):0.1343517413,((t5:0.3126…
		[TREE] 68
		(t21:1.100690176,((t14:0.4035172594,t26:1.672533607):0.6129069379,(((((t3:0.4045500224,(t17:0.08035832956,t19:0.1353786574):0.3413154103):0.09742280157,((t32:0.1895158801,(t9:0.07157279774,t30:0.0866303253):0.4885463835):0.04029569057,t1:0.3222616243):0.3870903402):0.04835619589,(t13:0.1226884512,t5:1.238742019):0.0192361402):0.7861405066,(((t20:0.1076203054,t23:0.05868725432):0.2204757901,(t12:0…
		[TREE] 69
		((t5:0.09525818674,(t1:1.353123601,(t28:0.3885746454,t27:0.5201729196):0.03616367384):0.78560348):0.5963476454,(t22:0.1236988498,((t21:0.8259159829,t11:0.6847718605):0.534251586,((t26:1.128431263,t29:0.3435787503):0.2212777415,(t23:0.3316857866,t16:1.010339043):0.2364979233):0.2524524566):0.5995012601):0.9159569377,(((((t15:0.7625055257,(t10:0.547030373,t12:0.03911359119):0.09234981335):0.2802350…
		[TREE] 70
		(((t12:0.09289549757,t6:0.2063141526):0.793395414,(t7:0.1835742847,t20:0.8489028153):0.2398403587):1.189895618,(((t1:0.4191552685,(t4:0.5155586386,(t14:0.4998127785,t21:0.006127218483):0.1392976302):0.293587513):0.3973324766,(t15:1.355949297,t16:1.19290504):0.1047451699):0.4449835582,(t27:0.03780400776,t19:0.2182957381):1.190563678):0.06729473197,(((((t28:0.1240222047,(t8:0.5768210562,t30:0.70938…
		[TREE] 71
		(((t5:0.05849864241,t16:0.6929114205):0.02830832591,(t25:0.4291303847,(t12:0.1616379747,(t18:0.06097795465,t27:0.2253769212):0.07924402291):0.6442550579):0.1382396484):0.564234978,((t3:0.7086282516,t6:0.2309898936):1.822539372,(((t21:0.1850158637,t11:0.2468567824):1.066992843,(t26:0.4098902396,(((t31:0.01206871477,t7:1.091555001):0.6453447067,t24:0.2707907571):0.6291284351,t9:0.5689253458):1.1449…
		[TREE] 72
		(((((t20:0.9568634312,(t6:1.190367523,(t16:0.1122114654,t8:0.3164543938):1.154579815):0.9073265735):1.395683166,t12:0.2908937824):0.8695344533,(t2:0.1628113105,t27:0.4133413866):0.9992190906):0.8609284889,(((t5:0.3516047862,t31:0.1162400197):0.01807063291,(t15:0.6468821391,t17:0.5439288895):0.1651990863):0.3322892336,t25:0.1044578298):0.07080679584):0.6223720265,(t26:0.7389050791,(t23:0.168997350…
		[TREE] 73
		(t23:0.6675065918,((t24:0.5490334938,t16:0.1924234368):0.4855501367,(t30:0.4017993194,t5:0.2844378054):0.7717314117):0.02634589809,((((((t17:1.306898084,t4:1.148813591):0.1532623807,(t31:0.4336220426,t19:0.1030801199):0.3144721671):1.168880415,((t27:1.088387973,(((t29:0.8959990665,t32:0.5334519506):0.02359665411,t7:0.3626210113):1.217999424,t8:2.339350039):1.241471308):0.1454241001,(t2:0.10402467…
		[TREE] 74
		(t19:0.6650268743,((t4:0.01929697441,t10:0.2032815439):0.6342052351,t21:0.4554773955):0.0524389022,(((t25:0.2648593672,t13:0.02434998043):0.2638510326,(((t24:0.2930471916,((t17:0.4549808446,t11:0.2246367019):0.7722649188,(((t2:0.3087126941,t14:0.2976438927):0.4247366308,(t23:0.424522805,t29:0.05464692344):1.671132848):0.2524273887,((t18:0.1134679103,(t31:0.07653752982,t30:0.6650268743):0.43137423…
		[TREE] 75
		(t12:1.575785089,(((t16:0.3423432701,t20:0.2173982896):3.191293341,(t28:0.07481637364,t13:0.3931855061):0.2570250842):0.2395386954,(t2:0.3895357847,t5:0.879942052):0.6441285247):0.3943029088,((((t22:0.1104916467,(t26:1.247145981,(t10:0.1648217011,t27:1.038598315):1.708889455):0.4033126011):1.41479237,(((t17:1.217313749,(((t14:0.2879986303,t6:0.111574389):0.02876601997,((t11:0.3943029088,t15:0.239…
	64	[TREE] 1
		((((t38:0.2177158039,(t12:0.07400138746,t49:0.01964403089):0.5428121886):0.09456358827,(((t4:0.05767485112,t33:0.06713881087):0.4899189361,t54:0.04798973189):0.254605788,t42:0.04742043306):0.5110710496):1.42384272,(((t58:0.2104529105,t29:0.4508013613):0.7319843955,(t18:1.069404978,(t2:0.8222589978,(t52:0.6943020178,t11:0.2419860791):1.2200877):0.7343972204):0.8120484907):1.341517958,((t25:0.29142…
		[TREE] 2
		(((((t20:0.0596409454,t6:0.4610774859):0.7699031643,t58:0.182090976):0.1075229528,(((t21:0.2171560222,(t52:0.07894326909,t15:0.07499823881):0.05462025083):0.07043534331,t30:0.6490875366):1.253514416,(((t23:0.1559142517,t17:1.152068614):0.4529341766,(t32:0.2987677543,t51:0.3080303108):0.2316650581):0.04373845981,((t49:0.2250849854,t18:0.2382500805):0.1440521642,(t2:0.2180255554,t10:1.437837198):0.…
		[TREE] 3
		((((t34:0.1111585695,(t59:0.05528208392,((t38:0.5811748565,t60:0.4706603731):0.1054947556,t29:0.09651736077):0.1801310927):0.7575119752):0.541228658,t12:0.8595224283):1.010897282,((t15:0.6840629843,t32:1.011446764):0.6966750473,(t63:0.3750222889,t25:0.004544552583):0.1371091316):0.1383324992):0.6342773506,(t39:0.1909484707,(t47:0.5972509854,t11:0.02201055772):0.7662302486):0.1654295487,((((t53:0.…
		[TREE] 4
		((((t7:0.268525416,(t40:0.2509627445,t37:0.317701892):0.8175327984):1.048843113,((t32:0.154930457,t1:0.4695012648):0.1705187773,(t48:0.1091158774,t58:1.134527095):0.1345469416):1.281302697):0.204911198,t29:2.203996903):0.45912873,(((t55:0.06866156072,t49:0.2187741532):1.594623051,((t22:0.7516874045,(((t16:0.5808690344,t4:1.258239084):0.0267566278,t19:0.7450203662):0.9889030577,(t25:0.3055594882,t…
		[TREE] 5
		((((t22:1.010580184,t26:0.8636564072):0.2594184815,((((t47:0.6951893838,t27:0.01063698274):0.02500502951,(t32:0.2952324406,(t12:0.7768692207,t9:0.3666292215):0.03094610013):0.3954209755):0.6715232879,((t46:0.4251480454,(((t5:0.3038653526,t30:0.6535624508):1.55753535,t1:0.05318551557):0.325591031,(t61:0.2024919577,((t58:0.6971197854,t14:0.7376721846):0.6340663135,t45:0.2917102457):0.1385821302):0.…
		[TREE] 6
		(((t52:1.549849834,((t64:1.352739672,t21:0.03715519866):0.7497265739,t44:2.249714861):0.4553365782):0.0290593321,(t27:0.3222829823,((t45:1.658085804,t41:0.4520650822):1.345807577,t5:0.3748177392):0.1552933971):0.02062668916):0.5820959429,(t37:0.4229139681,((t38:0.1129562008,t34:0.4958311398):0.0317448792,t11:0.1540210746):0.3864900763):0.4354539304,(((((t42:0.0870450316,(t40:0.478820431,t19:0.728…
		[TREE] 7
		(((t57:0.4219149365,(t24:0.08301900513,(t23:0.0958007474,t59:0.7165060969):0.3095246593):0.1022570787):1.576734405,t6:0.05098767456):0.1833874646,((((t9:0.06421881545,t48:1.622454874):0.01142419991,t33:0.3863732656):0.4498569905,t32:0.8211214365):0.5935325216,((t29:0.6434151162,(t12:0.1245812464,t44:0.04264657176):0.1088527658):0.3200668376,(t45:0.05350890709,t63:0.86840118):1.980652491):0.721237…
		[TREE] 8
		((((((t12:0.4332983811,(t7:1.435087807,t44:0.04775427375):0.3311978504):0.2560847092,(t37:0.1818654235,(t8:1.404109061,t9:0.1137688356):0.5792639479):0.0320469728):0.05516921938,(((t26:0.04847921416,t1:0.7306458135):0.6649176809,t31:0.02878827113):0.1054257385,t63:0.05810106196):0.06825456637):0.3914805159,(t22:0.07382504432,(t50:2.424279982,(t40:0.2934337794,t59:0.3138629389):0.221349488):0.1962…
		[TREE] 9
		(((t29:0.0590485197,t27:0.7864903882):0.4684131029,(((((t2:1.026013345,t50:0.8150694789):0.4055489094,t41:0.01780108595):0.1586216222,(t20:0.04588845768,t55:0.4716527876):0.3131918411):0.1651482363,t3:0.4392741222):0.1529521481,(((t6:0.205335371,t31:0.2335026296):1.341740248,(((t17:1.233883331,(t25:0.1541284909,(t23:0.3922350791,t51:0.2096366297):0.09450869355):0.1873960047):0.6847908846,t7:0.569…
		[TREE] 10
		(t17:1.030643809,(((t34:0.2232895349,t47:0.03420916749):0.6003209571,(t22:0.2427825206,(t50:0.423813404,t18:0.1652571583):2.056461404):0.1437699788):0.8333431051,(t5:1.330043894,t3:0.2518502935):0.631496238):0.6780330557,((((((t43:1.515889708,t33:0.4580483486):0.3648094027,t37:0.7588635021):0.5211573643,(((t53:0.983475362,t46:0.638719433):0.2877103582,(t44:0.1262537718,(t57:1.258730228,t12:0.5560…
		[TREE] 11
		(((t5:0.2388334975,(t18:1.219742003,t9:0.8914955174):0.4738974185):0.02437591995,(((t14:0.9704396663,(t63:0.5170295369,t52:0.9826776449):0.3605726964):0.3359463885,(((t13:0.02787023508,t22:0.923010217):0.1211687303,t1:0.4269067482):0.4225903721,(t28:2.160265808,t17:1.028652319):0.5962952552):0.4157816431):0.7501494018,(t56:1.468453496,t36:1.793068305):0.3188929202):0.3605452512):0.1221863103,((((…
		[TREE] 12
		(t34:0.3589185523,t52:0.5361534594,(((((t21:0.3785133716,(t58:0.06242931617,t60:0.3113278712):1.528151703):0.09645675216,((t53:0.8022504222,t61:0.1686815245):0.4634833864,(((t11:0.1845571939,t1:0.2041731463):1.448824832,t59:0.2188798529):1.27888281,t32:2.526736974):0.7285265431):1.431359403):0.5022746715,((((t4:0.08624497964,t26:0.2968188061):0.5261888355,t13:0.1577368516):0.1454278079,(t35:0.428…
		[TREE] 13
		(((t9:2.031897667,(t56:0.6424317704,t36:0.7526386243):0.2907117594):0.09305774166,(t46:0.7957387175,t31:0.02336664684):0.2756963188):0.7657686362,((t35:0.7525299015,t54:0.07543076942):0.1626961839,(((((t20:0.06351877278,(t1:0.165402796,t43:2.141718247):0.07943782746):0.2445099743,(t28:0.691945923,(t62:0.241983067,t52:0.1427850741):0.2360026024):0.6915029189):0.5239386232,t61:0.005377875874):0.141…
		[TREE] 14
		(((((t30:0.1163170259,(t58:0.07425056887,t29:0.7983027056):0.09395152585):0.8807943416,t36:0.3003915227):0.2759585173,(((t3:0.07320663288,t21:0.2157308395):2.264761755,t35:1.397376727):0.5541955195,(t52:0.3306212532,t44:3.476180305):1.041740862):0.09236545512):0.002415440557,(t28:0.534073664,(t22:0.04468225692,t12:0.0896632378):0.2771813608):0.8853808551):0.1494559272,(((((t45:0.03281235136,t5:0.…
		[TREE] 15
		((t61:0.2165323598,t31:0.06436558496):0.01329986542,((t33:1.000298322,t9:0.6333678709):1.680537768,(t28:0.1080097823,t16:0.3606731766):0.5855226246):0.7715224522,(((t58:0.725900605,(((t34:1.382420185,t39:0.2436519254):0.05953886219,t25:0.9220103574):0.4132970002,((((t4:0.6621324334,t57:1.052274792):0.06677908008,(t63:0.4054544977,t29:0.5269171661):1.469738529):0.793821959,t30:0.08074790263):0.243…
		[TREE] 16
		(((t34:0.2337475286,t31:0.04781580879):0.2200354822,((((t51:0.6639237725,((t13:0.07533319873,(t12:0.1091789904,t10:0.7608677995):0.292646854):0.7618172606,(t49:0.6574480207,t47:0.06661173422):0.2597942918):3.049541168):0.1157523647,t32:0.402140073):0.03544685156,((((t63:0.1647857296,t27:0.02849964478):0.07202725019,t54:0.745628516):0.09996284544,t36:0.773897538):0.760503577,t9:0.1716687963):0.450…
		[TREE] 17
		(((t56:0.02113909996,((t4:0.3937567901,(t24:0.8255193289,(t7:0.1906931435,(t44:0.388873077,t28:0.2009244626):0.2319060785):0.6817004396):0.08143567434):0.2950612418,(t29:0.3591972096,(t36:0.2028662022,(t40:0.1117163306,t14:0.4607854774):0.3474102164):0.581081239):0.05733877979):0.1090245869):0.292074376,t3:0.5851239478):0.8193571232,(((t23:0.02475498361,t26:0.3725260905):0.4699590633,((t46:0.1474…
		[TREE] 18
		((((t13:0.09353450779,((t20:0.08244569087,(t41:0.0274809914,t58:0.9094064897):0.4901542389):0.1715490173,t52:0.5945347175):0.4009231268):1.136269125,(((t40:0.5676470655,(t18:0.3696480891,(t51:0.3644241023,t2:0.2162827119):0.5922624855):0.005237239927):0.5218566839,t12:1.254361966):1.524405211,(t5:0.07334586252,(t30:1.016706559,t45:0.409723634):0.1509993654):1.405479599):0.2989197117):0.2752516856…
		[TREE] 19
		(((((((t41:0.47045897,t62:0.9640084048):0.8460360481,t9:1.438664374):0.1041371105,t5:0.04998285114):0.4433958651,t46:0.007210110314):0.8458065558,t16:0.0967580881):0.1883822316,((t36:0.04462766322,(t35:1.411472327,t63:0.0495914882):0.03742458159):0.9392716651,((t47:0.3080468755,t48:0.7987325211):0.2348922079,(t59:0.1473454416,t6:1.262238308):0.3003122525):0.5026909079):0.310993616):0.5984671954,(…
		[TREE] 20
		(((((t57:0.7239744123,t24:0.04533308046):0.1521962895,t63:0.2149077391):0.1827732031,(t13:0.6107282745,t22:0.2117068321):0.6678510709):0.6745507289,t34:0.05348771485):0.4449063488,(((t31:0.4341650139,t37:0.4278403915):0.8462277493,((((t48:0.6452700114,t12:0.1033669077):0.09831650223,(t4:0.3124654393,t7:0.19630861):0.5993062593):0.3317881217,(t51:0.0358987889,t11:1.018236604):0.3387776513):0.47714…
		[TREE] 21
		(((t7:0.5745899183,t33:0.3238333554):0.4976852783,t57:0.5715010105):0.2704381815,(t13:0.4795163166,t49:0.3708288918):0.02786196559,(((((t21:1.496814959,((t53:0.1191184099,(t48:0.3016329904,(t51:1.088679762,((t56:0.298909198,t50:0.374407772):0.1444381904,(t63:0.3465446904,t42:0.5858309399):0.02531029331):0.7514611966):0.1689637713):1.749818976):0.2968172908,((((t31:0.07189100297,t18:0.818288356):0…
		[TREE] 22
		(((((((t56:0.4666956135,t11:0.4110666157):0.2184329142,t60:0.1065140113):0.7294093705,(t54:0.9268476441,(t22:0.02118252869,t19:0.05134350789):0.6763864197):0.1209120883):0.2720752715,((t8:0.2217956982,(t12:1.045014045,t25:0.09873991646):0.206171348):0.2147555945,t38:0.2382864673):0.06882272358):0.02673124289,((t30:0.3664661213,t58:0.2102410558):0.5949599328,((t26:0.1223447497,t29:0.609743332):0.0…
		[TREE] 23
		(t38:0.351403167,(((t28:0.4307006224,((t55:0.7380214771,t36:0.3509232038):0.04977243626,(t19:2.166702933,t12:0.319932017):0.06820879773):0.7414679545):0.415144972,(t34:0.1031461118,((t7:0.310916096,t30:0.09877769506):0.3529322147,(t50:0.7887145639,t42:0.1112961294):0.3253972395):0.4327660976):0.2195687933):0.139694117,(t14:0.6956351148,((t11:0.743723871,t25:0.02280410464):1.329690481,t20:0.219979…
		[TREE] 24
		(((t47:0.6001873845,t48:0.7187733171):0.2641333062,((t9:0.02564784571,t52:0.3953198212):0.1718857822,((t37:2.219049582,t32:0.02272463628):0.1491636455,(t26:0.7722573648,t23:0.9493724517):0.09515475598):1.40869705):0.002255148953):0.3226363007,((((t56:0.4199137953,(t30:0.9257598063,((t59:0.5557785076,((t24:0.2445574398,t43:0.7115450957):0.1220090168,t2:0.2534901232):0.3475040109):0.5975330034,t6:0…
		[TREE] 25
		((t8:0.1389739302,t44:0.3128308102):0.4841376343,(((((t52:0.4406039896,((t31:0.1409618321,((t10:0.2231233446,t39:0.1043203571):0.7043446591,(t41:0.2644167871,t53:0.7841745684):0.855839):0.3149433008):0.0640817525,(t33:0.1764183384,t28:0.05744699836):0.1114345761):0.03242099006):0.02764747896,(t7:0.961839091,(t37:0.02391948598,t3:0.009567409055):0.2164285311):0.3173308289):0.1200898988,(((t23:0.06…
		[TREE] 26
		((((t47:1.613978382,(t43:0.436221248,t58:0.6446546623):0.9423845509):1.640241317,((((t38:0.6511643296,(t8:0.004777357215,t31:0.1878266183):1.278202742):0.07328045089,t33:0.4305732716):0.04111858341,((((t16:0.06535392046,t6:0.9893805515):0.6275463966,(t50:0.1552595717,t37:0.8836511859):0.6900943094):0.0918064417,((t49:0.5266421214,t1:0.01603305805):0.2954554269,t12:0.2394754654):0.1697893012):0.23…
		[TREE] 27
		((((t12:1.180000988,t3:0.4296548534):0.03336692718,((t55:1.507499022,(t25:0.553202644,t5:0.2123816779):0.3066746988):0.4881693781,t1:0.2474375407):1.559601877):0.3996374257,((t23:0.4589323844,t21:0.2250823211):0.0634659559,(((t34:0.4019315878,t51:0.5023321705):0.01753767673,(t13:0.5428383574,t36:0.5074827107):1.00935576):0.9745802134,(t22:0.4655291466,t26:0.2381018708):0.3421540842):0.2201567709)…
		[TREE] 28
		(((((t9:0.4872267991,(t53:0.04073311915,t33:0.2899081989):2.731376075):0.02420227045,(((t31:0.8471958022,t48:0.368465384):0.05421111244,t8:0.5606657774):0.1130701657,t56:0.1314249125):0.2209927908):0.6605861033,t38:0.003125551622):0.6328800604,t54:1.047168288):0.3746520375,(t36:0.3774837741,(t16:0.1583896445,t18:0.5888114539):0.5627950106):2.177918202,((((t21:0.198127772,t35:0.5558099486):0.24738…
		[TREE] 29
		((t10:0.3777686334,((t46:0.2745393303,t53:0.07334636408):0.4168737044,(t32:0.04924917388,((t49:0.06739585637,t23:0.4141057781):1.235118448,t3:0.6727881413):0.9995638055):0.07023412773):0.3418422372):0.1972283381,(((((t5:0.01972468721,t25:0.3747179312):0.3513043327,((t26:0.3735300249,t24:0.8275352493):1.269928695,(((t31:2.009099653,(t27:0.2712307279,t35:0.04209503866):0.1625071107):0.243405987,t28…
		[TREE] 30
		((((t5:1.063802012,((((t54:0.2049554461,t20:0.6627116818):0.8684533238,(t46:0.2420622814,t45:0.0939899829):0.267044128):1.325212621,t1:0.0001233951189):2.522507035,((t49:0.9890072913,(t17:0.2434825115,t30:0.7958503863):1.118227046):0.421639394,(t31:0.5246147527,t36:0.2297844293):0.0289284389):0.06912265113):0.226632701):0.175866258,((t37:0.05343453889,t35:1.727025647):0.2569522951,t42:0.331698811…
		[TREE] 31
		((((t32:0.566404995,t48:0.4649831955):0.02494129026,t40:1.857853378):0.7054679086,((((((t47:0.8986237542,t63:0.2930657386):0.03374467464,t25:0.3146810268):0.3134327116,(t62:0.01956975367,(t59:0.03266071121,t6:0.0826221332):0.6450724411):1.063146605):0.6747393021,(t41:0.1095657528,(t60:0.6524699707,t29:0.2405686064):0.0544441382):0.1897844225):0.1555389958,((((t16:0.1177707647,t54:0.5519215432):0.…
		[TREE] 32
		(((t7:0.4903803458,((t42:1.246046235,(t28:0.8221957087,(t58:0.7462878888,t32:0.7233956968):0.6892633284):0.5185994175):0.5204981504,((t21:0.2262372125,t19:0.3397307748):0.1310084574,t52:0.8389759026):0.6795266908):1.256341631):0.4490470052,((t31:0.4949669395,(t37:1.327030362,(((t44:0.01775718061,t57:0.03890141891):0.2827979664,((((t34:0.2119718427,t27:1.23342982):3.5474431,(t26:0.1737060959,((t59…
		[TREE] 33
		(((t46:0.9778545275,t25:0.1699115888):0.6107711973,t29:0.05473539163):0.2043557097,((((((t36:0.01813784376,t49:0.09898388735):0.05527046357,(t23:0.4614259624,t27:0.02742212008):0.1119538568):0.6146186129,t14:1.358961346):1.124353834,(t22:0.6134674805,t47:0.1327290487):0.3896120443):0.07777056323,(t57:0.5578973037,t62:0.6418795641):0.9959613726):0.07287703469,t34:1.68503264):0.1075084789,(((((t10:…
		[TREE] 34
		((t5:0.1449500161,t8:0.7993796663):0.4965349976,(((((t54:0.1563875421,t58:0.5563214314):0.1362598711,(t26:0.7019575452,t30:1.354397549):0.1725451455):0.7099696228,t39:1.791111777):0.02160573774,((t47:0.1393319521,t51:0.03610690078):0.1195313565,(t52:0.4860411147,t34:0.03827919578):0.0229467935):0.118514561):0.4752887807,((((t23:0.2670213277,t31:0.8293481525):0.05334317288,((t25:0.05724181118,t55:…
		[TREE] 35
		(((t24:0.9381037356,((t33:0.2025915534,(((t46:0.8095473517,t64:0.01952998294):0.2942367683,t19:0.460541686):0.2514945702,t15:0.4164337266):0.1835529921):0.8953267382,(((t5:0.22962925,t40:0.211352367):0.5472694821,t2:0.08746157563):0.4203409031,(((t62:1.433730158,t50:0.09519471508):0.2290213741,t35:0.03801350813):0.08558675647,(t42:1.285982438,t53:0.07781495689):0.02242599451):0.3490068344):0.5800…
		[TREE] 36
		(((((t44:0.3467521556,t42:0.3969757178):0.4895322327,t16:0.1781422184):1.024332284,(((t19:0.1335916484,t45:0.0308398013):0.405448942,((t7:0.08477596426,((t24:0.9108580424,(t36:0.08384874649,t50:0.2827944707):0.5175569609):0.07855785126,t32:0.6249494175):1.6002905):0.3828578533,((t21:0.5993152037,t62:0.00672964486):0.6633352111,((t40:0.4266216409,t25:0.9370856033):1.304408734,(t18:0.6363721802,((t…
		[TREE] 37
		((t21:1.647599016,t62:0.08896793792):0.03490775502,((t47:0.04237581813,(t35:0.2639569277,t26:0.2936156243):0.1553589073):0.09755181104,((t25:0.5252162409,t6:0.738711493):0.273579804,t58:0.3399199094):0.2612132491):0.5118012996,(((((((t34:0.0548560733,((t18:0.4354362739,(t37:0.273823062,t49:0.02675388521):0.07684648992):0.01393652521,(t52:0.4716712264,t51:0.175616914):0.04003129002):0.4072451661):…
		[TREE] 38
		(((t57:1.460167339,t10:0.0381936524):0.3190060942,((t24:0.609253413,t19:0.4742639763):0.3352293768,t31:0.06453719458):0.5834008953):0.1282996113,(t63:0.9311894653,((((t26:0.5632639864,t60:0.5359802362):0.3784990874,(t58:0.2902739299,t28:0.02622001515):0.0165446798):1.151689541,(t5:0.05745303561,((((t49:0.06851204273,t14:1.382342252):0.3766152435,t61:0.02804876864):0.3125030156,t9:0.5747756958):0.…
		[TREE] 39
		((((((t50:0.409713192,(t56:0.01820180995,t19:0.04521486518):0.4296622458):0.3410779422,(t62:0.4754053298,(t31:0.344988314,t22:0.5165791628):0.1579462702):0.5108731026):0.3360036905,((t54:0.3799345582,(t35:0.2944071691,t3:0.1889572151):0.3624183718):0.4677380761,(t38:0.3416801179,(t51:0.3641010554,((t59:0.5208365824,t52:0.6332170792):0.9986445847,t7:1.432158853):0.9785687225):0.1619739197):0.51995…
		[TREE] 40
		(((((((t56:0.09463174564,t55:0.02143321135):0.1085754086,t14:0.01272749435):0.1086572965,(t30:0.4069473751,t17:0.05092129717):0.1153997076):0.661840891,t34:0.6005276413):0.0745876648,(((((t8:0.9678510986,t38:0.8605223831):0.792243729,t6:0.5750923721):0.543754287,((t27:0.500686767,(t45:0.02564430493,t9:0.6284004557):0.1237199888):0.04814436568,t39:0.3577994774):0.2469262031):0.03798366836,((((t49:…
		[TREE] 41
		((((t24:1.157286053,t60:0.3866640062):0.2778566966,t43:0.4501224798):0.1388604797,((t21:0.6942609502,(t18:0.4943462894,t33:0.1556654305):0.8825472365):0.05986327118,((t57:0.4619442196,(t13:0.3553476794,t15:1.670736253):0.3143548374):0.6049930244,(((t14:0.2326761156,(t46:0.2273579137,t49:1.12872343):0.6214878349):0.5940794693,((t35:0.613864568,t48:1.143303462):0.2868661766,((t29:0.5051762042,t3:3.…
		[TREE] 42
		(((((((t43:0.6218734868,t39:0.1462180507):0.1396948589,t17:0.2170748434):0.7654925016,(t64:0.3965009637,t55:0.1149137428):0.7541191037):0.828676383,t29:0.717823551):0.9057571645,t16:0.4177993278):1.193596202,((t47:0.5455816411,(t9:0.18211525,t36:0.06235939381):0.04458313319):0.6411757013,((t52:0.2931406924,t10:0.6579305492):0.01684414845,t5:0.04833726655):0.06213937809):0.09824239812):0.412289197…
		[TREE] 43
		(((((t8:0.5753496331,(t4:0.4423975987,t49:1.269037747):1.413578533):0.2804593577,(t20:0.2334681788,t40:1.168566243):0.2160173813):0.4046743982,(t9:0.3828542852,(t13:0.2773874556,t64:0.7793431803):0.5841115723):0.6749055604):0.4454964185,(t47:1.64805172,(t42:0.05744291935,((t51:0.2055701779,(t32:0.0922669195,((t31:0.4114782646,t53:0.3583411743):0.3946619904,t7:0.5592415714):0.6394786094):0.2146995…
		[TREE] 44
		(t9:0.355593333,((t58:0.7095923647,(t26:1.206062763,((t11:0.6036566235,t18:0.7506907247):0.2587128463,t37:0.2327132644):0.03053483483):0.3210116625):0.3992497511,(((t24:0.7403106968,t51:0.9574096445):0.2294218026,(t62:0.1505197644,t5:1.008285529):0.2685614979):0.7078458113,((t1:1.29266176,(t48:0.1194909832,((t55:0.2037043241,(t16:0.2897975771,t45:0.1728880664):0.2703473724):0.06582786422,t3:0.046…
		[TREE] 45
		((((t8:1.207007221,(t45:0.6080255983,t34:0.03580389381):0.1387878037):0.2546870075,(t10:0.5667856363,(t41:0.195664715,t55:0.08284849849):0.1153948621):0.4131584116):0.1304004553,((t16:0.01121564652,((t62:0.3163429073,(t27:0.3189124225,t58:1.835844072):1.045305761):1.286445987,t48:1.778791502):0.876563419):0.2188528108,(t24:0.2093157023,(t11:0.917958809,(t23:0.01509181078,(t22:0.1162450979,t13:0.1…
		[TREE] 46
		((((((t8:0.01804049918,(t29:0.4820526527,(t37:0.3921154458,t6:0.8254318088):0.283438117):0.2145257543):0.9860445098,(((t18:2.308736885,(t50:0.8177755745,t54:0.8910314154):0.07629786897):0.1516027884,(t59:0.9761119727,t12:0.03371268796):1.485098764):0.3078684565,t11:0.4885807286):0.1127615154):0.4945682972,t60:1.401988968):0.2035930045,t62:0.1113614835):0.8642455171,(((t7:0.0144686203,t43:0.570525…
		[TREE] 47
		((t34:0.08713654568,((t28:1.258160374,t36:0.03251664154):0.9824277805,(((t15:0.2002402009,(t57:0.9773364551,t45:1.510744929):1.094224268):0.1509273844,(t51:0.06701845234,t43:0.9331701966):1.549240284):0.9434098992,(((t37:0.6256260234,(((((t18:0.04219619557,t19:0.9046453321):0.3747403343,t9:0.3955573332):0.2584055588,(t8:0.04877454173,t44:1.583760222):1.141743953):0.3278895249,(((t62:0.2057099943,…
		[TREE] 48
		((((t4:0.4310619887,(t51:0.6363492864,t29:0.09430484066):0.04376727529):0.438741446,(t35:0.142638982,t5:0.1705806532):0.01807676442):0.3952233762,(t46:0.7886755378,(t57:0.261234588,(t49:0.2657037044,t50:0.7515891671):1.507358108):0.2246882954):0.2509570336):0.08415978712,(t2:0.1632144165,t18:0.7177765732):0.1744085762,(((((t27:0.0851803082,t3:0.1929357676):0.1263059529,(t13:1.01745877,t60:0.42338…
		[TREE] 49
		(t57:0.797504981,((t2:1.200726931,t25:0.7798688868):0.01822520699,t61:1.90128957):0.4226685273,((((((t6:1.00895438,(t29:0.1141025238,t24:0.0287966833):0.4395366283):1.119216424,t40:0.04993085237):1.289259464,(t49:0.22137163,(((t19:0.917300119,t13:0.3595055835):1.015749791,((t26:0.2291778564,(t45:0.5996681853,t10:0.4580198928):0.02452274412):0.5047463523,t38:0.880689363):0.2345964434):0.8640538285…
		[TREE] 50
		(((t51:0.5001381067,(((t6:0.01099300222,t16:0.6069610123):0.581737976,t1:0.4907602449):0.3604975061,((t13:0.4098231124,t46:0.1920170912):0.0598267694,(t20:0.1480081184,(t18:0.09244959406,(t17:0.1105428867,t4:0.3391144883):0.3245957254):0.09057272828):0.05181880016):0.568603232):0.08698975225):0.06979675845,(t36:1.687180109,(t30:0.06066864704,t28:0.05311830733):0.2360485325):0.4015900967):0.120204…
		[TREE] 51
		(((((t53:0.4529048069,t4:1.89327361):0.07835781341,(t15:0.7497081197,(t46:0.5464294869,t58:0.4994149374):0.1814357738):0.1206543182):0.004407540662,((t34:0.3620335301,t37:0.007555802586):0.5752540814,(t22:0.3186464738,t32:0.5293367435):0.07434627949):0.05721519073):1.623170935,((((t57:0.04193363686,t23:0.2057976963):0.9110439522,t17:0.1031680487):0.326593729,((t27:0.5270522837,t29:0.7847969602):0…
		[TREE] 52
		((t47:0.862265611,((((((t13:0.1210904446,t2:0.08132928028):1.189920899,t60:0.1327783831):0.2633866128,t35:0.5450590299):1.011328701,((t55:0.4286005306,t27:0.6931804921):0.06012544152,((t28:0.7836435744,(t1:0.7054413063,t34:0.6074557723):0.7286302086):0.8265533913,t43:0.5836316906):0.7042879527):0.09114641813):0.3984139259,((((t46:0.8068186731,(t33:0.7580842394,t6:0.3758694804):0.5097494136):0.368…
		[TREE] 53
		(((t23:0.146449447,t36:0.5884600733):0.1159895374,t40:0.6658074278):0.7754614928,(((t10:0.1035816722,((t12:0.07712183543,t35:0.8252740707):0.4719463521,t9:0.07601382489):0.6175379277):1.579931589,(((t29:1.233736227,t7:0.7175949346):0.1450057875,(((t16:0.3898130015,t11:0.9002778055):0.1030437641,t52:0.3868725155):0.1042088491,t20:0.2406280581):1.750901031):0.4279626346,t15:0.01396290585):0.8552407…
		[TREE] 54
		(((t14:0.8519657282,t61:0.3068127367):0.3530043969,((t29:0.6470273044,t51:0.3413861142):0.1453380629,t55:1.029706425):0.1128078662):0.7945479008,(((t36:0.3506197375,t53:0.06062194841):0.460517935,(t40:0.01577849618,((t20:0.3501410696,((t11:0.2979206966,t13:0.1859392307):0.4642949723,(t5:0.5658476198,t9:1.510595888):0.3228912142):0.9717363435):0.1752942076,(t31:0.7148580687,t59:0.130992183):0.0099…
		[TREE] 55
		(((t60:0.0451010582,(t22:0.1858099571,t23:0.2024701403):0.5402922821):0.8135871794,(((t21:0.3846943937,(t29:0.7766277273,t11:0.2730839991):0.8990398712):0.1622493316,(t9:1.029921501,t47:0.7149679823):1.901639323):0.006335985826,((((t8:0.4010369606,(t6:0.09619366054,t16:0.9325722875):0.8379114959):1.201638863,t63:0.7161441817):0.02054461092,(t33:0.1594523335,(t3:0.131412813,(t50:0.1129445902,t40:1…
		[TREE] 56
		((t32:0.04467823589,t26:0.01502561849):0.09700684319,(((t27:0.263037784,((t31:0.2675123257,((t50:0.4165261593,t13:0.1240090079):1.289443097,(t6:0.1133025292,t57:0.1882894358):1.467023879):0.3092513937):0.6972318124,t53:0.3388961866):0.04100193013):0.8713007156,((t64:0.3172219784,(t2:0.3188916147,(t30:0.6994081539,((t44:0.05481465627,t34:0.5759608234):0.5734478459,t47:0.05856969586):0.6475960589):…
		[TREE] 57
		(((((t42:0.8156315265,t64:0.2202791255):0.688403436,((((((((t18:0.2031589164,t13:0.3459327472):0.5976742321,t29:0.9262658916):0.2088730084,t49:0.6670684442):0.1342525806,(t63:0.1730574595,t57:0.049296221):0.3370931996):0.003598978976,t20:0.5726287993):0.3455098211,(t38:3.520178238,t45:0.3086130705):0.3740282075):0.004538991489,((t37:0.4190338646,t10:0.4418703122):1.390610773,((t21:0.9413384507,(t…
		[TREE] 58
		((t11:2.157243231,t1:0.06748456135):0.4140835278,(((((t41:0.1966533479,t55:0.5233986727):0.03414581497,t38:0.2265727851):2.05636176,(t57:1.093556958,(t18:0.2885762369,t13:0.7543828533):0.3743616631):1.389413105):0.265072172,((((t21:0.1495745849,(t60:0.2108505459,t37:0.671806877):0.2490081962):1.121381729,t42:0.06140474106):0.6842452148,(t46:0.5450663599,t28:0.1509221471):0.1587357325):0.026647344…
		[TREE] 59
		((((t52:1.360205605,((t49:0.1062534193,t59:0.5892831096):0.1426009119,t22:0.0496879823):0.0724211994):0.5954361325,((t2:0.1098566266,t64:0.2684977111):0.2006490959,t13:0.202955908):0.1955618215):1.878893922,(((t27:0.1761005861,t7:0.7454653522):0.4376583258,(t35:1.286073054,t1:1.82351129):0.03402186278):0.1280098663,((t19:0.05319884699,t50:0.1981756426):0.04693657649,t3:0.5252523767):0.02881976706…
		[TREE] 60
		(((((t47:0.01517841546,(t60:0.6831085849,(t55:0.05010352819,t1:0.7811122984):0.1657052844):0.05480830674):0.09304960561,t22:0.2212231569):1.639771495,(t14:3.743272295,t19:0.05590185407):0.4275315759):1.34765619,t8:0.3662355709):1.081840057,((((t42:0.2027538863,t7:0.07525156982):0.06917192032,((t10:0.5560281393,t41:0.617176041):1.125656829,t4:0.006633039822):0.07767832302):0.2840067237,t20:0.33870…
		[TREE] 61
		(t13:1.477528529,(((t7:0.127668937,(((t21:0.2836655898,t57:0.2220501314):0.1892867233,t10:0.1185707399):0.4491648837,((t40:0.8704259339,t24:0.158092933):0.8129206756,t26:0.1436605284):0.6698130509):0.5683472762):0.1221359326,((t19:0.5506992647,t45:0.1349987006):0.409296832,t35:0.1382108351):0.3781034086):0.8629060107,((((t2:0.02323694155,((t48:0.2375377202,t51:0.1118113257):0.1035540991,t55:0.392…
		[TREE] 62
		(((((((t56:0.2191231796,((t2:0.2120678613,t29:0.3240540044):0.0603981825,t48:1.851128477):0.5255598342):0.3853692831,(((t11:0.002149039181,(t55:0.2284623184,t32:0.5676497659):0.2585499121):0.8214243641,(t1:0.803269471,(t9:0.04212194309,(t18:0.2395854758,(t52:1.015462951,t42:0.4624163936):0.1712139009):0.738079478):0.04011701653):0.5364928934):1.483988904,(t13:0.1212964344,t12:0.02787626861):0.848…
		[TREE] 63
		((((((t46:0.1019726582,t48:0.1173635698):0.01738015469,((t58:0.4140906365,((t28:0.1709962016,t34:0.6068672254):0.4766425774,t31:0.4284965615):0.07688888325):0.9670597463,(t15:0.2862916682,t63:0.1360383614):0.4988668838):0.8092665583):0.3023570692,t54:0.00510426706):0.4111247877,(t33:0.5205616527,t57:0.2032660223):0.3986798962):2.180370295,(((t56:0.2710282016,(t29:0.7907450301,(t27:1.690226793,t6:…
		[TREE] 64
		((((t45:1.187138229,(t38:0.02924061287,t39:0.3929195223):0.1295214375):0.6752453306,(t58:0.1715779162,(t5:0.2598279417,t17:0.3151428858):0.04970993007):0.5995862353):0.233301104,(t20:0.1806709457,((t62:0.5268539398,t56:0.02989293239):0.8392214849,t55:0.1146011844):0.1753902718):0.4029208394):0.245305513,(((((t33:0.4261103367,t9:0.5247134943):0.1431048489,((t11:0.7017139379,t61:0.1896966312):0.414…
		[TREE] 65
		(((t39:1.029824865,(t19:0.4555904814,(t40:0.6260180329,t2:0.06565658141):0.9526957359):0.06606150082):0.9796801647,((t27:0.5839518835,t54:0.1664585975):1.128520455,t10:0.6072821424):1.389564519):0.4451863534,(((((t46:0.3174266883,t9:0.2505194018):0.06506113141,t44:0.4818348575):0.2304746599,(((t64:1.465686385,t45:0.084791095):0.1745116094,t63:0.07642398112):0.9070682935,t52:0.3477094327):0.184870…
		[TREE] 66
		(((t7:0.1846940294,(t15:0.4628102304,t21:0.4979441627):0.2013976565):0.7481228513,((t25:0.5904241288,(t20:0.1812709686,t18:0.5986169908):0.3993330658):0.5455755493,(t50:0.3600303307,(t1:0.3957014698,(t5:0.05323798563,t23:0.4435572111):1.096856805):1.375645458):1.115043738):0.7057836409):1.822606596,((((t55:0.4831501916,(t41:0.7779139718,t26:0.1662469197):0.02250904674):0.256757651,(((t19:0.394104…
		[TREE] 67
		((t35:1.664814071,t46:3.088354818):0.2098240084,((((t28:0.02428820207,t24:0.2344806553):0.07324375724,t41:0.1272082264):0.2409689724,((t54:0.145362267,t58:1.344395674):0.8295257473,t59:0.2270332191):0.6695416975):1.799506521,(t12:0.3338515789,t56:0.1591093375):0.2098461611):0.1053495125,(((((t45:1.240843789,(((t9:0.2885530819,t52:0.3059666147):0.481985514,((t27:1.324621648,t21:0.03831159137):0.19…
		[TREE] 68
		(((t15:0.1066370264,t9:0.9906400326):0.409240602,(t21:0.1107146293,t11:0.5625966815):0.1515638181):0.8263424268,(t63:0.6918339194,(t35:0.3617276177,(t24:0.03308497749,(((t59:0.3361248102,t4:0.2047779581):0.6035610709,t39:0.06893357182):1.200439499,(t18:1.215254013,t64:0.3690398345):0.3633764097):0.1428233541):0.8135439466):1.97844177):0.9154711403,(((((t46:0.01694642306,t50:0.2668338027):0.026685…
		[TREE] 69
		((((t40:0.08626762316,t46:0.6784529732):1.291167722,((t55:0.2651053529,t33:0.5402299404):0.2197707968,t24:0.6196924243):0.4823896317):0.09094627784,t34:0.1076505478):0.6837968481,(t14:0.03896478796,t13:1.556483681):0.3683956125,((((((t10:0.164783027,t15:0.1978759263):0.4546523001,((t50:0.1481363983,(t22:0.244193095,t35:0.1427928356):0.3766273887):0.2681302312,(t23:0.1282069261,t42:0.4936776319):1…
		[TREE] 70
		(((t57:0.5814568279,(t29:0.2031164953,t31:1.205577745):0.6037972271):0.07017675116,(t41:0.4130641152,t60:1.618038973):0.5411218591):0.01401309646,((((t11:0.3465426704,t45:0.72937058):2.286705041,(t27:0.06147480593,(t5:0.4872751445,t51:0.7222675411):1.006670888):0.05661234717):0.281467045,t17:0.3070292838):0.3702775463,(((t19:1.917424741,t25:0.9187000384):1.239678471,t64:1.65917325):0.3347087146,(…
		[TREE] 71
		(((t64:0.9259617691,t59:0.1344887493):0.3026442335,(((t61:2.065645265,t58:0.4772693096):0.5660486887,t5:0.2818957637):0.2416074661,t20:0.5537477121):0.3745260918):0.4207289167,(t33:0.8539665768,t22:0.4377026272):0.7999480422,(((t7:1.303636654,((t45:0.08481585028,t51:0.1937227829):0.4963556914,((t6:1.243056072,(t9:0.3745080349,t2:0.2276792531):0.1099849183):0.07044262379,(t25:0.3524240623,((t63:0.…
		[TREE] 72
		(((t50:0.6187157452,(((t1:0.1112212534,(t36:0.1161404764,t26:0.162920007):0.2364699866):0.1609609677,t49:1.575908117):0.03921795497,(t42:0.6710177115,(t58:0.5352357048,(t2:0.01004083641,t63:0.9297282416):0.2331362612):0.08187901485):0.4158463299):0.1768130681):1.638803478,((((t55:0.04736167076,t47:0.4018207742):0.3058221862,t10:0.3563081874):0.2162488406,(t38:1.220383747,t52:0.5384553983):0.00696…
		[TREE] 73
		((((t19:0.2974849066,t41:0.5528951976):0.2436585363,(t56:1.030058423,t26:0.08550942084):0.4480305835):0.03961498709,((((t14:0.1160138859,t32:0.3200503199):0.04613704747,t53:0.3878803228):0.529832514,t4:2.469263726):2.20487953,(t13:1.002978453,((((t55:0.5494960835,t21:0.2615197825):0.1485929405,t9:0.514272666):0.7231653695,t48:0.04686679645):1.747957041,(t31:0.8213265268,t35:0.7762715578):0.576891…
		[TREE] 74
		(t52:0.308847148,((((t30:0.3349967438,(t47:0.4190477589,t14:0.602549199):0.05660701962):0.08716021688,t2:0.0734220796):1.656585733,t32:0.5013280175):0.2059310344,((((t31:0.6374383988,((t41:0.1876946192,t13:0.2844538589):0.3379365774,t51:0.009160362184):0.1404816117):0.1998059344,(t50:0.2619789729,t12:0.6538833114):0.3629317656):0.5236824806,((((t20:0.01299645379,(t15:1.569432218,(t19:0.0782719901…
		[TREE] 75
		((((((t45:0.1395062515,t59:1.073723508):0.3871186082,t23:0.2114222394):0.009929874912,t47:0.1881517134):0.5188361385,(((t16:1.527957709,t28:0.1289100095):1.829459059,((t60:0.1921182296,t35:1.433465529):0.05065828399,t48:1.640619688):0.337498056):2.169068212,(t31:1.093655542,(t61:0.4430578016,t19:1.188832623):0.1351774028):0.3047991809):0.8307779999):0.5208355984,((((t62:0.1141018929,t52:0.2600118…
		[TREE] 1
		(t43:0.7916394127,t14:0.0005567029359,((((((t34:0.05020232825,t64:0.4050310254):0.6218948308,t28:0.79471061):2.987148465,((t9:0.1175891407,t32:2.314451754):1.81732783,t22:0.2779584278):0.4658372667):0.1191183545,(((t8:1.016743823,t56:1.563046086):0.1082910849,t45:0.1015216147):0.6046859082,((t40:0.02963737385,(t59:0.4116872576,t33:2.180501172):0.7811734173):0.3471084453,(((t41:0.03090636711,t31:0…
		[TREE] 2
		(((t10:0.03227251574,t18:0.2336164814):0.2198573505,(t43:0.03922154343,t14:1.10567594):0.554321167):0.7800404261,(t17:0.6266717032,t62:1.14671501):0.1662799479,(((((t13:0.2936858162,(t41:1.067176646,t16:0.7133495081):0.22973159):0.08032427697,t56:0.003387213452):0.2808950576,((t9:0.3970264596,t12:0.3937010732):0.01989582929,t7:0.2221752286):0.4033896058):0.3624613227,((t2:0.4040517848,t47:1.11278…
		[TREE] 3
		((((t4:1.107211773,((t29:0.6703731505,t15:0.3898169584):0.3718537767,((t40:0.2081246814,t23:0.04678358114):0.1695737058,t28:0.2434999528):1.053074627):0.4706383606):0.2468649781,t5:0.4878440029):0.1883468417,(t18:1.0216105,(t37:0.05496616826,t63:0.1390278629):0.9031643783):0.08293756527):0.5624234169,(((t2:0.05154509002,t44:0.2639297396):0.03716457472,t45:0.09604104821):0.4808068732,(((t59:1.3315…
		[TREE] 4
		(((t57:0.0227613179,(t33:0.1534572141,((t62:0.5837726616,t37:0.6949264359):0.6472639111,(((t23:0.3982423916,(t39:0.2815716283,t54:0.3758001982):0.3329087908):0.6173348361,t46:1.112813394):1.466243817,(t40:0.00631037727,t61:0.2227987326):0.1886256489):0.6685031513):0.6777747683):1.110556205):0.1611209766,((t21:0.4223142387,((t34:1.910972911,t9:0.2702503076):0.8269492025,t2:0.1650119861):0.57920255…
		[TREE] 5
		(((((((t29:0.4501098371,t8:0.2163066713):1.519062243,t22:1.404495177):0.3091340209,((t10:0.1687208682,(t40:0.01215459999,(t43:0.1926199547,t45:0.01182676433):0.4479840267):0.06826217741):0.04893630464,(t24:0.04440520285,t58:0.1070870424):0.9147669524):0.1086010344):0.6376350222,(((t18:0.1884891696,(t30:0.06567575591,(t23:0.3678419748,t33:0.9580179862):1.171480932):0.4705892182):0.5608164072,((((t…
		[TREE] 6
		((((((t41:0.6636358965,((t15:0.2679865127,t17:0.4342332334):1.935577894,(t18:0.9275928653,t26:0.003733766731):0.5256368681):1.441827282):0.7688584579,(t8:0.3168374302,(t64:0.5182017893,t55:0.1225510312):0.1900720303):0.1599234727):0.1226568571,t11:0.2256592868):0.1905025292,(t56:0.0636552733,(((((t46:1.917077961,t12:0.3354705865):0.2541005248,t48:1.842891186):0.5354923871,t58:0.2601003305):0.1390…
		[TREE] 7
		((((((t59:0.5834415839,t2:0.9804783891):0.4909202405,(t56:0.03345703846,(((t50:0.3875718522,t60:0.5157956322):0.01888689888,t23:0.04100942497):0.5844313605,t46:0.1947823514):0.5817591585):0.442171643):0.4860852896,(((t37:0.8812721654,(t39:0.6514384467,t9:0.2600938266):0.519862243):0.1995573461,((t44:0.3458717247,(t26:0.04616442835,t48:0.5976118701):0.9102498721):0.2284562681,t15:0.3996349749):0.3…
		[TREE] 8
		(((((t35:1.537934944,t45:0.02214857773):0.5415404252,(t48:0.0349239509,t27:0.4142731124):0.3224643469):0.09802778461,(((t39:0.212914265,t55:0.2103255678):0.8842539102,t46:0.1192275423):0.4418725027,t49:0.2000732566):1.526022851):1.851779347,((t8:0.7407902763,t53:0.08934503473):0.1202384927,((t60:0.1040401594,((t30:1.197821732,t54:0.6643176991):0.191832778,t42:0.5392139321):0.06832862297):2.036322…
		[TREE] 9
		((((((t52:0.3191994426,(t11:0.4794573535,(t30:1.879654313,(t3:0.4328492759,t24:0.2066880092):0.01733015804):0.4411582607):1.040453945):0.03803921305,(t61:0.3918935139,(t22:0.02853888506,t43:0.1994942878):0.6402904396):0.9699876553):0.2400234351,((t5:0.1707544473,((t8:0.5895068096,t31:1.665724441):0.1836436372,t46:2.222786764):0.9396193837):0.2648783349,((((t28:0.08027175115,t56:0.2622896766):0.20…
		[TREE] 10
		((((t29:1.132308342,(t41:0.06866721925,t9:0.766449552):0.1729593684):1.912314515,t61:0.5458854148):0.1366586871,(t27:0.967356434,(((t33:0.9209274936,(t30:0.05646681663,(t3:0.5535380176,t12:1.135618231):0.1622541291):0.3795747262):0.4874879577,(t48:0.8557140408,((t32:0.5278432043,t5:0.620711585):0.9484824817,(t59:0.1168026237,t7:0.1129762752):0.144692329):0.3404782091):0.0649522132):0.149679238,(t…
		[TREE] 11
		((t33:0.5551260032,((t41:0.2234643034,t37:0.941206526):0.212583801,(t39:0.0614773326,((t60:0.7166939396,t17:0.3417475647):0.6862709848,t36:0.7270034605):0.4771166736):1.084012073):0.614230474):0.783813849,((t28:0.01816665203,((t13:0.5276939097,((t40:0.7425976293,t23:0.2304057481):1.329525412,t47:0.2827690998):0.0925175664):0.001698447159,(t1:0.1360548623,t24:1.914458516):0.4590852882):0.217301364…
		[TREE] 12
		(((((t11:0.2577942051,t12:0.6528392634):2.427310026,(t50:0.1215157127,(t37:0.5591393299,(t4:0.05393781026,(t60:0.5373254461,t32:1.046880078):0.870030621):1.006188793):1.703013368):0.322294499):0.4181619859,((t61:0.4428738551,t3:0.1737011615):0.2853483728,((t38:0.1354138562,t23:0.08200233616):1.119668673,t21:0.3042069101):0.2191529023):0.992376497):0.4813567544,((t59:0.08656317671,t58:0.9063103487…
		[TREE] 13
		((((t44:0.3486040936,(((t41:1.279639137,t64:0.9493668368):0.2574945051,(((t3:0.04342555138,t58:0.0964428857):0.07705420046,((t46:0.09323163168,t5:0.8298060847):0.03695753159,t56:0.05964852287):0.3999909581):0.5685347396,t51:0.6477007312):1.779612745):0.06031897301,(((t23:0.2367872217,t6:0.1245244213):0.4346972057,t13:0.3468441903):0.5316535583,t4:0.03502860013):0.370018763):0.4910413296):0.184235…
		[TREE] 14
		(((t45:0.1289491921,((t53:0.04932431015,(t52:0.9940185519,t61:0.3865189138):1.554827233):0.2498918688,((t40:0.3479834692,((t3:1.222054567,t34:0.9853299763):0.1071674146,t28:0.3139692685):1.971027936):0.1469203997,t36:0.2630548594):0.08210064587):0.1695145585):0.001982988557,(((t59:0.2162399485,(t48:0.8770414711,t49:0.29272928):0.2392163638):1.034117943,(t60:0.4341770168,(t25:0.1795761278,t10:0.05…
		[TREE] 15
		((((((t23:0.2200146541,(t12:0.3520365449,t1:0.2663155391):0.7465668674):0.01839244584,(t55:0.3204955596,t60:0.8735534399):1.470507534):0.9201220152,(t56:0.4807749349,t39:1.002612267):0.1087994846):1.239034644,(t43:0.1894107715,t64:0.4958304441):0.0812183239):0.1554201825,(t35:0.0453715437,((t38:2.036737996,t22:1.481828175):1.565344056,t9:0.4117898854):1.212620168):0.4055560747):0.6215438898,(((((…
		[TREE] 16
		((((t12:0.4648417556,t17:2.613068625):0.1368477496,t22:0.1769049976):0.2980956152,t1:1.373547009):0.2174514718,(t41:0.2477872786,t16:0.5451892209):0.0233038289,((((((((t37:0.1474279069,t13:0.1638677632):0.02521671145,t35:0.2458772019):0.7038294479,(t19:0.2292803102,(t21:0.442879768,t58:0.5980947544):0.3431640621):0.1952316719):0.5517206373,(t63:0.1684869095,t47:0.3030110414):0.9640556238):0.21658…
		[TREE] 17
		((t45:0.1538328321,t51:1.631973799):0.1253530552,t30:0.09347018506,((((t44:0.100144475,(t17:0.03404238238,(t6:0.3057310279,t55:1.276204948):0.7203055202):0.02703956538):0.5576403034,t27:0.4860663656):2.191464895,t23:0.4642518926):0.838660133,(((((t42:0.180948395,(t52:0.1461568893,t50:0.1675209019):0.785338641):0.3840861874,(t29:0.1289196499,(((t56:0.3699441436,(t14:0.708360427,t12:0.03122831765):…
		[TREE] 18
		((((t8:0.7207509018,(t48:0.02317340719,t53:0.003872150478):0.9602734269):0.9579565124,((((((t61:0.7058450983,t49:0.3578273332):0.137620836,(t20:0.4143931522,t45:0.02275580913):1.947149503):0.1921112344,t23:0.07813485619):0.04999793306,((t1:0.1762607435,t56:0.347775833):0.1900774974,(t19:0.01555732963,t13:0.5029512837):0.2076097622):0.3069659811):0.367080292,((t44:0.1305386375,t43:0.734321122):0.8…
		[TREE] 19
		((((t39:1.288539876,t23:0.6201716373):0.04108928703,t2:0.2252879809):0.7762716226,(t61:0.07112258975,t46:0.2603631886):0.482809497):0.1202140563,(((t31:1.262323412,t30:0.5444850726):0.642588471,(t26:0.07069008624,t6:0.5829653698):0.3334005955):0.04887212178,((((t45:0.2566328589,(t7:0.007272953976,(t40:0.2877014466,t1:0.439331335):2.095712094):0.06956325285):0.07151342882,(t51:0.3690369027,((t34:0…
		[TREE] 20
		((((t50:0.5863099615,t26:0.2643156799):0.2001432313,((t40:0.6589468717,t36:0.2134541734):0.2455074813,((t10:0.654528094,t30:0.02394866361):0.8251317003,t53:0.6609174381):0.1377578177):0.01204646644):2.719683307,((t34:0.1971741989,t17:0.07278280216):0.1748855205,t55:0.3998847944):0.2564897415):0.6894759638,(t35:0.5270413878,(t23:0.06943392172,t52:0.6055364953):0.1498975002):0.440536275,(((t7:1.425…
		[TREE] 21
		(((t51:0.1071805086,((((t22:0.4613327044,t45:0.8720787929):0.06896886772,t6:0.2144247908):1.610199314,t43:1.408108659):0.3910822142,t14:0.3629742707):0.08766109287):0.01455499285,t5:0.7754289641):0.9646690012,(((t53:0.7671664934,(t8:0.02620319743,(t3:0.710349196,t32:0.04550915424):0.4112539247):0.517633813):0.2397597262,(t29:0.2469869405,t19:1.150080888):0.2687933105):1.444438646,t26:0.4857541206…
		[TREE] 22
		((((t38:0.6007588682,((t1:0.2210584697,t51:0.277936348):0.4553650524,((((t39:0.8922078861,t27:0.3302887657):0.1338084298,((t47:0.3638234804,t41:0.03198949387):0.08464779228,(t32:0.1063034502,t42:1.120780888):0.07043829251):0.2128592882):0.323923144,t2:0.07473952486):0.422937274,t63:0.5944009265):0.1906575817):0.07749718439):1.667513217,((t21:0.9316664572,t29:0.2811020364):0.2602040702,(t15:1.7415…
		[TREE] 23
		((((t40:0.2440708138,(t61:0.8178413557,t30:0.08857839508):0.1166673682):0.0642579759,t45:0.1534092019):0.1428836584,(((t44:0.7569809388,t15:0.4063450188):1.238127329,(t46:0.06185127678,(t3:0.3142060833,t58:1.142381891):0.6902124272):0.782546157):0.3711839611,(((t5:0.008729946807,t2:0.118487922):0.4891031375,(t25:0.04252654826,(t35:0.1650458707,t13:0.2783402237):0.7123217916):0.50120136):0.0339111…
		[TREE] 24
		((((t57:0.3456902499,t1:0.2271162982):0.4530495158,(((t34:0.1559312937,t29:0.2196953562):1.421853785,t59:0.000540747115):0.06456650095,((((t4:1.313759667,t2:0.6855825139):0.01634421945,t22:0.6017049234):0.3570523816,(t23:1.398108737,((t51:0.7607876285,t3:0.3546116229):0.3489372097,(t56:1.465267637,t41:0.2312961973):0.9700103579):0.2171651863):0.01936433742):0.3636731026,((t20:0.3442572898,t50:0.6…
		[TREE] 25
		(((t45:0.04414236988,t1:0.8170493682):0.6842101118,t54:0.5580329907):0.0169104524,((t21:0.4135795483,((((t19:0.3243055984,t12:1.737127918):0.6395230372,t40:0.773931656):0.1187531741,t27:0.1139958254):0.6716551897,t46:0.3911127778):1.099748841):0.09535283086,((((t60:0.1855982926,(t49:0.1128715323,t55:0.01283621352):0.3150373464):0.2552645032,((t57:0.3447609306,t13:0.439138215):0.1559957772,((t63:0…
	128	[TREE] 1
		(((((((t22:0.9361388227,(t18:0.3342394375,t45:0.1594869776):0.4460344231):0.08431406226,(t82:0.307994907,((t124:1.253413937,t23:2.276216978):0.7895541228,(t121:0.2949167979,t62:0.2725850006):0.8192106373):0.224065489):0.7334949746):0.3885510587,(t30:0.3098472599,t5:0.1781721597):1.126274037):0.02887511184,(((t123:0.4975686053,t50:0.9979686595):0.023772241,((t39:0.0309814657,t97:1.223626474):0.689…
		[TREE] 2
		(((t11:0.2053971605,(((((t55:0.01660898555,t43:0.01729775709):0.1716459931,t26:0.195664969):0.864547478,t16:0.1829121476):0.7472844887,((t38:0.01481575659,t85:1.981202292):0.855434924,t79:0.5117680668):0.6384548517):0.2097661542,(((t60:0.387312701,((t98:1.398882387,t91:0.4038806913):1.795890282,t82:0.2069089534):0.1122810092):0.09607665576,(t13:0.1644115851,t17:0.120096257):1.898621167):1.9952782…
		[TREE] 3
		(((((((t9:0.06789634292,(t5:0.2470117931,t15:1.138690134):0.2388377567):0.434453526,t51:0.1151544086):0.2928030659,((t78:0.6880604601,t40:1.799748967):0.1159572676,(t31:0.4293972526,t100:0.5559571404):0.09952624724):0.3185579285):0.03942830209,(((t89:0.02261731052,t101:0.308945538):0.1525831389,t22:2.224264243):0.1522526976,t95:0.05794163351):0.1290236013):0.4754720614,t28:0.05291511677):0.283861…
		[TREE] 4
		(((((t19:0.1053937259,t3:0.2325546087):0.07303738291,((t102:0.8861585268,(t6:0.5501902154,t40:0.07557994462):0.03837957117):0.05566596636,t108:0.5187840597):0.007082036227):0.5601609903,(t91:0.2649223213,t56:2.996082716):1.759391884):0.499389151,(((t101:0.9786891955,(t9:0.265013481,t96:0.6096167243):0.02219483955):0.6204191735,(((t64:0.1860779184,t48:1.408351269):2.456090086,t68:0.3033797515):0.8…
		[TREE] 5
		(((((t108:0.2283261388,t1:0.08043366281):0.3064201293,((t11:1.183841006,(t81:0.4353271299,t55:0.017570114):0.4220648543):0.6620757635,(t99:1.149438544,t32:1.31970143):0.4723832845):0.4927902003):0.260709825,(t83:0.7045632563,(t17:0.2026265656,t64:0.1287173228):0.2644137335):0.09983012057):0.6350887404,(((((t45:0.1281423445,t2:0.42202863):0.7207865706,((t3:0.6629566457,t27:0.1004805696):0.35228893…
		[TREE] 6
		((((t6:0.5153353582,((((t84:0.3515752958,t114:0.01093596398):0.9593016039,t55:0.06721816375):0.2002230268,t51:1.250474929):0.7104767831,(t82:0.09164160443,t106:0.1180708416):0.6066465638):0.2510682053):0.4002622298,((t112:0.2551534438,(t125:0.5966793103,(t113:0.1620030348,(t59:0.09490923071,t90:0.5041979169):0.1875142313):1.275864984):0.6477499339):1.497918062,t56:0.6650735228):0.1010975705):0.08…
		[TREE] 7
		((((((t88:0.01884754449,t75:0.6451807303):0.5559913679,t95:0.7851293397):0.00354107935,t17:0.7456323066):0.9408420464,(((((t23:0.5825142129,t96:0.659514266):0.2949179597,t26:0.3915015431):0.1933787169,((t76:0.4739071955,((t106:0.6312111979,(t5:0.02155734296,t107:0.5790940648):0.03500692733):2.422911415,t79:0.136988998):0.01116915684):0.05358652561,t126:0.3983990081):0.09450917761):1.768809761,((t…
		[TREE] 8
		((t126:0.8163316156,((t4:0.7055843701,t96:0.07170223593):0.2259242004,t40:0.6460291878):0.3131227349):1.058373879,((t64:0.4910730389,(t28:0.02957342517,(t106:0.6436401615,(t79:0.9178610634,t123:0.5619171583):0.1856998913):0.8824541047):0.03931389377):0.8064078352,(t109:0.4418679317,t118:0.1256231267):0.5436825207):0.2806317806,((((((((t76:0.02861036127,t122:0.08534693465):0.1475174662,(t8:1.39206…
		[TREE] 9
		(((((t60:3.728919256,t29:0.05698646213):0.9854086209,(t88:0.3382988852,t110:1.227270479):0.783050131):0.06572964508,(t125:0.1717095426,t126:0.197864987):0.9227146242):0.02053133585,((((((((t5:0.07726972969,t103:0.1281281102):1.670615697,t98:0.5100462958):0.4934670317,t27:0.762218735):0.3016376293,t40:1.698243476):0.003111712402,t93:0.193043645):0.3661636277,(((t72:1.690834716,(t70:0.2603123207,t4…
		[TREE] 10
		((((((((t75:0.2392654531,t96:0.2903304622):0.1617253129,t95:1.611894675):2.241309637,((t74:0.4641195538,t73:0.1268670419):0.170695594,t94:0.3310645239):0.4025260403):1.944022502,((t48:0.3468321216,t105:1.001132503):0.4534910661,(t110:0.03308627661,(t126:0.3644600842,t121:0.3529991316):0.508735698):0.2071593995):0.003027921775):0.6661943826,(t7:0.1993213181,t36:0.5348998853):2.289582232):0.3778368…
		[TREE] 11
		((t77:1.761658582,(t39:0.361539917,t10:1.632879656):0.01543627891):0.5677631642,((((((((t52:0.1066201362,t80:1.476834677):0.1492593815,(t12:0.006126930239,t66:0.4635791073):1.290557523):0.327611967,(((t49:1.036170211,((((t104:0.9339656094,t109:0.1975436388):0.3118852321,t88:1.000410793):0.170878269,t4:0.8010677956):0.2576234827,t108:0.0955964457):0.5758119658):0.5704278154,(((t60:0.2898566569,(t1…
		[TREE] 12
		((((((((t60:0.3827094687,t58:0.08954718662):0.3726209654,(t68:0.05158663333,(t117:0.5042826925,(t92:0.03708565864,t37:0.60245508):0.206446494):0.07308771447):1.751117118):0.1866215272,(t115:0.3021798381,t125:0.766794593):0.06909157233):0.1191712837,t45:0.2864253975):0.0216733953,((((t119:0.4638740413,t102:0.6271176673):0.07884746999,(((t88:0.1413930003,t1:0.6746199885):0.1012321473,t73:0.41876095…
		[TREE] 13
		(((((t19:0.3897749224,(t27:0.1285381725,t16:0.05934268399):0.1363769507):0.03081797762,(t79:0.3043147466,t12:0.2709900988):1.013031155):0.2141838991,(((t33:1.208428622,(t53:0.2339670332,t85:0.0245553185):0.03074626649):0.9581149257,(t68:0.4535259846,t62:2.68659442):0.5497541809):0.2250042581,((t75:0.6886769989,(t97:0.226761821,(t18:0.1591298785,t26:0.108928727):0.04200714245):0.6854731887):1.6671…
		[TREE] 14
		(((t4:0.1910801148,((t87:1.222205638,t46:0.3885051813):0.4977308204,(t56:0.5096852067,t3:0.2536505333):0.1169060851):0.2525855242):0.4699497707,(((t51:0.3876412936,t70:0.319706223):0.5271609728,t74:0.03727431259):0.2063937661,(t121:1.250424356,((t95:0.01903450117,t8:0.04205764595):0.2121671631,(((t19:0.06481808168,(t21:0.4544188627,(t37:0.007511567715,(t50:0.2489228724,t28:0.009392784053):0.34778…
		[TREE] 15
		((t50:0.73900636,(t21:1.046616228,(((t114:0.3291491428,t81:0.9221949661):0.849655419,t1:0.08300685252):0.4378442832,(t124:0.04423570672,t12:0.1174345275):0.7279325407):0.4234715365):0.2997175714):0.4160772429,((((t10:0.193853267,t33:0.5298045161):0.3833550107,(t64:0.7676989602,t69:0.2698587016):0.3950591748):0.3985959357,(t20:0.2369018309,t2:0.08012907184):0.1122515723):0.694630202,((t37:0.160962…
		[TREE] 16
		(((((t101:0.4558229906,(t127:0.006553609392,(t44:0.3001094786,(t42:0.3011516472,t24:0.3268123269):0.1188821106):0.1533361071):1.353034078):1.638570201,t83:0.2459129337):2.736159318,t6:0.3109986328):0.1491101792,(t7:0.2762451298,((t20:0.8975240467,(t79:0.008478132265,t46:0.247319987):1.498197513):0.1579981332,t2:0.09593555872):0.3770732754):1.429485645):0.5396629222,(((((t94:0.1200070635,t62:0.414…
		[TREE] 17
		(((t98:0.3636132283,(((t45:0.1118007896,t103:0.4961249125):0.1901378152,t114:0.009831098607):0.6506640892,t43:0.1415799954):0.3203310899):0.5896773846,(((t1:0.03131479094,(t9:0.04545411305,(t39:0.3233539364,((t88:0.8968478031,t126:0.788841467):0.09135281085,(t66:0.1421744649,(t81:0.01070573488,t8:1.317814623):0.2924816085):0.1673810043):0.5697639892):0.3569795056):0.3396669121):0.358317166,(((t52…
		[TREE] 18
		(((((((t120:0.03352363291,(t73:0.007420128677,t50:0.2243871344):0.6534616183):0.506309248,(((t25:0.1623958093,t84:1.638343606):0.7206457268,(t89:0.7216440721,((t81:0.4422779297,t4:0.1429847924):0.008259027498,t76:0.04490247322):0.02562132711):0.1604424526):0.6717396606,(t12:0.3138182736,t80:0.2068625549):1.620901111):0.4058133645):0.02554820977,(t60:0.2341777678,t108:0.1076805589):0.3170854365):0…
		[TREE] 19
		(((t15:0.4778372633,((t75:0.0907330499,(t126:0.1430558032,(t115:0.6269290373,t36:0.1632025167):0.2871939267):0.0566784516):0.1986642274,(t109:0.2212365277,t74:0.1203972807):0.1658337535):0.2097665435):1.100989356,((t44:0.7673883205,t32:0.3519974627):0.1011075135,(((t26:0.1274811185,t24:0.05966629742):0.7963793305,(t27:0.06236725087,t119:0.3014619269):0.3627392748):0.03996722111,t98:1.411288548):0…
		[TREE] 20
		(((((((t61:0.3545193905,t13:0.3492206526):0.682651781,t81:0.1481071049):0.5692903002,(t85:0.09851760115,(t20:0.6527520604,(t67:0.06294010067,(t58:0.02796416482,t18:0.5888038295):0.2785019143):0.2763747999):0.7077028166):0.09339029179):0.03767328881,(t16:0.9948585257,(t36:0.0605571107,t104:0.4702660743):0.4530047867):0.8372328262):0.1348779856,(t35:0.6805437868,t68:0.8123191474):0.0132768018):0.45…
		[TREE] 21
		((((((t80:0.06049822294,t82:0.5918500872):0.5254615522,(t90:0.0297830347,t122:0.1710193951):0.5964190615):0.4069683029,((t119:0.4033846087,t38:0.01431613043):0.009480871493,t88:0.2334373491):0.7321952628):0.5337862349,((t96:0.4848703016,t99:0.3153282932):0.09637595387,(t21:1.232306332,t31:0.4145301683):0.3621626516):0.6809986238):0.01415750598,((((t4:0.8839575583,t116:0.1461524248):0.7742159245,(…
		[TREE] 22
		((((t42:0.8905676044,t75:0.623577042):0.8849934348,t51:0.5138307297):0.1171834029,(((t69:0.06555987074,((((t60:1.111267317,t62:1.770618713):0.4396190601,t7:0.1380529904):0.2117242662,((t48:1.376760133,t34:0.9204717231):0.09995932225,(t20:0.3475651512,t98:0.365567387):0.7044850681):1.278000704):0.3665814455,(t58:0.01339497849,(((t54:0.1891353524,t112:0.4013604398):0.07037247725,t14:0.3117195119):0…
		[TREE] 23
		(((t63:1.073003045,(((((t94:0.0190865742,t108:0.3818362762):1.406564895,t10:0.5370188942):0.09791524848,t71:0.5260338826):0.1991411512,((t41:0.2709508261,t56:0.1384611336):0.5989412619,((t100:0.3574757456,t49:0.159245112):1.015047497,t28:1.913786462):0.02634968609):0.0298932529):0.3163154086,(t78:0.1567327703,(((t7:0.1949038913,t18:0.903508462):0.1654186633,t92:0.3855396653):1.259147533,t79:0.267…
		[TREE] 24
		((((((t128:0.6917788284,(t95:1.061620755,t113:1.260307957):0.2760782067):0.08201498492,t85:0.1297218686):1.006424451,((t127:0.2239493676,t35:0.2364019342):0.733997777,t34:0.3753155931):0.4904218339):0.8492614089,((((t38:0.1735194451,t82:1.128831482):1.150459851,(t63:0.01448493265,((((((t69:0.6294407872,t124:0.1823895271):0.1437468289,t112:1.26468547):0.001831398346,(t88:1.844178232,t45:1.08975462…
		[TREE] 25
		(((t28:1.128208832,t42:0.4520365827):0.04234275222,t100:0.1508161146):0.4365974134,(((t102:0.02596330945,(t113:0.08368100937,t114:0.3728662403):0.0482342483):0.5847774432,((((t104:0.1897173538,(t73:0.8328184961,(t43:0.2828835864,t121:0.6362570622):0.01207708885):0.5686155044):0.07304735063,((t70:0.3532370669,(t111:0.05249701461,t125:0.5023956666):0.7218468366):0.54942851,t41:0.8282297188):0.09690…
		[TREE] 1
		(((t91:0.1293540355,(t16:0.7752689556,t9:2.257112923):0.2894675136):0.5992829799,(t52:0.5863406653,t96:0.3668195918):0.4445261405):0.7662269883,(((((t120:0.6455992562,(t56:0.3407390672,t89:0.3522449275):0.08968838993):0.6747939647,(t46:0.5854481472,t118:0.4653924075):0.02217720416):0.3289504794,t113:0.7855149498):0.3257148124,(t121:0.9092636508,(((t35:0.4274495863,(t38:0.5586687424,t12:1.26342777…
		[TREE] 2
		((((((t99:0.6324333809,t101:1.546971273):2.25243465,t3:0.1272431097):0.2782661701,((((t52:0.244340155,t88:0.01906567287):0.0180154123,t31:0.1284029728):0.2780558029,(((t87:0.2321150175,t29:0.00790650541):0.1182087131,(t110:0.3901996996,(t111:1.063684932,t65:0.3553261994):0.9854160146):0.04869584044):0.0177485369,(t11:0.2108378629,t95:0.2003993732):0.7810078994):0.3490390172):1.446547821,(t105:0.5…
		[TREE] 3
		(((((t5:0.008499884047,(t15:0.6580378142,(t9:0.1770927149,t36:0.2522712124):1.177439534):0.06500999524):0.7193740997,t31:0.3511533677):0.8173338016,((t66:0.2609254466,((t68:1.153417703,(t44:0.2099085844,(t127:0.1730130881,t11:0.9295748854):1.682578376):1.061593556):0.4360551056,(t20:0.2812047882,t111:0.2017457053):0.0118699742):0.9179041581):0.09547501756,(t18:0.216948292,((t23:0.3678590408,t123:…
		[TREE] 4
		(((t80:0.8178252972,t117:0.02772211237):1.002494606,(t120:0.3400478282,(t91:1.245630874,t20:0.7001703493):0.5938628344):0.06010938645):0.4627465998,(((t28:0.5584249086,t99:0.2512724309):1.834060426,((t30:0.7664740886,t97:0.1503501949):0.1750975174,t123:0.09769493341):1.040021575):0.3358871192,(t24:0.2556401347,(t56:0.5037502534,t115:0.3272184015):0.7101176295):0.4682986988):3.3752309,((((t21:0.33…
		[TREE] 5
		((t116:0.4214219344,(t102:0.4821885545,t119:0.6098411022):0.2729663276):0.7674536053,(t47:0.04357776558,t61:1.559675746):0.306095564,((((t93:0.1632272907,t4:0.5471336799):0.343084309,((t36:0.6115474654,((t123:0.4025404039,(t15:1.891688864,(t76:0.7869064891,t63:0.2373981518):0.2844099912):1.20371162):0.1443624354,(t27:0.7886285059,((t103:1.516849622,(t104:0.4493266037,(t83:0.163289303,t31:0.026045…
		[TREE] 6
		(t43:0.2358898856,(((((((((t65:0.5598927331,t106:0.002409828128):0.1982259641,t105:0.6029462199):0.2566087872,(t118:0.1007260394,t120:0.2447613738):0.3497194336):0.1606726848,t79:0.3294756978):0.04522793397,t71:0.813602702):0.3195918421,t20:0.395923682):0.4256086289,(t28:0.3356317547,t100:0.006547003519):2.002827401):0.2617734915,t26:0.4033078686):0.1367045707,((((t64:0.2735406648,(t98:0.10050378…
		[TREE] 7
		((((((t10:2.093995312,t122:0.7205935791):0.1504491284,(t3:0.02622819515,t30:0.03841669625):0.05027872627):0.3613695323,(t31:0.07995779428,t7:0.4316877764):0.03089561313):0.250381622,(((t38:0.4318447774,(t9:0.1137632225,t57:0.08494842355):0.5653498783):1.25172888,(t119:0.0204857189,t29:0.5900025535):1.666728187):0.1111779343,(t33:0.07250028173,(t98:0.1095039302,t16:1.256096381):1.25407491):0.53178…
		[TREE] 8
		((((((((t93:0.9786482788,t58:0.04601339484):1.614435717,(t71:0.06087184472,(t124:0.8367374849,t61:0.146600111):0.7812920436):0.462499171):0.1415221989,(t88:0.6764843524,t66:0.09475374024):0.2784637047):0.4033579519,(((((((((t100:0.428043718,t67:0.2033361837):0.008162829073,(t25:0.06239883385,t86:0.07867367359):0.2004940137):0.02791064908,t122:0.0807846419):0.3471434529,t24:0.2816843335):0.3102118…
		[TREE] 9
		((t25:0.3351366089,t16:0.2373108773):0.5422448044,((t14:0.166754778,(t126:0.2468520266,t108:1.88177945):0.4797327077):1.182305747,(((t6:0.2298732501,t70:0.07952176081):0.1997108329,t77:0.7230989738):0.5328160263,(t88:1.00318948,t29:0.3616456948):0.1891188279):0.3340924035):0.09595807944,(((((t5:0.003430958212,t28:0.08889630903):0.1878053492,(((t67:0.2841182794,t98:0.1987111622):1.13985792,(t94:0.…
		[TREE] 10
		((((t23:0.2906689125,(((t121:0.3652223262,t80:0.233903979):0.9397249966,(t102:0.7621393673,(t70:2.488129848,t5:2.032223339):0.405949571):0.2520408526):0.2858200232,t37:0.03106009169):0.0379040488):0.3036301401,t93:0.08446347504):0.04910993855,((t126:0.7555905603,t64:0.4352019293):0.0899898936,((t75:0.09701215029,t40:0.1524557519):0.8095443584,t89:0.1520192336):0.09139144025):0.07470320569):0.7575…
		[TREE] 11
		((((((t4:1.473172009,t66:0.1404298468):0.9805127102,((t105:0.04159005778,(t61:0.1322057177,t80:0.2359479768):0.3500396842):0.1532837802,t68:0.5480462932):0.06522308406):0.0111723677,(((t81:0.207241368,t16:0.02732186066):0.7490439804,(t103:0.3330582564,t112:0.5175649479):0.09626972696):2.071618232,(t72:0.2857879591,((t1:0.03866278613,t100:0.151480462):0.3678283588,(t89:0.05206454848,t92:0.28632949…
		[TREE] 12
		((t33:0.3761614165,(t110:0.139835312,t5:0.2631973943):0.2014712603):1.025085826,(((t36:0.5867527127,(t89:0.2454412351,t116:0.5456510032):0.3311842838):0.1561271217,(t118:1.582466185,((t72:1.395706759,t6:0.2405159734):0.2379580082,(t51:0.5004588458,t31:0.5858115922):0.3174210098):0.09566059047):0.1799423781):0.5067343234,((t69:0.1906649,(((t95:0.7649265388,(t83:1.0765288,t67:0.1700109509):0.447723…
		[TREE] 13
		(((((t43:0.614480454,t58:1.19927921):0.8397277016,t45:0.05394276301):0.1711327123,(t32:0.5043829721,(t109:0.3134639435,t35:0.1240348718):0.3450543717):0.03912945817):0.303691783,(((((t87:0.1101154843,t80:0.06028120127):0.05068758526,t33:0.09269775773):0.9026767611,t27:0.1922808474):0.05066236085,(((t39:0.4920340688,t51:0.1567489638):0.08132180013,(t64:0.4140471658,t82:1.008040156):0.2002478589):0…
		[TREE] 14
		(((((t91:0.1176402789,t113:0.2803016112):0.5785798104,(t39:0.7293085937,(t76:0.04678784683,(t5:0.1641172615,t63:0.4758642213):0.6543688904):1.138129285):1.683653872):0.3146527796,((t87:0.2587443101,t79:0.8236840814):0.1498399611,(t72:0.1389275161,(t30:0.2227761315,(t50:0.8116054814,t18:0.3543039399):0.1195064885):0.6327752024):0.5254738559):0.4346652641):1.410922442,(t103:2.138700465,((((t24:0.95…
		[TREE] 15
		((((((t80:0.3325220537,(t71:0.4967448073,t18:0.8944667019):0.3209581512):0.5034334739,(((t124:0.06405897457,(t74:0.1787837949,(t112:0.2364715339,t78:0.3564779856):0.03314551891):0.4201825564):0.842264112,(t92:0.234069977,(t126:0.008469738181,t36:0.8534880764):0.4611182823):0.8035371967):0.9107993198,(((((t75:0.6310494328,((t81:1.624865901,t46:0.1027429804):0.2739173707,t4:0.1526599647):0.55437399…
		[TREE] 16
		((((t24:0.8850799612,t90:0.239930613):0.656200292,(t35:0.1760826721,(t41:0.3146709327,t64:0.1516532202):0.5420516492):0.2331176423):0.0476628831,(((((t127:0.2783988088,t34:0.3183652284):0.2163641886,(t91:0.5090014837,(t100:0.2762135284,t51:0.3232314459):0.01525777303):1.031074456):0.9673335794,(t27:0.2807281906,t56:0.364379406):0.07957853256):0.7951026406,((t14:0.01621623108,t9:0.1701849857):0.33…
		[TREE] 17
		((((t42:0.2155037396,((t65:0.5953648384,t105:0.4411265817):0.02667942699,(t93:1.297005361,(t28:0.3483186498,t35:0.1033097433):0.0711415182):0.4990611705):0.005158226471):0.3223026139,t51:0.2650721979):0.9223925313,(((((((t58:0.4837490568,t70:0.04405534143):0.1066963547,t124:0.146267307):0.5103993616,(t4:0.2943187787,t67:0.1581818883):0.4939657342):0.07618225344,((((t6:0.3649800464,t47:0.296989937…
		[TREE] 18
		(((((((t12:0.3209401087,t11:1.260415365):0.1531915646,((t79:0.1512994505,t56:0.1519126629):0.1093445066,t91:0.01846995013):0.2769705074):0.1105474876,(t25:0.2289804574,((t86:1.092475883,t123:0.3991863597):0.4511053407,t65:0.1847477527):0.1051851783):0.4698660238):1.02915421,((t124:0.2649162193,t88:0.1239621085):0.7957527106,(((t71:0.2838234135,t128:2.564405941):0.39350121,(t98:0.5086514368,t24:0.…
		[TREE] 19
		((((t103:0.9015431888,(t51:0.2558929359,t78:0.4796896172):0.1486032289):0.1243542345,((((t33:0.3174578673,t87:1.544812195):0.5232960274,t28:0.2138756979):0.2750684051,((t108:0.5165093173,t16:0.2432486487):0.1408853161,t101:0.9787964234):0.4593334752):0.6242489833,(t15:1.78649536,t91:0.3681116302):0.1032124788):0.0507675726):0.03379360889,((t120:1.431598997,t11:0.581505342):0.3989418228,(t26:1.287…
		[TREE] 20
		(((t106:0.03613059256,t31:0.03693488866):0.2426217168,((t71:0.05555236657,t51:0.1515067802):0.4844958908,(((t90:0.08677184582,t96:0.9855847423):1.739027329,((((t8:0.6203595693,t3:0.5888532824):0.376116577,((t11:0.6370484014,t74:0.01197653078):2.708513551,t60:1.288254707):0.5430374788):0.2997662008,t62:2.281571383):0.4822464064,(t26:1.050367312,(t92:0.3735651312,t98:0.4689121606):0.5250968402):0.3…
		[TREE] 21
		(((((t124:0.6905518034,t63:0.04843656204):1.614563152,(((t61:0.4587128502,((t24:0.3188649784,t15:0.2121075371):0.9860941534,(t27:0.5482843515,t37:0.1780344602):0.1853819373):0.1671326833):1.235297306,(t22:0.7483221702,t44:0.1151252467):0.5243880688):0.624503327,(t59:0.007017686421,((((t46:1.202119184,t98:0.08066547429):0.1879393398,(t125:1.038272868,t21:0.04248617543):0.3923937443):0.1700937714,(…
		[TREE] 22
		(((t20:0.272118049,((t58:0.465044953,t59:1.437443525):0.07710640464,(t5:0.00171174621,t128:0.0709042697):0.7035464099):0.386532781):0.3092308345,(t81:0.2485314624,(((((((t125:0.3186036835,t117:0.0947429447):1.375146897,t15:0.2818612864):0.3242052651,t53:1.031365903):0.004791237414,t44:0.6018158449):0.1478365599,t112:0.00657944203):0.1177006864,(t51:0.1028672145,t88:0.1442224633):0.5327874035):0.3…
		[TREE] 23
		((((((t82:0.3064492361,t31:0.05557955429):0.09364245203,t86:0.4282801471):0.1697847818,t107:1.057176548):0.1693784124,((t67:0.2906217352,(t49:0.3036011027,t10:0.3396363491):0.1835804023):0.7982524624,((t25:0.5784248942,t38:0.2500819624):0.1833329345,(t15:0.9482971848,t20:0.4579523448):1.064249228):0.08777597617):0.2609059401):0.8615053709,t30:0.4950304446):0.2798531915,((((t101:0.3821245188,t42:0…
		[TREE] 24
		(((((t74:0.2662560318,(t67:0.03246092796,t58:0.117623988):0.7183553753):1.820269759,(((t50:0.09868495283,(t112:0.09649110186,t46:0.4426637031):1.164794388):0.8075033759,t70:0.3361017741):0.8648168882,t123:1.27927227):0.5066623115):0.777651485,((((t60:0.2843458797,t100:0.1479215315):0.4505770011,t78:0.2846492613):1.32036914,t81:1.061195737):0.04238045448,t28:0.5191276024):0.6273138304):0.326811295…
		[TREE] 25
		((t28:0.1159993133,t52:0.6827919138):0.001515506767,(((t117:0.04391776931,t30:0.03942006524):0.1674736204,t43:0.01189051871):1.060606911,(((t2:0.2582763273,((t90:0.06426590616,t121:0.1601381539):0.2049534218,t107:0.7930318825):0.3354380054):0.02942091902,(t44:0.744767152,t124:0.6328527457):0.3262520239):0.1373820189,(((t112:0.973207904,t77:0.1281568909):0.5486871523,(t68:0.3107355558,t127:0.54684…
		[TREE] 26
		((t118:0.4507253456,t80:0.6697020102):0.1077580638,t18:0.3821143258,(((((((t81:0.1976952425,t79:0.1227048882):1.514547534,t11:0.05159066483):0.2210829211,((t55:0.8791440287,t24:0.050848412):1.621414885,t66:0.01762080123):0.9737437479):1.390703663,(t104:0.07768448161,t93:0.5089510963):0.2543651259):0.02734179267,((t125:0.6683295518,t107:0.4881638739):0.3006224472,(t67:0.9496760843,t59:0.1634167661…
		[TREE] 27
		(t34:0.05445149982,((((t27:0.119000053,t29:0.02018340138):0.2321653471,t94:0.1692486764):1.10830898,(((t123:0.06307551332,(t15:1.482027572,t117:0.1777402046):1.167455629):0.09247651184,(t28:0.7768005002,t127:0.4166021688):0.09497302794):0.2566819354,(((t103:0.1743980264,t107:0.1704602861):0.3594495023,t68:0.5863768793):1.040502983,(t58:0.007362203673,t86:0.2821058475):0.5526385838):0.2145380392):…
		[TREE] 28
		(((((t24:0.01127007161,(((t91:0.1638035672,t88:0.05819425243):0.1429262904,t81:0.3892403841):0.7584736882,(t44:0.5412116782,((t105:2.345537657,t114:0.1361676051):0.3816249337,(t47:0.100672584,t96:0.1521699756):0.08905541747):0.7530455342):0.5454560291):0.5196345011):1.585432037,((t111:0.2088275491,(t86:0.8324798978,t42:0.1993605806):0.2684115139):0.5261952239,t102:0.1219626083):0.2551836336):0.57…
		[TREE] 29
		(((((((t67:0.714994493,t112:0.1033416528):0.109643531,t35:0.08291897103):0.06366946339,t46:0.1136532959):1.537603244,t120:0.9176311576):1.038634065,t17:0.4501602426):0.03726875084,(((((t25:0.1695426756,(t39:0.1769924297,t26:0.2657488673):0.6502685364):1.566760976,((t60:0.269938403,t86:0.1835164341):0.5231238651,t22:0.4490682585):0.6944090532):0.06422130717,(((t81:0.451382034,t92:0.643922532):0.30…
		[TREE] 30
		((t16:0.01300983457,((((t125:0.6460249265,t29:1.212116233):0.1622316604,(t64:0.03320459825,(t41:1.220831013,t25:0.3255601786):0.05695305415):0.4918200122):0.3756597858,((((t30:1.500593912,t59:0.01486185472):0.03782653972,(t24:0.4858690092,(t107:0.6659947134,t92:0.144783865):0.5444847476):0.158433391):0.04009409294,(((t27:0.1947178976,(t88:0.8192242831,(t42:1.071409081,t119:0.2802638232):0.0803452…
		[TREE] 31
		((((t62:0.05530619295,t37:1.874298288):0.3210984648,t97:1.031727103):0.8886707086,((t86:0.05232459943,t41:0.001174448524):0.2557829623,(t39:0.3988675941,t8:1.27476241):0.4936110172):0.4793759708):0.02656875629,((((t66:0.4689951735,t101:0.08467754954):0.08489677031,((t45:0.486246739,(t122:0.6895807092,t117:0.1828346434):0.3004661438):0.6208101646,(t52:0.8722319341,t75:0.3373999703):0.4569814052):0…
		[TREE] 32
		((((((t113:0.2740169545,((t24:0.64361205,t114:1.189361258):0.1240459844,t13:0.1628310948):0.5089196547):2.750562959,((t103:0.5419824635,(t27:0.696943501,t96:1.11531217):0.0004738141672):0.6974939651,(t18:0.1497197007,t56:0.2269299929):1.018758859):0.6422314034):0.789864541,(t41:0.4382168683,(t45:0.03099367861,(((t80:1.245659337,t10:0.7000623149):0.04906265236,t112:0.07752048643):0.2862133854,(t3:…
		[TREE] 33
		(((((((t50:0.388785243,t113:0.4291571146):0.4172914461,(t114:1.51915805,t18:0.4202149394):0.6994529385):0.1695658078,((t124:1.143959911,t105:0.1497001343):0.008904197253,(((t88:0.4107406187,t59:0.4599290025):0.9833397008,(t24:0.01832207642,t71:0.3702815242):0.004139444092):0.6226545432,(t117:0.6446692669,t123:0.3047563627):0.24269362):0.490224923):1.093152714):1.157099764,(t43:0.414382957,(t7:0.9…
		[TREE] 34
		((t41:1.138950459,(t61:0.04092687891,t44:0.5595180119):0.0912324553):0.3443052638,t22:1.147393421,(((((((t15:0.01172200774,t36:0.4522711952):0.01326238574,t57:0.01405961922):0.9768466831,((t47:1.036850558,t34:0.1947886805):0.474580297,t33:1.232993034):0.7970514278):0.4807214304,((t64:0.07145328401,(((t39:0.2443933296,(t90:0.4681752901,(t112:0.01148920196,t99:1.453055885):0.1733012428):2.108880642…
		[TREE] 35
		(((((((t6:0.1257249753,t15:0.3195254526):0.8731361413,t91:0.8014502638):0.1177937675,t78:0.7269531916):0.3069712156,((t5:0.1730745757,t14:0.4258577772):0.8667711085,t114:0.159884576):0.1721686581):0.06778452662,t37:0.7624697676):0.4448330309,((((((t38:0.4630238925,t123:0.3267626485):1.294986361,(t4:0.8539714859,t1:0.9261628799):0.1415673259):0.4841781999,((t96:0.000431813405,(t25:0.4297417002,t9:…
		[TREE] 36
		((t87:0.1933382324,((((((t86:0.13517785,t44:0.7791718028):0.5156552396,t104:0.1064801404):0.01792223276,t117:0.4055267572):1.721896984,(t119:1.81941704,t88:0.2031320182):0.2994600346):0.5565074929,(t82:1.189981607,(t15:0.1915625215,((((t73:0.8401725152,t85:0.02756485212):0.3779130209,((t19:0.2657984528,t105:0.6050975481):1.295243221,t29:0.3185550049):0.6195598379):0.4677550692,t13:0.2071702962):0…
		[TREE] 37
		(((((((t15:1.159350381,(t86:0.4613930038,t79:0.2655319886):0.8616622128):0.131321735,(((t49:0.1945713127,(t53:0.7439468872,t117:2.126244936):0.551589624):0.2529076734,((t20:0.9747060518,t116:0.1659683106):0.2906163901,(t12:0.02532368703,(((t33:0.8756488692,t56:0.1788386437):0.4258265784,((t118:0.04856704706,t99:0.4408565555):0.56056649,t31:0.01888857702):0.152080335):0.7272234363,t58:1.973291325)…
		[TREE] 38
		((t36:0.5519521462,(t88:0.3186859668,(t26:0.2340619777,(t39:0.479615502,t123:1.020854671):0.1015168045):0.4882514876):0.3243856975):0.369131024,((((t82:0.2350459885,t78:0.1885536662):0.9131153263,t51:0.5542698167):0.4222315982,((t96:0.7571838228,t66:0.3342446706):1.67632718,t112:0.3074421112):0.3064049783):1.04838759,((t40:0.2057468751,t71:0.01371571094):0.2262162366,(t98:1.760809945,(((t30:0.136…
		[TREE] 39
		((((t126:0.002085722517,(t36:0.5691360216,t74:1.780734374):0.1038644942):0.01104079695,t40:1.728678033):0.01692561242,(t67:0.3168117139,(t103:2.619854149,t52:0.4529161495):0.4990488183):0.4079366457):0.7460726425,((t93:0.0602232823,(((t16:2.331418568,(t91:0.288463675,t92:0.788515706):0.7454386935):0.4222034262,t1:0.2853695266):0.9249143079,((t89:0.08952015452,(t53:0.3181033153,t60:0.5972007531):0…
		[TREE] 40
		((t34:0.1526409949,((t65:0.08215083271,t29:0.2628523828):0.4172515203,t13:0.6369070727):0.836504355):0.0823011857,(((t82:0.2279958269,t112:0.8690416226):0.3276406894,(((t47:0.01652674983,t111:0.1213790815):0.04968828103,t114:0.7506655464):0.553736188,(t77:0.1774054125,t67:0.2054476549):0.5568819218):0.2524426056):1.391091853,t25:0.6508560502):0.1827503853,(((((((t98:1.168565527,t100:0.2642755755)…
		[TREE] 41
		(((((t77:0.2145635937,(t86:1.008291254,t91:0.2960474924):0.001025105672):0.1105322551,(((t55:0.4271077611,t21:0.07608374581):0.2196226913,t9:0.5597259374):0.3779158322,t99:0.2876933364):0.05977851595):1.117949982,(t28:0.1330693627,(t121:0.1773576906,t83:0.2028954185):0.2820068973):0.8200449319):0.5310629536,(((t64:0.1605422739,t127:0.3942747578):0.5299526932,(((((t76:0.4395130914,t32:0.0319271350…
		[TREE] 42
		(((((((t122:0.380312053,t94:0.5213439078):0.1522850756,(((((t23:0.722990496,t70:0.354507791):0.01064100243,t47:1.412834678):0.7858912027,(t53:0.05715668644,t81:0.3999596117):0.04067494744):0.07451600676,t71:0.143313739):0.7485104844,(((t29:1.546446664,t56:0.124144613):0.8071705959,(t114:0.5095329159,t107:0.2239307077):0.2002628774):1.180562307,((t5:0.3938062857,t11:0.9504211666):1.062318807,t75:0…
		[TREE] 43
		(((t60:2.132098878,((t41:0.2625527087,(t56:0.3425883297,t11:0.3251148991):2.004690091):0.04526244104,t12:0.02026057919):0.1967703368):0.4675095948,(t65:0.9421491064,(t96:0.2870694248,(((t47:0.2949876853,t16:0.1051182031):0.08231960656,t102:0.8242412014):0.08371940022,t104:0.2000354817):0.1689001883):0.0129145754):1.216839394):0.4159965855,((((((t55:0.1184503661,((t26:0.5224675075,t99:0.315938032)…
		[TREE] 44
		(((((((((t11:0.7777431439,t58:0.632012897):0.6563415848,t80:1.05152806):0.106507999,t24:0.4497205236):1.137921721,(t95:0.4449705747,t44:0.03154127789):0.2525764324):0.1564842644,(((t57:0.06581166302,(t82:0.0113475663,t60:0.7556827245):0.1260920987):1.145650428,(t100:1.540447481,t126:0.01840839209):0.9905216479):1.134612036,t71:0.4572019093):0.03703791299):2.838775597,(t116:0.8285990441,t88:0.1909…
		[TREE] 45
		((t1:0.02619068624,(((t33:0.1450509992,t74:0.07190770563):0.1994117035,t62:0.3026833932):0.776583963,(t75:0.2294227402,(t8:0.4299603402,(t64:1.583516661,(t73:0.3401208275,t51:1.454408627):0.4680323866):0.1522966463):0.9511450901):0.0400443204):0.5151183745):0.7343197828,((((((t39:0.16188814,t49:0.1880377347):0.6852373588,t3:0.3636726117):0.3463871519,t2:0.1294467193):1.001896386,((t127:0.13494504…
		[TREE] 46
		((((t7:0.2180005638,t41:0.06988761644):0.3509748422,(t108:0.5775125497,t49:0.460846052):0.04159121448):1.194938133,((((t55:0.009760067565,t76:0.1539216093):0.5514522721,(t113:2.106217561,t16:0.1074115993):0.3508474384):0.6727602202,t97:0.5023842738):0.8273333701,(t126:1.285068805,t43:1.385017642):0.5072960141):0.7449396699):0.4648823912,((((((((t26:0.7561640525,t107:0.7017502924):0.4492088482,((t…
		[TREE] 47
		((((t22:0.5423087338,(((t96:0.2089083863,t10:0.1610265367):0.328817057,t59:0.2292021085):0.008698955226,t105:0.7066001715):0.8151551168):0.2191799714,(t60:0.3899235292,(t5:0.06127886272,(t114:0.3927559488,(t115:0.2067642306,t44:0.1120108063):0.3087815144):0.2482598857):0.6106188046):2.851405315):0.1645492206,((t80:0.09799125114,t97:1.346090327):0.4094808218,t68:0.9554527252):0.3762012497):0.42775…
		[TREE] 48
		((((((t27:0.2946145476,t9:1.216598921):0.5114081428,(t97:0.1221893441,t98:0.4681443822):0.6833724072):0.05700277397,(t123:0.1492342653,t47:0.3619410423):0.4639351824):0.7141721677,(((t108:0.4332869784,(t119:0.1008524331,((t71:1.127285416,t45:0.1308307671):0.8374421587,(t29:0.1635067014,t91:0.5479437527):0.06876064278):0.5411884202):0.2663046361):0.5559529082,((((t120:0.3397298199,t82:0.2333561124…
		[TREE] 49
		((((t121:0.2866166577,(t80:0.3103643544,t88:0.9127650996):0.8473310656):0.1676735624,t65:0.2985317868):0.3399663938,(t1:0.2767065994,((t61:0.7071150437,(t43:0.430881673,t19:0.07072248752):0.1339757843):0.2311142054,t14:0.05424323809):0.8023480627):0.395729626):0.6203973344,(t22:0.7850946933,((t105:0.4636332975,(t118:0.07427866643,(t87:0.2104023667,t92:0.2831493504):1.185034235):0.05088114236):0.1…
		[TREE] 50
		((t116:1.486128755,((t66:0.1182955256,t21:0.09022447513):0.6017469352,t43:0.9885742981):0.6447455794):0.1061043309,((((((t28:0.8611801173,t111:0.08868342079):0.9870848404,(t17:0.5806227852,t5:0.3323287826):0.1474324961):0.3745640658,(t113:0.8367152223,t115:1.068491282):0.06828726388):0.04928468284,(t2:0.4663667995,(((t6:0.2830573085,t60:1.361305389):0.3004752381,t38:0.4048551021):0.4584158766,t49…
		[TREE] 51
		(((t5:0.1002465666,t31:0.6775356503):0.1311544264,((t47:0.2107005627,t102:0.2320383091):0.1991578441,t20:0.3448857283):0.04907102231):0.169109063,((t124:0.6587204323,t110:0.1135476576):1.65742572,t104:0.7028136113):1.066810883,(((((t84:0.4029158321,t32:0.1096040329):0.07674194919,t109:0.1165625074):0.2985262761,(((t25:0.08462572005,t90:0.7593592209):0.09756414127,t108:0.2135024938):0.6603410062,(…
		[TREE] 52
		((t127:0.8522084392,(t45:0.5011341686,t38:0.2588296495):0.1150191473):0.0983216289,((((t90:0.08463237365,(t109:0.1251298585,t46:0.02189627755):0.03343522828):0.6285345149,(t72:0.06741439481,t67:0.1546964159):0.9732221914):0.08312812215,(t91:0.670926289,t34:0.3569355967):0.04776182363):0.4547179192,((t30:0.6840691883,t55:3.984936881):0.331940132,(t6:1.602394029,(t48:0.03305732785,t64:0.6068203524)…
		[TREE] 53
		((((t64:0.1525843313,(t87:0.4734234376,t40:0.3345788277):1.064361671):1.15277126,((t125:0.130845478,t95:0.9460969013):0.5181939988,(t114:0.001712003723,t117:0.006771638763):0.6445910693):1.159534869):0.01808009085,(t25:0.02012401468,t51:0.9405577974):0.0341712857):0.1280043777,((((((t106:0.9819408971,t122:0.1150133105):0.6896242462,t53:0.1979588473):1.895283687,(t30:1.977997064,((t55:0.0431717862…
		[TREE] 54
		((((t31:0.05842616795,(((t67:1.216318574,t85:0.2569624918):0.6732864384,(t82:0.8288033164,t115:0.8687726678):0.4778899727):1.062514991,(t100:0.1576922011,t12:0.2688117764):0.4550994648):0.1767629196):0.7888955194,((t78:0.3972900102,(t69:0.5078248787,(t102:1.098849979,t94:0.2619574363):1.312276118):0.1684885523):0.5886301379,(((t34:0.321270531,t122:0.06203636201):0.09174231067,(t48:0.2738073573,(t…
		[TREE] 55
		((((((t56:0.06124632037,(((t76:0.8742363076,t97:0.4521439373):0.01126363943,t54:0.2367293641):0.4042292535,(t10:0.7721119429,t82:0.1426175246):0.1495206535):0.8869473692):0.3500766794,(t26:0.05753111543,(t117:0.7192450021,t84:0.2591029576):0.3980243285):0.5014154906):0.2650766006,(t22:1.014458647,t27:0.151658799):0.5623920897):0.5351940486,(t109:0.6104960041,t61:0.1523271364):0.04733662074):0.468…
		[TREE] 56
		((((t22:0.2908812042,t98:1.458417272):0.06948432769,(((t119:0.3964219908,t41:1.156241239):0.1300540627,(t63:0.2356432374,t65:0.4903086992):0.5308474204):0.2465282858,t3:1.470304478):0.4732322586):0.2530158819,((t120:0.2394073459,t70:0.7343940804):0.1572722287,(t96:0.7499760724,t49:0.4910544815):0.06564955087):0.0002124719322):0.8895505658,((((((t114:0.03727485891,t102:0.225188826):0.06859960265,(…
		[TREE] 57
		(((((((((t107:0.7678529646,t49:0.4065033337):0.6321464111,t122:0.7033369041):0.05212907871,((t92:0.7768317675,((t66:0.02224372121,t81:0.3045613778):0.7255255985,t113:0.749993569):0.1509851515):0.4067523906,t55:0.3837169107):0.2478560871):0.2541663682,((t52:0.3642291669,t95:0.9163999976):0.02492641378,t44:0.1547493017):0.2044199863):0.5567381456,(t117:0.332688967,t32:0.2508111144):0.3697615489):0.…
		[TREE] 58
		((((t49:0.3276184709,t24:0.08129568514):0.5104860095,((t29:0.1255068129,(t63:0.2029163556,t27:0.1250218334):0.9439056689):0.1553523343,((t6:0.060724993,t41:1.280761699):0.6511780118,(t80:0.05630524682,t115:1.120465965):0.005348769852):1.166094663):0.3521661241):0.1896323497,((t20:2.441502914,((t9:0.2021128226,t2:0.2747951862):1.378145968,(((t127:0.1050176665,t104:0.4235860137):0.07331013628,t58:0…
		[TREE] 59
		((((((((t32:1.223669031,(t86:0.002434783626,t90:0.2759824218):0.387314015):0.07436043784,t12:0.3429054343):0.2215355965,(t21:0.2929718078,((t75:1.16123882,t33:0.486233463):0.0726665908,t70:0.3714555759):0.08761735069):0.5146110663):0.4466194182,((t17:0.1361879809,(t83:0.6474208729,t31:0.1449312514):0.672665067):0.3405287424,(((t77:0.8869331134,t128:0.3570062243):0.7823922699,(t111:0.4456995227,t2…
		[TREE] 60
		(((((((t101:0.1868098236,t74:0.0860716437):0.03261150239,((((t43:0.1157634429,(t105:0.01863188157,t14:0.3721361332):0.1194594912):1.202712662,(t22:1.187690358,t94:0.1991086607):0.4080382649):0.132700088,(t124:0.1911810543,t26:0.2416956946):0.1027817257):0.3350641357,(t112:0.02873401851,(t61:0.3030164791,t117:1.049635042):0.2343912176):0.07738786354):0.1258928673):0.6593121155,(((t91:0.04800638929…
		[TREE] 61
		(((((((t38:1.217880588,t114:0.2599459947):0.7964470088,(t66:0.3480263282,t56:0.4210714772):0.4757742998):0.01867053122,t12:1.022888756):0.9941698545,((((t21:0.1655807605,t103:0.4384272042):0.09399384563,(t105:0.1459322781,t39:0.07886366919):0.05471337796):0.08698605583,((t86:2.073393377,(t44:0.3267139217,t64:0.1960331835):0.3365229454):0.5786439203,t80:1.369484502):0.5190249898):0.05700212042,(t7…
		[TREE] 62
		(((t52:2.225952318,((t56:0.3158366417,t80:0.3825987116):1.077681119,t28:0.5166532765):0.4165999274):0.1637444701,t9:0.7781847286):0.1724501215,((((t20:0.07089709997,t42:0.06283452362):0.2901348919,(t21:1.368346344,t71:0.5537763282):0.5683140862):2.387806052,(t116:0.5859585381,t50:1.286183654):0.135718026):0.1149361224,((((t109:0.2425210746,t83:0.1823863783):1.643530373,(((t44:0.2351092731,(((t87:…
		[TREE] 63
		(((t89:1.553176869,((t62:0.449164004,t5:0.6071212021):0.3084548349,(((t64:0.185313839,(t21:0.03031751094,t49:0.3375971466):0.3825530633):0.2075597147,t24:1.672517505):0.761965275,((t8:0.7193553587,(t57:1.970764975,t117:0.06745772786):0.03294946486):0.1778253091,((t79:0.04376594076,t47:0.2322127219):0.2816223195,t60:1.637922913):0.2504448772):0.4383470146):0.02825828316):0.5567569649):0.0442727971…
		[TREE] 64
		((((((t25:0.124894818,(t61:0.2769008996,t109:0.163588034):0.6438124762):0.01666720866,(t33:0.9910482876,(((t18:0.4680857813,t10:0.02298877691):0.5352713205,t60:0.1479627406):0.1877832476,((t29:0.8090596861,(t42:1.020864438,((t63:0.05357839889,t122:0.8326622442):0.4347416865,t115:0.4767224085):0.06562451692):0.4602306532):0.07385578658,t90:0.5248482525):0.9144511818):0.5710300714):0.0225224602):0.…
		[TREE] 65
		(((t112:0.1876388323,(t74:0.1741245089,t45:0.04081881279):0.7250621085):0.3559754092,(((t96:0.2049824889,(t109:0.1008038281,t47:0.3131279005):0.1849728294):0.06504822173,((t2:0.1728186454,t127:0.3569463743):0.6479378897,(t107:0.4010613295,t92:0.03671614104):0.9571509072):0.100993967):0.3203502889,((t81:0.09599424526,t115:1.049343702):0.5880067253,((t70:0.4493690636,((t49:0.02555939904,t91:0.06981…
		[TREE] 66
		(((((t22:0.1828982807,((t99:0.2860753385,t89:0.2581521887):0.1317221057,t61:0.1430394102):0.001111545833):0.3296256731,t117:1.749076202):0.2767560841,(((((t85:1.242163339,t78:0.3005591438):0.1556125649,((((t20:0.0006461103234,(t32:0.4382626046,t112:0.05092261033):0.2741431319):0.2664292296,(t55:0.4220764695,t40:0.2739434314):0.3300870522):0.8920355364,t67:0.2606198681):0.05172815104,(t100:0.08854…
		[TREE] 67
		(((((t31:0.003075094428,((t80:0.2918028641,t89:0.3413771654):0.1855896339,t58:0.4645560155):0.1197431115):0.8183418717,t59:0.5573165207):0.6919217286,t120:0.6719352547):0.1999323592,((t118:0.03003232484,t67:0.07845474586):0.1548139201,((((((t66:0.4173321039,t56:0.949700198):0.09708069871,t105:0.3264623729):0.4334269497,((t36:0.1452273417,t8:0.05126991632):0.6817844994,t68:0.3826439625):0.66392936…
		[TREE] 68
		((((t4:1.26299212,t79:0.5547281951):0.1025799576,t2:0.491111638):0.5415372224,(((t113:0.2169571235,(t45:0.2572498622,t1:0.6260865517):0.5154355401):0.7842587931,(t9:0.03925785911,t5:1.211996566):0.03447531988):0.112987871,(t118:0.1027974719,t57:0.3980424498):0.7664915269):0.7936367746):0.08333479287,t80:0.3169032929,(((((((t37:0.2041015541,(t81:0.0151146711,t43:0.5890692728):0.245067005):0.024476…
		[TREE] 69
		(((t34:0.2227111261,t19:0.09216711577):1.469428319,(t61:0.1368081891,(t68:1.171442422,t48:0.5173724722):0.03589572525):0.08032331334):0.5306952465,(((t28:0.5391538474,((t30:0.4151378642,t71:0.05125794793):1.851536694,t81:1.161848007):0.3096420621):0.003394352581,((((t41:2.165506655,(((t99:0.3992137752,t86:0.0244220153):0.109855467,(t45:0.4591666378,t35:0.9843406192):0.1970948195):0.002624635119,t…
		[TREE] 70
		(((t78:0.02249467722,t65:0.08732280334):0.5141236639,t34:0.03519822826):1.271487341,(((t106:0.1567066129,t81:0.5322798849):0.5886702444,t2:1.399919428):0.1075501121,t127:0.6046703456):4.667833077,((((((t42:1.027463502,t101:0.4397165496):0.7334891092,t46:0.07066420699):0.2210144526,t105:0.1052754681):0.4939690516,(t115:1.037971497,t87:0.5277866396):0.1961599537):1.324633104,((((t14:0.103190389,t26…
		[TREE] 71
		((((t112:1.14313742,(((t71:0.9205721821,(t96:0.1750843815,t30:0.1369945935):0.5249640612):0.3971415804,t18:0.3543175573):1.420448456,t49:0.09280006574):0.2717002886):1.823658178,(((((t114:1.180961821,t31:0.294695016):1.897273819,t117:1.156789686):0.5416868294,(((t26:1.010292925,t46:0.384464546):0.1183983802,t19:0.7898466623):0.3760747281,t11:0.2521689611):0.4639979109):0.8100169804,(((t75:1.93052…
		[TREE] 72
		(((((t20:0.27556181,t125:0.1221121051):0.04550530668,(((t31:0.4095684117,t55:0.6757068448):0.2998216103,t53:0.9574801139):0.8540150614,t9:1.840870779):0.6578108039):0.1811010898,((t122:0.6543819811,t85:0.2604408418):0.2202477297,((((t99:0.5922900662,t102:0.6560043283):0.5735975397,t11:0.05176461651):0.09402865628,(t16:1.382810512,t38:0.2938830603):0.1902323093):0.5184819191,t69:0.2903561026):1.57…
		[TREE] 73
		(t15:3.389374844,((t7:0.7827285043,(t65:0.03775731962,((t22:2.454363334,(t103:0.02233845006,t54:1.830386015):1.038561356):0.5098249647,t85:0.1182997218):0.2296715707):0.9449299126):0.3075890839,t74:0.4718426752):1.233425737,(((((t64:0.4834736222,((t125:0.4113155331,(((((t70:0.557330614,t106:0.3461891299):0.7813362656,(t84:0.754317373,t90:0.1364712827):0.09877123102):0.1422754582,t30:0.9082103548)…
		[TREE] 74
		((((((((t8:0.1866825123,t2:0.00964257183):0.2062249871,(t5:0.1060558127,t117:0.1581695883):0.1150143977):0.09870136283,t75:1.294204223):0.1130253333,((t100:0.08396660884,t61:0.7153845746):0.02999173058,(t112:0.4490448981,((t115:0.7515533033,t25:0.2344035958):0.5607859882,t45:1.093048635):0.5407846775):0.04854266811):0.4681836548):0.02560598031,((t121:0.2897590224,t52:0.933652509):0.166729871,((t5…
		[TREE] 75
		(((t125:0.5796425571,(((t97:0.9712713174,t49:0.4794511185):0.05643919576,(t89:0.02089761276,((t69:1.272998926,t24:0.3923120559):0.3601176813,t33:0.5447254686):0.760383677):0.604680552):0.09582342673,(t56:0.3753422168,t80:1.89735199):0.2703081218):0.1471718694):0.1310356406,(t2:0.08067320986,t63:0.1815227132):0.2792746758):0.4097198159,((t26:0.429844086,(((t60:0.4396426953,t18:0.7867190328):1.1384…
	256	[TREE] 1
		(((t26:0.002612329827,t124:0.5176626425):0.7238985062,t95:0.09938720101):1.070796003,((t188:0.6245034802,t58:0.4400525655):0.5335243093,t24:0.02917908404):0.6232138038,(((((((((t78:0.2961868932,t32:0.02057096293):0.08557830071,(t51:0.3617506712,t170:1.125011577):0.52078608):0.07622133126,(t196:2.352120334,t22:0.372934469):0.04160515219):0.4884887365,((((t184:0.8416811674,((t208:0.1438440862,t82:0…
		[TREE] 2
		(((t239:0.1716717624,(t245:0.6714900788,t231:0.02994041331):0.1444044102):0.528041224,((t106:0.6255593817,(t250:0.05006004614,t122:0.4724518261):0.2284731218):0.08640988823,((((t225:0.1643085794,(t97:0.1122815716,t115:0.4170809318):1.214370889):0.2726799109,t34:0.5661357962):0.3250697232,t251:0.4317836868):1.540417142,(t153:1.61837006,t147:0.4243947598):0.5164809096):2.410821194):0.5145777329):0.…
		[TREE] 3
		((((((t209:0.04403369967,t16:0.3496832256):0.1391819266,(((t155:0.1726887159,(t106:0.9052358232,t48:0.0384206383):1.498637337):0.07414447051,(t145:3.478284089,t34:0.01322921216):1.064481658):0.6799329207,t151:0.3569099088):1.050687968):1.122696242,((((t188:0.730484927,t23:0.1417288028):0.2962795864,t80:0.1361265692):0.4827354373,t26:0.4500323701):0.2380302274,(t147:1.300152703,(t52:0.06849386729,…
		[TREE] 4
		((((t85:0.5734524624,(t53:0.219270898,(t241:0.4840137856,(t244:0.06780653913,t33:0.01536846557):0.03593273852):0.1852968752):0.3730448209):0.323222477,t52:0.1461238493):0.09730977169,(((t105:1.395420468,t231:0.5975360279):1.129728472,(t176:0.02675455785,(t224:0.2352919118,t199:0.4293051124):0.4295758502):0.535598792):0.01788243306,(t189:0.02869073046,((t140:1.177895034,(((t195:0.01766820648,((t3:…
		[TREE] 5
		(((((((t193:0.1644722214,(((t62:1.874461639,t87:0.1895697754):0.4079475687,t210:0.4340704935):0.6183553723,t1:0.2536612465):0.1063254161):0.2280575614,t221:1.215209623):0.2032593782,(t2:0.8228919264,(t98:0.01724353709,t50:2.048648308):0.7533634088):0.3870470528):0.7435252787,(t74:0.6378866071,(t26:0.2091004113,t172:0.2711213771):0.1822658551):0.6095409845):0.106483125,(((t238:0.8542857859,(t104:0…
		[TREE] 6
		((((t23:0.1582722878,((t62:0.2118994156,t157:0.3336219161):1.712115403,(t1:0.8141305176,(t163:0.1797565254,t36:0.3145980798):0.2920465465):0.2433750189):1.089664533):0.3741714721,((((t103:1.680322412,(((t197:1.458853856,(t121:0.306461073,(t52:0.8263157614,t99:0.4841993065):1.086065909):1.259553819):0.8720598214,(((t252:0.8002522253,t228:0.06147561021):0.2503565976,(t186:0.1499855304,((t16:0.43192…
		[TREE] 7
		((((((t141:0.6031499915,t195:0.04005465936):0.2161304205,t73:0.5098696455):0.07187744276,(t146:1.045180026,t100:0.07690208597):0.01720910822):0.06404801526,((((t187:0.1725154313,(t53:0.05518252915,t132:0.07410949608):0.2086150587):0.7330961516,t220:0.3431664631):0.4486605336,(((t104:0.02434487023,((t72:0.3163692581,(t2:0.5196637255,t118:0.6525187427):0.147770046):0.6901824446,t179:0.03872602496):…
		[TREE] 8
		(((((((t135:0.1307308979,(t179:0.4193288912,t13:0.03423782857):0.1728681859):0.2784598316,(t85:0.004415646428,(((t222:0.6701300866,t211:0.002633745782):0.8294588187,(((t82:0.5934442367,(t240:0.03070596699,(t155:1.338728459,t141:0.5944472854):0.4487251744):1.203820861):2.066214147,t190:0.3614252532):0.4259421108,t84:0.4941090902):0.08840973708):0.4302849653,(((t100:2.962535016,t178:0.1226380451):0…
		[TREE] 9
		(((((((t174:0.1645210106,t68:0.7601711554):0.3249857682,t212:1.494238198):0.1878936385,t160:0.4748839956):0.2335648967,((((t131:0.05408015475,(t122:0.2504547401,t85:0.08855925268):0.3617899623):0.7699588229,(t98:0.2992295454,t132:0.343560816):2.178192312):0.949530553,(t84:0.003193168912,t143:0.5700234524):0.7555465269):0.100741548,((t106:0.4531966812,t20:0.4001698646):0.3896682486,((t139:0.135420…
		[TREE] 10
		(((((((((((t60:0.4090833987,t76:0.2621976563):0.1435216514,(((t4:0.1381340255,t92:0.1426737052):0.03549696202,t242:0.2283678493):1.664384056,t164:0.1191520666):0.6140811825):0.3205875717,t10:0.1340835894):0.06333113786,((t37:0.862784426,t220:0.3636224274):0.2862106001,t28:0.01003579883):0.7165200777):0.1840387643,((t214:1.22733231,t195:0.02681967425):0.8826902917,t158:1.062660486):0.02526508224):…
		[TREE] 11
		(((((((t108:1.034904108,t242:0.05216666218):0.1511869,t131:0.8427004581):0.02001247043,((((t76:0.3437684954,t122:0.9486459106):0.08485193201,t155:0.196450199):0.1193957399,t23:0.3074092909):0.04760431824,((t32:0.09961093726,(t251:0.05422745016,t193:0.7657059831):0.12616059):0.3179918665,t42:0.02050707606):0.1373195052):0.4523498388):0.5108661507,(((t10:0.1746582271,((t2:0.07605801429,t253:1.27308…
		[TREE] 12
		((t192:0.1515827009,(((((((t130:0.4141438105,t181:0.5282823555):0.1835208186,t134:0.1851990853):0.1003872672,(t220:0.09901759913,t37:0.1066884182):0.05002169964):0.08694412882,((t123:0.3813710026,t231:0.8970413357):0.2503602931,(t153:0.7517070483,t222:0.6088326326):0.3534047734):0.5355408113):0.4155002349,t208:0.05207561495):0.2819341097,((t140:0.8921311652,t29:0.1226537723):0.05471963201,t25:0.1…
		[TREE] 13
		(((((t163:0.4672466614,t255:1.606405388):0.01342151485,t199:1.830535571):0.90776591,t216:0.01481038518):1.07469658,(t175:0.4661622683,((t195:0.08480739361,(t134:1.169061105,t252:1.391027041):0.7198101794):0.4286172297,t189:0.3351126253):0.804214825):0.06753747165):1.450975738,((t13:0.6936392532,(((t227:1.095809295,((t65:0.09993547616,t188:0.1414002232):1.36531983,t128:0.4242768566):0.3300354686):…
		[TREE] 14
		((t1:0.1317614067,t95:0.9844071995):0.5070917257,((((((t33:0.1297347604,t124:0.3600433925):0.1198360275,(((t139:2.466335843,(t92:0.03234711088,t12:0.4554674178):1.515069778):0.1898568956,t234:0.734457449):0.004262017508,((t64:0.4096044383,t42:0.8049006052):0.9392862115,(t37:0.7470462314,t88:0.2589848943):0.09932120447):0.5043816657):0.8248103978):0.2616001929,((t107:0.4841651809,(((t208:0.0221674…
		[TREE] 15
		(((((((t237:0.008767692605,((t37:1.193168851,t245:2.110922808):0.890490151,(t73:0.2225550909,t29:0.08141247951):0.6553421109):0.3557934547):1.09446049,((((t248:1.194665535,t5:0.4294898675):0.3231208201,t222:0.1377105874):0.38825766,t211:0.8047521041):0.1274823418,(t121:1.364390829,t141:0.01669589453):0.8369815209):1.792077991):0.3878277749,((t56:0.2115506799,t63:1.966538353):0.6509740166,((t97:0.…
		[TREE] 16
		((((t64:2.693353348,t9:0.05265758285):0.1936004541,(((t112:0.5653912723,t13:1.115695613):0.08133234465,t10:0.9997253092):3.141096188,(((t246:0.1739815539,t202:0.3236130208):0.2618142181,(t135:0.558420673,t166:0.6377217975):0.8153609633):0.01768643106,t182:0.09308322798):0.1579758856):0.1409404722):2.710164451,((((t256:0.4166901996,t18:0.6830858416):0.04401565608,((t31:0.04595976748,(t148:0.230577…
		[TREE] 17
		((((((((t121:2.068961444,t219:0.6880748612):0.4762623375,t161:1.227784027):0.1607472198,(t57:0.3525714315,(t87:0.05157441997,(t58:1.233180088,t148:1.292073949):0.8970020581):0.1906747495):0.04937764164):0.0505565159,((t231:0.5661679199,(t144:0.03372737182,(t61:0.3532523098,t142:0.5458894558):0.2740954513):0.7213581763):0.7480418467,(((t145:0.004789595725,t15:1.544541669):0.7703207873,(t240:0.9987…
		[TREE] 18
		(((((t60:0.9553769733,(t67:0.07530721785,t76:0.9602887006):0.2748648354):0.5735051883,(((t58:0.8690070016,t97:0.07187889586):0.007286445434,t102:0.09185892141):0.006087809568,t100:1.393655568):0.2341948517):0.148030685,(((t123:0.4448741325,((t190:0.1064520936,t149:0.529840257):2.169655124,(t232:0.4060704919,t254:0.2691603266):1.788826071):0.5138855354):0.06314882683,(t50:0.6796848769,((t156:0.416…
		[TREE] 19
		((((t201:0.4004769497,t43:1.074899686):1.545160971,((t21:0.7391763671,(t231:0.3885662528,t150:0.1327016782):0.6757388715):0.3286472072,((((t189:0.08403657307,(t239:0.2219912957,(t126:0.09028127478,t134:0.6227608071):0.7873119143):0.8437642483):1.186294532,(t147:0.07301546424,((t76:0.01303798496,t235:0.1650974816):0.00516279616,t83:1.503734063):0.1211689141):0.01581610652):0.1102243315,t217:0.8497…
		[TREE] 20
		((((t168:0.409343089,((t124:0.2770055712,t204:0.0002593176905):0.2020531679,t87:0.04405199905):1.090081061):0.3944981438,(((t155:0.8993673231,t33:0.2100042445):0.01836034255,(t241:0.007424661191,(t71:0.5091605424,(t27:0.07779583683,t154:0.206030292):0.30196369):0.8796031987):0.0689106693):0.03050005962,((t207:0.2807167761,t192:0.05177717004):0.3398885073,((t142:0.6376441689,(t181:0.2864907614,t32…
		[TREE] 21
		((((((((t80:0.820999882,t68:0.2165455027):1.152969769,t69:0.06186228851):1.004650565,(t217:1.517770715,t86:0.1771352882):0.7104340046):0.2400914575,t53:0.9956417195):0.1241852954,((((t110:0.464577415,t96:0.3661429533):0.1496318872,((t127:0.5375095601,t212:0.03179607889):0.08728592884,t31:0.3300348597):1.367902503):0.2860081601,((t65:0.174463571,t21:0.3561055879):0.4161253157,t147:0.2357652127):0.…
		[TREE] 22
		(((((((((t182:0.004905859474,t116:0.7668483):0.03314367938,(t130:0.7834628149,t239:0.08388748881):0.135845231):0.2835590842,t84:0.498545256):0.1442968387,t55:0.431434867):0.3999403256,(((((t59:1.425216414,t94:1.274994735):0.5219468074,t126:0.5670509338):0.6062399633,(t33:0.02534872876,t201:0.8107383605):2.270011792):0.09481803817,(t194:0.2714775624,t202:0.3584985453):0.1218081223):0.1031294309,((…
		[TREE] 23
		((((((((t158:0.02858117501,t152:1.00779169):0.3183598812,(((t246:1.780498556,(t13:1.235286548,t110:0.7730888417):0.7734747063):0.190218684,(t194:0.119173229,t81:0.2489849692):0.4471504033):0.3809773387,t185:0.02673655143):0.1512934708):0.009437742292,(((t222:0.4225009461,(t234:0.2842414111,(t124:0.2443620241,t204:0.727537038):0.6469712639):1.160322252):0.4250385059,(t76:1.130153696,t106:0.6337701…
		[TREE] 24
		((((t75:0.5225424524,(t236:0.5503219389,(t234:0.303851964,t191:0.002283897892):0.1304347215):0.1919979604):0.4074037624,(t78:0.4668134628,(t192:0.02388299955,t22:0.002142223762):0.2247157365):0.4654439031):0.3363373603,((t243:0.2056273795,(t198:0.2183769464,(t29:0.5842906129,t95:0.294590221):0.2786662186):0.1010632913):0.3243989847,(((t44:0.1399269932,t76:0.04840381932):1.190488556,t103:0.2829231…
		[TREE] 25
		((((t93:0.1307143614,((t120:0.09175456751,(t84:0.125394176,t243:0.1646061386):1.510482593):0.2860939719,t195:0.2112797799):0.5140045443):0.328819172,t137:0.5248412005):0.266392233,(t125:0.1985046865,((t244:1.375019177,t135:0.03363952856):0.4586080794,t231:0.007061698617):0.7534373491):0.6311249011):0.9463380314,((((t145:0.307620072,((t254:0.08045437373,t205:0.4084586296):0.204851757,t44:0.2699388…
		[TREE] 26
		(((((t184:0.113411017,(((t95:0.7777932559,(((t60:0.5486178575,t31:0.06739803543):0.3756226162,(t138:0.01499650418,t188:0.0266710618):0.0215219073):0.06931310612,(t241:0.4561022785,((t153:0.07630939293,t129:2.149241986):0.6188789491,t208:2.144585202):0.1362675138):0.3153420992):0.2412810787):1.006423135,(t232:0.5161319556,t27:0.4004188818):0.0302816059):0.5465850313,((t91:0.07035772665,((t183:0.48…
		[TREE] 27
		((((((t162:0.5274386969,(t184:0.06988748047,t175:0.03005422049):1.131963952):0.38385387,(t148:0.2868006488,t122:0.06003263569):3.453727833):0.6072096214,((t132:0.11849055,(t170:0.3922140952,(t144:1.143964696,t236:0.3071903852):0.3621933509):0.3390062125):2.288902262,((t45:0.1203666301,t149:0.04411740117):0.3161034463,t133:0.07776093657):0.1214210463):1.369760902):0.09494895255,t233:0.6479675919):…
		[TREE] 28
		(((t142:0.762311473,(((t232:0.8132966552,((t161:0.05291577165,((t136:0.0283646835,(t92:0.05349693512,t182:0.8462590668):0.4237780168):0.06523264719,(((t43:0.8650728063,t141:1.468011878):0.1775135761,t239:0.7820911575):0.05263812351,t39:0.512256783):0.8938802816):2.10937118):0.8138317139,((t64:0.9120296761,t185:0.4500330966):0.8077773897,t20:0.1407502964):0.04148317548):0.6092895106):0.05827709916…
		[TREE] 29
		((t72:0.459143247,((t192:0.2623955212,t75:0.9195698496):0.1187584975,t62:0.269859419):1.009115935):0.3936165058,((t97:0.5701592858,t29:0.902721595):0.03949244048,(t154:0.2858342687,t25:0.06411695667):0.6095800042):0.0848642257,(((((((t10:0.4366840515,t184:0.0520624402):0.100298455,(((t87:0.7788775131,t190:1.427646727):0.8723086379,t125:0.9077858952):0.2743012295,t208:0.2131462386):0.1796441748):0…
		[TREE] 30
		((t160:0.3424241564,(t229:1.278311335,t28:0.8917840076):0.278110601):0.3533763616,((t115:0.3036045386,t50:0.9029654152):1.346808539,t140:0.4050397067):0.4033733038,((((t18:2.164154628,t129:0.02126460173):0.01815002799,((((t191:0.3461470138,t151:0.1082902201):0.2196919404,((t75:0.2185987641,t214:0.1542143232):0.1610372288,t112:0.4182518255):0.395594728):0.2935910546,(((t202:0.08987369517,(t99:1.67…
		[TREE] 31
		((((t117:0.04623959265,t133:1.046718265):0.2742889812,t179:0.4114652979):0.2584161223,(t204:0.3789786827,((t13:0.07769863587,(t137:0.6889673508,t154:0.05720570474):0.2797864024):0.05186484591,t88:0.2353500425):0.8679452566):0.5143468468):0.004571285431,(((((t255:0.8655286505,t22:0.05185308005):0.1444057655,t43:0.5375482524):0.02011256943,((t167:0.4758394658,t114:0.3745547593):0.015905827,((t14:1.…
		[TREE] 32
		(((((((((t103:0.3398232171,((((t159:0.2046976949,t10:0.1882988485):0.7597805028,t242:0.1122257223):0.36378139,t249:1.64736852):0.07941643195,(t142:0.6948646912,t170:0.2633828274):0.3106373802):0.5218966049):1.825024332,t233:0.158404347):1.11429523,(t79:0.4657162651,((t48:0.3461771666,t138:0.1163448138):0.172764397,(((t57:0.7111831158,t245:0.2443902567):0.200371692,(t225:0.05795598093,t81:1.451020…
		[TREE] 33
		(((t166:0.7645520605,(((t206:0.9135417305,t205:0.1347450731):0.03677361482,t185:0.4001878496):0.09701327747,t85:0.5104429962):0.4517193157):2.729940646,((((((t55:0.6551607242,t84:0.1351452568):1.651872788,t168:1.432017177):0.08861585264,t160:0.03427420867):0.6769010318,(((t173:0.4140604973,t114:0.9720011806):0.0193817406,t175:0.2336971564):0.7261966709,t115:0.01989567162):3.15060453):0.405016658,…
		[TREE] 34
		(((((t226:0.02927491069,(t87:0.02320361496,t43:0.6077027637):0.009417335503):0.05377978389,(((t37:0.0592019225,(t127:0.5435487758,t28:0.04620210924):1.210871334):0.7745415641,t94:0.4168244186):0.122993527,t57:0.9949092445):0.3964278404):0.02190743285,(t174:0.7353397496,t121:0.009112455527):0.446391168):1.011149719,((t153:0.5676327967,t59:0.1284403189):0.507555807,(t206:0.2649590771,((((t183:0.157…
		[TREE] 35
		((((((t222:0.1838038235,t41:0.0129310484):0.196593567,t76:0.4966789484):2.093777696,((t243:0.6114617493,((t43:0.2387828047,t103:0.005331022163):0.6669539576,((t45:0.4711698338,t77:0.8036317744):0.8750816164,t3:0.4577745958):0.3546035363):0.2618427272):0.3505346869,t20:0.1420770744):0.4145546376):0.2649265847,(((t228:0.2387852713,t109:1.149608019):0.4946643207,((t52:0.6530462783,(t180:0.1927254149…
		[TREE] 36
		((((((t192:0.6042099767,t48:1.645522676):0.08128917707,t72:0.05247374203):0.2254815551,t23:0.2532963729):0.5825054738,((t136:0.2728147481,t142:0.01452815123):0.9620933059,(t10:0.1911031433,t46:0.2102977895):0.09694761666):0.9488528696):1.350483539,(t134:0.497713665,t83:0.08261335003):0.4992777682):0.4015420654,((((t181:0.4226881447,t108:0.2282238591):1.038290203,((t139:0.5733909206,t200:0.5930436…
		[TREE] 37
		(((t221:0.8356583268,(t17:0.8256166561,t234:1.653874793):0.5219746921):1.087023674,(((((t173:0.15987333,t60:0.09580478659):0.0991783787,t104:0.1223769787):0.5845460351,((t22:0.8298958921,(t86:0.001350984482,t222:0.8722500288):0.2027078946):0.3219658011,t230:0.2343785574):0.371343205):1.191894985,(((t208:0.3805352859,(t25:0.2587202522,t18:0.05025808601):0.6185349263):0.6189146118,((t9:0.0740452218…
		[TREE] 38
		((((t193:0.1726326981,(t1:0.2674758583,t110:0.05927815242):0.7636343715):0.9005897229,(t74:0.1843988264,(((t45:0.3606701786,t26:0.7931328686):0.02014440438,(t114:0.5524377036,t163:0.173790697):0.6747576091):0.04022805002,(t47:1.239394692,((((t245:0.1557434658,t242:0.00238083377):0.1301320249,(t248:1.117081393,t155:0.2411732832):1.169304019):0.009644697653,t136:0.24659133):0.7447677692,((t173:0.12…
		[TREE] 39
		(((t47:0.5796175557,(t139:0.4903072668,t197:0.08052234747):0.5267330634):1.308159473,((((((t23:0.2026635097,(t156:0.3075146324,t183:0.05512799338):0.7982489112):2.902036476,(((t68:0.02158699697,t234:0.05524921421):0.4683345163,(t69:0.5935445339,t163:0.1293819526):0.2559886216):0.7634720755,(t230:0.05958802905,t76:0.9239215934):0.8635692829):0.3324546816):0.4350657309,(t97:0.4211676796,(t115:0.076…
		[TREE] 40
		((((t55:0.0677740823,((((t45:0.08444770193,t51:0.2025733737):0.5162174689,t39:0.1049953199):0.2012836749,t184:0.4494889674):1.146339421,(((t214:0.2273514797,(t74:0.2531947712,t141:0.002173404468):0.1590381312):0.01624364406,(t221:0.1966956843,(t168:0.619283942,t197:0.8535144783):0.08932114913):0.3767213588):1.066557581,(t47:0.5825513894,t81:0.1437546792):0.2399335725):0.2596815068):0.1344971732):…
		[TREE] 41
		(((t155:0.01631503669,t32:0.7782135174):0.434626976,t93:0.02697766855):1.005405398,(((t141:0.1493514569,(t192:0.08409943783,((t132:1.081457316,t27:1.089819047):0.3912442629,t216:0.3963804147):0.1968275982):0.386111227):0.2979393275,(((t2:0.3710858132,t45:0.1695192034):1.125426945,t53:0.4421616559):0.003788249497,(t248:0.542224755,t76:0.2026964022):0.05890340447):0.7085067133):0.09420045745,((((((…
		[TREE] 42
		((t90:0.1734032978,((t108:0.05201984779,t180:0.1830243594):0.05421138358,(t193:1.464224182,((t119:0.783870839,t5:0.2616492326):0.3242462289,t167:0.1335848207):0.2887046139):0.07507934774):0.2574807212):0.792742785,((((t188:0.2363974121,(t99:0.3751605064,(t85:0.07882406027,(t132:0.8306281674,t209:0.1762728714):0.2587095949):0.03159430019):0.5985187953):0.2107515672,((t29:0.8264162642,((t42:1.94624…
		[TREE] 43
		(t106:0.4803621216,(((t57:0.3326393296,(((t239:0.2380450212,(t172:0.3669600865,(t130:0.3320976123,t140:1.819443696):0.5667710011):0.8373338295):0.1037746184,(t184:0.08135785442,((t17:0.746905799,t110:0.06342348457):0.7313985812,((t231:0.03782390906,t121:0.01965236687):1.198163641,t176:1.075466921):0.1546355619):0.8023191914):0.6432617949):0.1664685195,((t230:0.4566058647,t235:0.01036358275):0.232…
		[TREE] 44
		(((((((t155:1.049026567,t169:0.07811240142):0.7806389518,t242:0.1497831456):0.1887056923,(t161:0.5215142905,(t66:0.6263392339,(t200:1.770947653,t64:0.07272458891):0.1608764913):0.04707160825):0.6768799061):0.08541755565,(((t246:0.6396471974,((t35:0.1285172956,t185:0.8632219024):0.09783282015,t128:0.009139105445):1.74685048):0.3117784156,(t3:0.1918542697,t125:0.3208015731):0.7223167872):0.21303681…
		[TREE] 45
		(((((t204:2.920399777,t45:0.2722638162):1.277066774,(((t53:0.03226838305,t57:0.04551870888):0.1644453797,t80:0.2363846796):0.2849785879,t245:0.5891858481):0.326315667):0.2354856415,(((t112:0.02073970507,t5:0.3394252534):0.3715285819,t111:0.1841448185):0.4532587411,(t125:0.1281972954,t169:0.705511206):0.03430821258):0.7610445233):0.01479263771,((t7:0.1568797291,t92:0.04408419772):0.9802245562,(t20…
		[TREE] 46
		(((((t196:1.016798423,(t177:0.1649810092,(t32:0.1115222546,t255:0.2601170812):0.4339901814):0.5716618174):0.7180029703,((t8:0.3715376319,t250:0.2293918652):1.485274747,t130:0.7897161599):0.958783064):0.6337594003,((t183:0.2569475903,t175:1.09953417):0.3640450155,((t15:0.1755698955,((t29:0.2378773614,t75:0.2057100646):0.4652031841,t215:0.8690576395):1.657345229):0.1366936173,(t111:1.246323611,t37:…
		[TREE] 47
		((((t29:0.2118699781,(((t121:0.1279765273,t195:0.156475863):1.236150133,t216:0.493509436):0.5449698646,(t192:0.3746547545,t48:1.724016722):1.12807406):0.03189837044):0.01921727128,(((t112:0.05739646213,(((t164:0.06373355491,(t244:0.4070379581,t135:0.4861798957):0.3885079448):0.4475882835,(t128:1.126265826,((t16:0.07068613971,t80:0.0133840933):0.1244970115,t64:0.639494753):0.2198043251):1.09936272…
		[TREE] 48
		((((t160:0.7666164487,(t59:0.1887204365,t203:0.1881162668):0.06720859208):0.07748662587,((t191:0.0706806602,t70:0.165193832):0.466011708,(((t226:0.6823823266,t98:1.353537206):0.4001251366,(t114:0.3551888366,(((t109:0.1777382651,t23:0.9855279382):1.574672531,(t36:0.0006412747982,((t208:0.4379722979,t248:1.307941056):0.01124675659,t14:0.1209353774):0.3753621373):0.8899444034):0.3005863428,(t26:2.66…
		[TREE] 49
		(((t118:0.08176509617,(t193:0.4036001614,(t237:0.09783040337,t150:1.300317471):0.06069841725):1.310170892):0.7319090441,((((((t69:0.5498926471,((t169:0.06140114716,t50:0.02444548086):1.059783163,(t177:0.2388036258,t54:0.2790731899):0.2258729455):0.5723171411):0.245054072,t133:1.083952025):0.05575962924,(((((t46:1.037120893,(t229:0.6839623973,t196:0.02408142621):0.1127993499):1.615011513,t89:0.209…
		[TREE] 50
		(((((((((t189:0.406481876,(t138:0.1852647899,t91:1.608430412):0.5651051299):0.2639023615,(((t172:0.6464825932,(t191:0.03118747449,t227:1.713455617):1.154758883):0.1713197262,t187:0.3343039891):0.2969540569,t199:1.057790544):1.835173132):0.01252256148,(t184:0.128883773,(t162:0.1713338022,(t19:0.7412442378,(t216:0.3116214368,t244:0.06159905274):1.219607907):0.005079427967):0.816215272):0.2766775608…
		[TREE] 51
		(((((t208:0.2422995085,t140:0.4725820739):0.1052173746,(t251:0.0302510519,(t117:0.5133443582,t243:2.344362715):0.18080119):0.3235318025):0.2213710768,t72:0.1578098458):0.1527051262,(((t225:0.3240635197,t56:0.6014374262):1.010213785,(((t240:0.6080480614,(t10:0.738124255,t156:1.106276137):0.3409575706):0.2965960654,((t113:1.638138365,t227:1.073658041):1.655181948,((t143:0.2966964392,t153:0.50126344…
		[TREE] 52
		((((t228:0.1410886261,t96:1.074746425):0.1432826936,((((t135:1.086350941,t196:0.3716316134):0.005578439262,t88:1.314598055):0.08486069087,t165:0.5426262955):0.9135228088,t177:0.9026525607):0.1193383801):0.2153633342,t100:0.228153453):0.1355094103,((((t58:0.03066682839,t59:0.002593777065):0.8493059721,t234:0.8150801267):1.322981839,(t92:0.5050653019,(t7:0.2009451801,(t118:0.9521729317,t21:0.196566…
		[TREE] 53
		(t165:0.97749227,((t17:1.52598891,(t10:0.2759312196,t37:0.1587331749):0.4800193696):0.05739673111,(t147:0.1111403981,(t64:0.09427924105,t135:0.7825709276):0.4394497471):0.2572430365):0.194065341,((((((t245:0.1363671024,(t123:0.1488338304,(t75:0.2154552143,t103:0.03222168192):0.3419775318):1.456135396):0.5831253528,(((((((t141:0.1572788935,((t128:0.0004528005928,t71:0.6597672449):0.1517609113,t172…
		[TREE] 54
		(((t164:0.2602156602,((((t82:0.7555490389,(((t90:0.8754039239,t215:0.3266362858):0.0009029535577,t15:0.1600628204):1.35790809,t77:0.1731902088):0.1667774408):0.2515801723,t60:0.06439912203):0.204692794,((t190:0.3618208328,(t105:0.3030956406,t177:0.929770099):0.5441004923):1.077062475,(t242:0.5275068963,((t9:0.09251723974,t217:0.8706591548):0.4001259136,t115:0.3917062855):0.1024264705):0.070217704…
		[TREE] 55
		(((((t56:0.1974413299,(t17:0.07539245576,t236:0.006681477884):0.1112967536):0.1017690599,(t139:0.5913146906,(t135:0.308997209,t68:0.2801891212):0.8100530235):0.003662466695):0.2028423073,(((((t149:0.6097359517,t99:0.234779116):0.3308194436,t164:0.3120119814):1.297586453,(((t10:0.2002137601,t238:0.3944173918):0.3910028431,(t37:0.005690901307,(t97:0.4935810384,t20:0.5219304475):0.8462669914):0.0907…
		[TREE] 56
		(((((((t137:0.259324441,t157:0.1016655231):0.3229207464,((t164:0.1598948531,t102:0.6055004037):0.671491752,(t196:0.3759562022,(t103:0.3780705919,t237:0.0140334417):3.009141021):0.4442734108):0.1553738324):1.338385752,t48:0.6858167401):0.8354276008,((t255:0.1107399568,(t38:0.16211321,t45:0.1409409116):0.6477645547):0.1146375749,t241:0.5658410336):0.1109269775):0.2256604305,(((((t10:0.4765381184,t8…
		[TREE] 57
		((((t112:2.410037065,(t233:0.8040025974,t49:0.4162243968):0.1322882394):0.179647681,(((t155:0.4247991696,t137:1.216815024):0.5530968178,t158:0.3063238515):0.5934340604,t38:0.206145986):0.01836736922):0.3687523994,((t200:0.08092271304,(t103:0.9715520478,t138:0.1218659554):0.5924142762):0.7965642199,(((((t169:0.4186333273,(t128:0.1080093703,t176:0.845184654):0.02369303606):0.3418722611,t183:0.02633…
		[TREE] 58
		((((((t49:0.01279600337,(t209:0.3951828587,t116:0.2786850829):0.5189066259):0.1197534704,(((((t68:0.03482994647,t124:0.09785770392):1.116465895,t249:0.008909411263):0.2147674693,t138:0.7260566968):0.09582332685,t233:0.2352613499):0.743164591,t188:0.7954970626):0.3855630309):0.7257066818,t93:1.197874651):0.4885870494,((t107:0.7366830809,t100:0.2519827639):0.5194716141,t175:0.6807100139):0.01829500…
		[TREE] 59
		((((((t82:0.2081188289,(t42:0.06834676885,t68:0.6046443372):0.04504256113):1.589087989,(t208:0.500685485,((((t5:2.511241344,t152:0.7853832757):0.4512519641,(t144:0.05377377244,t105:0.7086478967):0.1418964057):0.6440288476,t205:0.8317742853):0.4816262377,(t190:0.0452931386,t187:0.1499576292):0.3896041498):0.3780657588):0.0639196753):0.2416627957,((t33:0.4129998106,(t227:0.06362081924,t106:0.041167…
		[TREE] 60
		((t189:0.6425222424,((((t5:0.08612077101,(t65:0.7333664372,t170:0.2686805062):0.549441986):0.02952811947,((t32:0.3293458784,(t22:1.198340329,t142:0.2273690901):1.454947555):1.036607798,((t232:2.008070479,(t243:0.1296555081,t219:0.08319103491):0.4599241881):0.7510930457,(((t33:0.4714207081,t56:0.11219554):0.1228258729,t132:0.2440740147):0.03919034431,t3:0.07652732194):0.03587451926):0.3073791238):…
		[TREE] 61
		(((((t25:2.140037679,(t155:0.005242804764,(t177:0.5844388973,t47:0.4330081912):0.9684863975):0.02972754298):0.6385998651,t26:0.8594960747):0.8881822647,(((((((((t119:1.205428074,t38:0.2191858341):0.6360321841,(t49:0.9599966434,t236:0.6870517037):0.495041809):3.069028728,((((t9:0.02838309039,t92:0.5484186872):0.06223142244,t150:0.2202947152):0.03077870002,t110:0.4976609219):0.1877303154,(t137:0.06…
		[TREE] 62
		(((((t214:0.3964414573,t189:0.1488590362):0.7523274622,(t69:2.245090091,t96:0.7293894561):0.239467052):0.05661338916,((((((t227:0.07576664328,(((t168:0.1917778377,t8:1.233634695):0.5481730341,t185:0.2107553486):0.06133932853,t150:0.1495296801):1.071077547):0.5978424647,((t75:0.4732059073,t181:0.2864645075):0.3253937112,(t86:0.4221929763,(t148:0.1866339109,(t57:0.2760710218,t45:0.99977392):0.15912…
		[TREE] 63
		(t28:0.8496015872,((t84:1.245300679,t41:0.6464580807):0.5933933835,t202:0.6353157186):0.0852190339,((((t76:0.0310193997,t238:0.8063616352):0.3017051269,((((t194:0.5064183627,t131:0.6032996396):0.3678280972,((t98:0.684111407,t111:0.490355568):1.012400341,t72:0.01539265565):0.64204113):0.6495440653,(((t185:1.080022664,(t158:0.4177433815,t193:0.3119840513):0.308051599):0.0366219203,t60:0.04078989779…
		[TREE] 64
		(((((t31:0.1834605973,((t152:0.3772387341,t15:1.245271659):0.1225203325,((t221:0.2728891778,(t236:0.2280726179,t105:0.2072459178):0.4205045858):0.7194713978,t128:0.138769977):0.03905364778):0.719690106):1.487797541,(((t147:0.8586768163,((t13:0.08931548674,(t39:0.4748952025,t175:0.0533016168):0.3156211268):0.1784532561,(t208:0.3851419794,t216:0.1958765325):0.9719341602):0.0733965775):0.2110737236,…
		[TREE] 65
		((((((t211:0.178427022,t60:0.2646377801):0.03827692131,t102:0.8517139069):0.238966194,((t175:0.08305864206,t67:0.1718408631):0.4258765151,t138:0.5189407891):0.0605191919):0.06683547276,(((t36:0.4991439441,t217:0.208319495):0.2427028823,((((t160:0.1588199477,(t4:0.1912513857,t230:0.007318971311):0.1461012794):0.133845693,(t182:0.09851308283,t38:0.1654219506):1.30784106):0.4597845673,(t240:0.347736…
		[TREE] 66
		(((t209:0.4239965076,(((((t179:0.277088279,t172:1.53679546):0.00310255657,t118:0.5141833746):0.3481767024,t24:1.043613139):0.5513220588,(((t128:0.1260214347,(t16:0.4486174101,t56:0.2245584971):0.03516600934):0.2072450549,((t126:0.2881105046,t105:0.5847681337):0.3952833467,((t43:0.3819285317,t182:0.6001005941):0.1326285987,t134:0.3758933695):0.04060912388):0.08513374231):0.4798122931,((t22:0.15709…
		[TREE] 67
		(((((((t111:0.8839543887,t150:0.4851021315):0.806569546,t211:0.02445735922):0.2966761326,t35:0.01422748808):0.125537658,t85:0.1015264436):0.1233953838,((t167:0.2938295321,t67:0.6838291604):1.60625875,((t195:0.6832272047,(t181:0.1853789967,t213:0.3224877889):0.04683895782):0.07853765553,((t102:0.1690015434,((t80:0.6087382976,((t199:0.3052788258,t22:0.1460930849):0.3435163917,t71:1.659178939):0.227…
		[TREE] 68
		((((t86:0.2345341274,(t38:0.6151181916,t37:0.5878720158):0.0136083998):0.04923135268,(t142:0.7216913858,(t143:0.4815640356,t81:0.0202274256):0.1793378098):1.223590999):0.1933282414,((t108:0.008774741786,t4:1.513316512):0.03782942798,(((t114:0.175732577,t223:0.1191630005):0.3177439887,(((t96:1.487852609,t221:0.03256835695):0.3464905422,((t80:0.1107408821,t148:0.4678022023):0.1716652696,(t145:0.432…
		[TREE] 69
		(((((t202:1.328130796,t3:0.3917627581):0.5694365473,((t130:0.4908579089,(t58:0.06713870784,t157:0.2502505085):0.4953844631):0.4131240214,(t53:1.084386959,t140:0.7639945317):0.01456903544):0.2728512043):0.4720784672,((((t204:0.07193964573,t175:2.445754849):0.3998826892,(((((t182:0.2650856443,t253:1.39160433):0.4786362906,(t91:0.00518783486,((t133:0.235739718,t252:0.7088592695):0.4595268327,((t107:…
		[TREE] 70
		(((((((t216:0.5358777735,(t136:0.1015401604,(t66:0.005939757125,t62:0.01210926636):0.6687202095):0.7652362044):0.02950782753,t170:0.7019060412):0.6623095218,(t190:0.7052149715,(t94:2.364326963,t26:0.2146185623):0.005629417519):0.4337183315):0.787087433,t48:0.3499075233):0.1445052207,t99:0.5469276295):0.2727468698,(((t96:0.7310133557,t199:0.3733487134):1.324248017,(t208:2.281519869,t128:0.25881153…
		[TREE] 71
		(((t194:1.728222422,((t73:0.4414096507,t174:0.7254827097):0.298985804,t123:0.7090134495):0.09845976275):2.212282443,t253:0.0004029970641):0.2675414649,((((t242:0.2710261859,((t88:0.1342986319,(t183:0.8633100012,(t200:0.6594717032,t24:0.5932858134):0.7596360848):0.008860411821):0.3428951039,(t28:0.1851106901,t182:0.6118202446):1.071244883):0.09759737463):2.39497065,t219:0.1843969743):1.00065885,((…
		[TREE] 72
		((((t242:0.3016601975,(t183:0.1877887074,t212:0.4466797104):0.4598680436):0.09133967178,(t87:0.1001023038,t170:0.166434933):0.04573437385):1.356023825,(((t104:0.443442693,((t163:0.003533908862,t173:0.2648844623):0.2370951234,((t43:0.394009239,((t126:1.180173249,(t48:0.7310926457,t188:0.1057836235):0.009282261599):0.6141397878,((t56:0.6057598791,t116:0.2326259485):0.002515308093,(t174:0.197828294,…
		[TREE] 73
		((((t133:0.136321607,(t76:0.1671516187,(t95:0.6193664325,t113:0.5289407042):0.1922118165):0.2967673647):1.300060802,t14:0.7195341168):0.4491899967,((((t174:1.02788458,t124:0.2455631902):0.2561546061,t250:0.3721684851):0.3394908786,(((t39:0.9941806821,t232:0.1241049974):0.2804770838,t241:0.5106778214):0.5868978994,(t238:0.4778772825,(((t12:0.3355841099,t249:1.206617092):0.5995383546,t78:0.58449004…
		[TREE] 74
		(((((t79:1.732426394,(t46:0.3264646707,t39:0.2861778142):0.07893217332):0.001024742611,((t141:2.356926838,t132:0.1639929991):0.2147639866,(t153:0.007029119483,t161:0.6898406748):0.3550475938):1.025245413):0.7948913378,((((t172:1.082921786,(t252:0.6947259506,t224:0.115399806):0.408864195):0.4243579915,(t52:0.2706688715,t124:1.090063778):0.09177012392):0.5444028917,(t215:0.1102199566,(((t34:0.57960…
		[TREE] 75
		((t185:0.1014463266,((((((t108:0.08631726103,(t170:0.1371237727,t244:0.02728818869):0.2567565301):0.144205843,t94:0.4323670185):1.014061715,(t43:0.5296885851,(t83:0.2204386871,t154:0.3704235595):0.4183509298):0.404088275):0.4944486867,(t25:0.5750959432,(((((t226:2.354396293,t38:0.3496174864):0.9306638018,t161:0.090331852):0.3865855681,((t238:0.08635170385,(t196:0.460482826,t112:0.005022392925):0.…
		[TREE] 1
		(((t66:0.2008591349,(t225:0.1695174836,t190:0.6277636881):0.6939387926):0.08404690148,((((t229:0.6452528643,t49:0.6888186969):0.2864557581,(t93:0.8788059504,(t212:0.3389956541,t235:0.2771855756):0.8922949399):0.3994322663):0.1289259968,((t82:0.3129039099,t56:0.2670217361):0.8799672685,(t238:0.113212442,(t120:0.7183523874,t81:0.424429473):0.1287205033):1.050390888):0.8860021615):0.01452783681,((t2…
		[TREE] 2
		((((t92:0.1674764845,(((((t136:1.577271506,t187:0.1167078714):0.06609481736,(t122:0.07670249697,t48:0.04681160473):2.194023816):0.08353769473,(((t118:1.077511049,t159:0.8381659111):0.2284436307,t222:0.1947044409):0.2061567602,((t139:0.02778497548,t75:0.02240877482):2.707518349,t207:1.136735675):0.2743388228):0.5022067045):0.3587456844,((t52:0.3955923845,(((t220:0.0651901705,t42:0.4997845809):1.35…
		[TREE] 3
		((((((t61:0.1136483448,t115:0.5553442668):0.429878782,t141:0.5481193927):0.03204419559,((t15:0.5627705138,(t94:0.4450464513,t36:0.2467572305):0.06164013902):0.008496322436,t73:0.2650740936):0.1330733541):0.1968019826,((t40:1.646498236,t212:0.3250340475):0.05607864214,((t22:0.9421367356,t201:0.2030548947):0.3142348307,(t117:0.1630114212,t105:0.7023878293):0.9596184082):0.2246172952):0.07829753534)…
		[TREE] 4
		((t208:0.4323142457,(t17:0.03703370178,(t204:0.1616310268,t227:0.5449467492):1.494048256):0.06765076627):0.8760448563,(t221:0.2498913628,((t225:0.2152143086,((((t56:0.7493731671,t57:0.1701262346):0.611688694,t127:0.964769721):0.3939419552,(t174:0.06545977808,t2:0.1481424234):0.2705142889):0.2733070422,(((t228:0.05995057248,t101:0.2451176369):0.2129365115,t253:0.8950038822):0.06372411891,t176:0.35…
		[TREE] 5
		((((t38:0.8546446934,t248:0.04005552409):0.05661316868,((t92:0.8781678006,t31:0.9185152798):0.8024179413,t188:2.369436914):1.214453784):0.01582355914,((((t101:0.5870861979,((((t94:0.06968246544,t84:0.4170896589):0.6520004105,t9:0.8126763338):0.7973863743,(t136:0.4894697722,t245:0.2841143024):0.8760306341):0.2369346798,(t238:0.4211817123,t153:0.006961049168):0.1289575882):0.2208125407):0.422558970…
		[TREE] 6
		(((t8:0.5373920632,t145:0.8469403078):0.3616783446,(t196:0.5711695208,t183:0.2039097797):0.1437419367):0.3611876117,(((t217:0.4254407529,(t95:0.8802118711,t200:0.3527354506):0.294529384):0.003595813178,(t184:0.2123651602,t195:0.04625538676):1.219080304):0.6704019592,(((t62:0.07330021476,(((t162:0.3121714331,t14:0.2700623525):0.1324186996,((t180:0.2890651545,t226:0.3016971264):0.2342833071,t150:0.…
		[TREE] 7
		(((((t165:0.09815117251,t157:0.4172667106):0.008050426142,((t209:0.9334567052,t243:2.707347267):0.01633995725,t178:0.1424821804):0.08031462384):0.2685062711,(((((((t142:0.1464339775,t130:0.2309445282):0.0303401642,((t54:1.425400766,t173:1.658351593):0.3830858216,(t172:1.277544049,(t244:0.3046195616,(t93:0.09960591281,t37:0.3478858738):0.1078513491):0.1204267512):0.03230686269):0.646811034):2.2078…
		[TREE] 8
		((((t144:0.04972383387,t248:0.1188466167):0.4982085121,t73:1.52278221):0.2325331601,(((((t167:0.2859420059,t200:0.2141516179):1.649335712,t75:0.04496391583):0.2974927577,(t219:0.3635196546,(((t72:0.720353825,t49:0.4929562961):0.6625470924,t157:0.667355515):1.265715736,((t232:0.3185480766,t193:0.2613912674):0.1457387638,(t47:0.09323087055,t187:0.8582076616):0.02960948354):0.6099771908):0.078193993…
		[TREE] 9
		((((((((t132:0.9162593334,t252:0.01806574897):0.8438296914,(t119:0.814498762,t226:0.02124489984):0.06081007048):0.602391513,(((t112:0.2642458941,(t27:0.2771956506,t224:0.0009523315231):0.29912512):0.42461287,(((t199:0.2409685475,t37:0.5599221363):0.01714465013,((t124:0.3289347501,(((t5:0.3243810451,t73:0.06939585279):0.001068855051,t243:0.4190304669):0.1357430817,t166:0.3618866668):0.242173543):0…
		[TREE] 10
		(((((((t60:0.7479047375,t233:0.001624975626):0.4303139793,((t105:0.05036500958,(t23:0.1183714316,t87:0.9889979064):0.535635475):1.272846145,((t247:0.07550360755,((((t21:0.1858345619,t221:1.010821572):0.096105356,t70:0.2672857059):0.3297787276,(t255:0.3833435898,((t130:0.09870350354,t146:1.213100965):0.3747847448,(t62:0.05617424335,t205:0.4333670409):0.2034345001):0.146323886):0.5732356207):0.3979…
		[TREE] 11
		(((((((t9:0.3385494987,t156:0.01343475864):0.7727419214,t6:0.762697914):0.6420045933,t75:0.5110011841):0.7625923233,((t191:0.1936642439,t251:0.09685277985):0.3230593442,(((t236:2.348873341,t229:0.7244478734):1.063576024,((t117:0.3132556791,t217:1.337397757):0.3618305968,t68:0.6771190278):0.08685573121):1.104639857,((t59:0.1568755478,(t141:0.1050708445,(t203:0.009738308934,(t195:0.2473203884,t130:…
		[TREE] 12
		(((((t198:0.7832191409,(t232:0.2733715519,t158:0.2181053439):0.809491476):0.9551056167,((t83:0.04687080137,(t149:0.02466758773,t64:0.6031722766):0.2110657222):0.4548538588,(t74:0.08866746553,t67:0.2373089571):0.1891649375):0.5992304452):0.005830925656,(t54:0.3250201615,((t123:0.5823407075,t5:1.412160461):0.1330602649,t233:0.004540339119):0.1106464263):0.8676581513):0.4951735432,(((t219:0.09311313…
		[TREE] 13
		(((t100:0.2362193586,t209:0.1175683287):0.8093962865,(((t176:0.2270344326,(t216:0.05831446421,t92:0.4768751464):0.557858774):1.299228682,(t195:0.1904502973,(t233:0.6943395519,t69:0.05248029856):0.4593540663):1.013516044):0.1133527256,(t158:0.7858899086,((t36:0.00743034319,t221:0.1696393793):0.1542553499,t95:0.29686429):0.4382901702):0.04198670498):0.1171914616):0.5651139263,((t219:0.2690902636,((…
		[TREE] 14
		(((t79:0.09145674785,t74:0.08162864829):0.4490902409,((((((t101:0.9618064621,t213:0.448053366):0.3042524466,(t31:0.08810669123,(t84:0.0715946164,(t22:0.4544419218,t205:0.3236392799):1.403786453):0.841470617):0.2341779112):0.2157626578,((((t114:1.074650477,(t57:0.05052468204,t78:1.737043454):0.238573032):0.2757506093,(t236:0.01666830759,t43:0.2346692879):0.6185485273):0.3552173152,((t256:1.7880852…
		[TREE] 15
		(((((((t122:0.2115037638,t68:0.2861971234):0.1518499188,(t129:0.08996842377,(t156:0.16807664,t67:0.9121666671):1.134668761):0.5006585449):0.2157164146,(t111:0.3685018151,t150:0.09682640992):0.0367525961):0.7489696489,((t70:1.216481472,(t131:0.0196156373,t36:0.9166019801):0.9724845951):0.1659263102,((t44:0.2087579195,t91:0.2426100448):0.1940050042,(((((t136:0.8730270164,t60:0.1871101246):1.1172543…
		[TREE] 16
		(((t228:0.14261474,t105:1.15304586):0.02911609784,t194:0.1193631926):0.5598996938,((((((t179:0.01310620364,t140:0.6192129118):0.6245083096,t70:0.1344385324):0.5153540089,t255:0.3253304434):0.4021494045,t48:0.110953651):0.2079992408,((((t43:0.0693242345,t189:0.6367876548):2.298665637,t165:0.513970993):0.4403487462,(t128:0.8218087703,t208:1.958993974):0.7444948334):0.9110863017,t53:0.5066532333):0.…
		[TREE] 17
		(((((((t46:0.517870829,t43:0.017402679):0.4114350807,((((t213:0.231739419,t69:0.6059868149):0.4449575147,((t237:0.1706193411,t171:0.3445656784):0.2062930341,(((t228:0.2230758928,t50:0.01744091358):0.1365305574,t107:0.04101843741):0.1143713936,(t180:1.68957302,t131:0.1232940122):0.6555944369):0.4359172187):0.1437600111):0.1328533456,((t201:0.1911263865,(t80:0.1194000819,(t111:0.09366886877,t64:0.7…
		[TREE] 18
		((((t55:1.035575489,((t76:0.4414599319,t75:0.03720116629):0.3287931497,t49:0.9466664334):0.08599022683):0.8574221646,t172:0.7602001754):0.4072591178,(t164:0.1400503707,((t163:0.3217619448,t191:0.3933311198):0.9015999743,(t197:0.8928977307,((t243:0.6075688689,(t25:0.06794437882,(t214:0.6263786414,t238:0.04448771081):0.3826223468):1.581260513):0.5350754731,t85:1.488029499):0.4260971985):0.696967868…
		[TREE] 19
		((t153:0.6879087612,((((t14:0.2379577714,t238:1.037372451):1.802636559,((t132:0.24368832,(t237:0.3687179774,t41:0.04958703625):0.1854763802):0.3064496298,t183:0.1377677682):0.7755626794):0.3943477231,((((((t108:0.5624555237,t102:0.315266805):1.080080512,t253:0.2314407576):0.2390950676,t59:0.09968368817):1.475835651,((t198:0.01956710336,t148:0.4527503112):0.1268145686,t173:1.165424834):0.301284168…
		[TREE] 20
		((((t164:0.6191342175,((t129:1.725258909,t61:0.508306683):0.1028053012,(t86:0.2562867879,(t175:0.04153038142,t253:0.4973464026):0.277873992):0.05528774299):0.6592299184):0.04500344005,(t108:0.9196002502,(t149:0.1700533191,t4:0.451810989):0.5384652465):0.1612713544):1.309795909,((((((((t184:0.01026401254,(t185:0.3148125708,t15:0.0687057067):0.3564453979):0.6526355012,t170:0.3286352244):0.087242749…
		[TREE] 21
		((((t140:0.01327090839,t81:0.6458492656):0.4993763403,(t30:0.2305182174,t210:0.2040366526):0.3644532378):0.8134050682,(((t249:0.7825477784,t103:0.9086781629):0.002541149767,(t235:0.339753194,t45:0.1105011019):1.171676336):0.3826141115,(t213:0.6283836048,t48:1.063481669):0.0338678218):1.009171206):0.01349088311,(((t164:0.9340837842,t15:0.6580016133):0.08333261847,t251:0.113211669):0.2479316168,(t2…
		[TREE] 22
		((((((t125:0.2931927498,t185:0.07959386624):0.1561187448,(t10:0.3050401998,t81:0.1334588416):0.2054779734):1.721486695,(((t25:0.8572076326,((t216:1.032394899,(t163:2.035037498,(t158:0.3758592699,t51:0.3561418139):0.4455968793):1.034828479):0.1207562725,t249:0.1101766833):1.022905873):0.04288868306,t232:0.6323008919):0.01462123652,(((t90:0.2507486236,t12:0.2373254471):0.2489572247,((t16:0.50316037…
		[TREE] 23
		(((t135:0.3542282064,t159:0.3783032363):0.2600193154,((((t249:0.158606562,t52:0.5720849922):2.794682853,((((t235:0.1129396562,t139:0.885709499):0.02529952186,(t158:1.051803577,t173:0.9588864584):0.5373980014):0.586308252,(t80:0.1187770332,t42:0.2761540961):0.5164142176):0.527506341,((t30:0.5821102443,t124:0.1886531354):0.3070922699,(t255:0.2070426848,t142:0.0692962585):0.04156031326):0.0080884480…
		[TREE] 24
		(((((t206:0.115481117,(t46:0.05157544767,t238:0.8165478753):0.09790117093):0.3055145533,(((t76:0.1907703753,t93:0.2234734243):0.4008009623,(t252:0.4167530332,t109:0.05697891163):0.1978090904):0.8224870255,((t225:0.1576150612,((t8:0.09778987469,t89:0.4797144187):0.3150288006,(t94:0.01151303132,(t168:0.6789804809,t177:0.0939640915):0.1610263644):0.08882472408):0.6659233658):0.794445212,t117:0.06952…
		[TREE] 25
		(((((t66:0.8779215633,t194:0.3490407935):0.04551835149,t178:0.4727045828):0.2754672503,(t244:0.9467145809,t127:0.7956326818):0.2127230666):0.4185710684,((((t76:0.09115188802,(t4:0.7058169655,(t150:0.109948006,t149:0.5598318997):0.3351297919):0.2982555768):0.4634959334,t124:0.1876801285):1.68024577,((t106:1.079630843,t48:0.6640498466):0.09192488822,(t227:0.2299454585,(((t101:0.5644577031,(t99:0.13…
	512	[TREE] 1
		(((((((((t394:0.123038953,t418:0.437440238):0.08257529885,t79:0.07016435731):0.1331226006,(((t73:1.084241529,(t119:1.250879996,t9:0.2932505715):0.3035397131):0.3727667048,(t108:0.2322608694,(t232:0.4057079804,t386:0.5095891217):0.8807391766):0.9430585736):0.02626427892,(t67:0.385968424,t411:0.3754881196):0.3593182424):0.1107025321):0.7751073082,((((t376:1.563428711,t405:0.4152353075):0.6628827625…
		[TREE] 2
		(((t209:0.3158922903,((t474:0.3930195207,(t404:0.4105043801,t509:1.540378593):0.5585450451):0.1027259988,((((t411:0.9780507786,t50:0.3060930963):0.2985515587,t115:0.1929478822):0.04423791193,((t358:0.5553142628,t94:1.191599508):0.5262927725,((t108:0.04662907203,t476:0.1372939732):0.1036798546,(t470:0.6784816156,t266:0.852025764):0.03189236051):0.09684074047):1.045925829):0.1245984568,t124:0.00179…
		[TREE] 3
		(((((t126:0.1305837196,t159:0.1592244327):0.4092016383,(((((t59:0.509126707,t439:0.3037649444):0.1912099051,((t29:0.1103253162,t76:1.731838465):0.03106304555,(t90:0.2565219583,t69:0.492256416):0.6908011702):0.0321295592):1.335555843,(t84:0.1115203595,t397:0.1559765269):0.6277774868):0.08269633446,((t479:0.5497405943,t463:0.1270211027):0.2283947759,(((t454:0.4092672253,t256:0.6587891858):0.6947382…
		[TREE] 4
		((((((t209:0.204621088,(((t307:0.1628790901,(t121:0.02324963463,t297:0.7405708855):0.295260991):1.575801544,t4:0.01847979701):0.4538932572,((t365:0.5714348946,t43:0.3412231707):0.7478429935,t241:1.340982324):0.5071919001):0.006220862269):0.004073745519,t51:1.514761891):0.3912631939,((((t118:0.7075110859,(t86:0.6730124857,t82:0.1946798961):0.2558099891):1.085927552,((t288:0.6114681778,((t147:0.461…
		[TREE] 5
		((((((t78:0.1981424253,((t109:0.3781197015,t37:0.3891729877):1.219056788,(t416:0.006009055184,t216:0.5162702352):0.03423475008):0.014309934):0.04124235543,((((t12:0.7646766128,t314:0.5170722622):0.4609721373,t220:0.560982841):0.05824274011,((t275:0.7994555048,t128:1.372662983):0.1061015173,((t64:0.4754141229,(t237:0.344227968,t424:0.2939309231):0.4805010685):0.02658396029,t54:1.155100541):0.62182…
		[TREE] 6
		((((((t404:0.9863737607,t429:0.1042101113):1.550642798,t359:0.9015598343):1.038972883,((((t25:0.1764165147,t179:0.1865943917):0.6316744624,(t19:0.9563857453,t310:0.8154776571):0.5309245395):1.33468125,t103:0.4284909875):0.6443661288,(((((t180:0.3481952758,((t337:0.3968802087,t206:2.133900826):1.097214814,t94:0.002805530703):0.05472430776):0.4095832719,(t27:0.4568628796,t125:0.004112309165):0.0680…
		[TREE] 7
		((((((t83:0.996926805,t150:0.06145149749):0.05631423747,(((t338:0.1111784682,t476:0.3840129059):0.1958446626,(t432:0.1399837048,t62:0.1011215698):0.08624708374):0.02943368,(t294:0.1762988068,t206:1.427980468):0.07134836121):0.163992445):0.6180508854,((t247:0.3814456807,t38:0.4573338353):0.2561077727,t158:0.2147928534):0.574996205):0.8800713643,(t361:0.582616264,t311:0.5281717065):0.1781462226):0.…
		[TREE] 8
		(((((t126:0.4760962617,(((t484:0.07318174322,t144:1.209115396):0.4296300616,t265:0.1203738365):0.04063474759,((((t162:0.5985281349,t246:0.4694912825):0.8243243507,t145:0.02816821277):0.1920106252,t209:0.2210759306):1.523746073,t134:0.02918758585):1.085489844):0.3808418884):0.01208325637,(t460:0.1563335771,(t287:0.9722810378,((t175:0.9840352153,(t400:0.3507244312,t428:0.3497552998):0.006958331214)…
		[TREE] 9
		((((((t178:0.1711844001,(t143:0.3280385395,t277:0.4226846862):0.1419358074):0.7366374316,(t324:0.101360738,(t476:0.2345292603,(t375:1.776813057,(t391:0.01147158588,(t353:0.7120016173,t270:0.314661524):1.21574934):0.06627761365):0.003911393155):0.8759420337):3.419243327):0.7035072455,t53:0.8212634091):0.0631831158,(((((t350:0.5895782001,t245:0.1822477109):0.1150070404,(t93:0.08153885615,t88:0.8703…
		[TREE] 10
		(((((((((t405:1.991929251,t181:0.5928124236):0.2150281306,(t510:0.5598402129,t465:0.4793145489):0.1776622627):0.84315373,((t316:0.2393133154,t179:0.1105982347):0.3067208758,((t472:0.07818816137,t329:0.2048313652):0.6728923013,(t264:0.2379125137,(t124:0.5745026376,t44:0.5159422782):0.407146695):0.2754862176):0.503422996):0.6434325259):0.851768868,((t500:0.1656300765,t261:0.2133314439):2.649442666,…
		[TREE] 11
		(((((((t355:0.5530128996,t15:0.5553257297):0.7256769538,(((t29:2.67672401,(t383:0.1885885931,(t153:0.1341751805,t185:0.4725097478):0.4603598261):1.743643935):0.8874945966,(t367:0.8261430068,(t197:0.3256563081,t4:0.5614048103):0.07731560257):0.05385572067):0.266574976,(((((t182:1.623613357,t398:1.015430217):0.03595918254,t100:0.4671304025):0.1395325027,(t455:0.05805009062,(t49:0.4493436054,t325:1.…
		[TREE] 12
		(((((((t69:0.1332773613,(t175:0.050972105,t256:1.470767394):0.4598521809):0.2168730446,((((t126:0.03017687378,t510:0.1028095663):0.6847117822,(t497:1.068429883,t246:0.1892157555):0.8115187101):0.4430203942,(t18:1.378728698,(((t240:0.2572010381,t176:0.2587271738):0.1644183435,(((t266:0.1018021875,t183:0.2161555705):0.1080185282,((t262:0.2589377095,(t119:0.2987779179,t329:0.143778357):0.3534109411)…
		[TREE] 13
		((((t260:0.3720200062,t43:0.216190818):0.2425989824,((t38:0.2683934516,(t84:0.2676237549,t79:0.07599386619):0.6566522405):0.1036815873,((t42:0.4079375583,t154:0.4599563507):0.2029585955,t175:0.3878937474):0.7066934959):0.08885626678):0.09463121206,(((t314:0.1233099463,t456:0.2299771025):0.13118176,t109:0.008002501912):0.4179525873,t445:0.005465516173):0.2578744895):0.8198435717,(((t440:0.85341293…
		[TREE] 14
		((((((((t214:0.4508688499,((((t191:0.3189350509,t119:0.1114346111):1.077207637,((t172:0.09388291005,t179:0.3126522275):0.6012573759,(t21:0.2690928984,t139:0.2980608828):0.2923178226):0.05292516027):0.4458661612,(t13:0.2421421937,(t368:0.4504525796,t149:0.8344404054):0.2769677103):0.2959886112):0.3526863958,(((t236:0.4806789066,t84:0.03752153949):0.9081701552,(t510:0.7629115767,t163:1.950654748):0…
		[TREE] 15
		(((((((t36:0.02032743927,t377:0.0009084297344):1.368829437,(t433:0.1433656032,(t404:0.2158641265,t400:0.929285801):0.5889263981):0.03816624521):0.1194294055,(((((t483:0.8752608671,t54:0.3748950008):0.5994428471,t234:0.5933499113):0.004140510457,((t11:0.4294825839,t301:0.6716587133):0.5490549984,t144:0.8413943839):0.3073055856):0.1042962139,(((t28:0.8537822971,((t506:0.101463644,t158:0.9101634697)…
		[TREE] 16
		(((((t425:2.530340385,t478:0.1967277091):0.5418374846,t96:1.722426962):0.5186780392,t173:0.04672423573):0.3591791892,((((t320:1.117891508,t18:0.1612866255):0.228718127,t420:0.638607935):0.2825332282,(t340:0.1682004984,t500:1.465335406):0.2243968132):0.0195796785,(t240:0.9203283023,((t84:0.1077272423,(t439:1.017815219,((t11:0.2713522553,t495:0.4431364438):0.281610308,t510:0.06579266535):0.49279049…
		[TREE] 17
		(((((t393:0.5899979262,(t119:1.590677671,(t321:0.0629388607,t104:0.3844253566):0.1461522474):0.2365218794):0.2499972258,t124:0.005716500626):0.04908160586,t51:0.5805359287):0.8665292852,(t507:0.2301407064,(((t151:2.022428475,(t163:0.2143542683,t326:0.6694352035):0.3157234723):0.07370919432,(t433:0.1538128548,t388:2.102895835):0.1612383784):0.02674623366,((t425:1.320457513,t58:0.3931871727):0.1268…
		[TREE] 18
		(((((((((((t336:0.05910742003,(t145:0.6952116144,t30:0.0798258523):0.04020834836):0.1186498543,t243:0.7341251438):0.02651938882,(t406:0.1663040551,t341:0.4017971667):0.3032311227):0.9920359514,(t378:0.08468149253,t381:1.057296603):0.3987907057):0.1382515018,((((t298:0.1144684972,t261:0.6209168425):0.1999037578,(t20:0.1614274897,t352:0.5961109167):0.06562705424):0.1980604075,t47:0.0871063424):1.80…
		[TREE] 19
		((((((((((t71:0.02765786392,t63:0.2554828152):0.003408532834,(t227:0.6130148107,t218:0.08168755844):0.2391384994):1.493373055,t173:0.06003666315):0.3217151128,((t493:0.1712638768,(t198:0.05491482415,t153:0.397935004):0.02636956646):0.2896700068,(((t74:0.0371100409,t17:2.07738326):0.7616501879,t107:0.9093294637):0.4080627775,(((t479:0.0181086075,t237:0.2581622596):0.07718454116,(t112:0.1765432965,…
		[TREE] 20
		((((t286:0.837477426,((t363:0.2960408607,((t56:0.02258239314,t131:0.1703660148):0.821477097,t213:0.02096703579):0.3966929605):0.8187874499,(t345:0.3207144004,(((t83:0.05880156253,t370:0.2607151553):0.8069747053,t416:0.2046111239):0.7469929522,(t3:0.4198451662,(t53:0.2049912891,(t366:0.2588431819,t258:0.317900606):0.1580979801):0.4020444159):0.516988491):0.8030224981):0.04556612524):0.478062097):0…
		[TREE] 21
		(((((((t84:0.898707332,t175:0.133698144):0.1037350567,(t176:0.2304041721,(t387:0.1415708561,t338:0.8356866864):0.2690910913):0.6689797607):0.5341357408,((t296:0.7815531762,((t349:0.6521362159,(t44:1.430206742,t312:0.6654548314):0.8454860467):0.5227220207,t507:0.1019595072):0.6189524728):0.2555008347,(((t162:0.1662275842,(t98:0.782909831,t355:0.1236062045):0.2606416137):0.02048023146,((t442:0.3604…
		[TREE] 22
		(((((((t85:0.05501127499,t189:1.088099253):0.4554740288,t485:0.3634502063):0.03108908189,t34:0.3830717392):0.2437158269,(t451:0.2620586099,(t10:1.093078633,t257:0.2539210068):2.160103569):0.1225357747):0.9286651304,(((t124:0.6150223841,t49:0.5085061518):0.3571340159,((t167:1.238298773,t185:0.00475369161):0.04927464761,(t163:0.6472679134,t150:0.2547121064):0.01406564307):0.4085705279):0.2582014012…
		[TREE] 23
		((((((((t216:1.292295988,t120:0.6366890543):0.4686990685,((((((t134:0.7960146395,(t283:1.099809385,t467:0.6183740678):0.2394419299):0.603871976,t392:0.01127918577):0.04338150914,t281:0.1014958336):0.1815768492,(((t140:0.1781325138,t278:0.2613271258):1.259473369,t330:0.5216292571):0.02901295852,t316:0.603628796):0.06490714638):0.3660859801,((t37:0.1248025155,t108:0.3165340782):2.138394976,(t469:0.…
		[TREE] 24
		((((((((t62:0.1863616367,t107:0.8299067448):0.03035371932,t402:1.764313365):0.2777679185,((t103:0.5537127051,(t199:0.108003851,(t370:0.3223513779,t286:0.5426607833):0.4508663225):0.05758013902):0.2637011201,((((t412:0.09225634025,t43:0.8982289603):0.0627952387,t268:1.15704813):0.1327167869,t511:0.3324863496):0.2923388588,((t360:0.970248796,t359:0.5620055195):0.3083172669,(t414:0.1223999722,((t191…
		[TREE] 25
		(((((t510:0.1061106526,t43:0.158452075):0.6698797978,((t362:0.1137113184,((t409:0.3151992562,t4:0.03804332942):0.5553427511,t134:0.6476168805):0.6820894889):0.01279603387,(t467:0.1200725566,t180:0.05853846017):0.238910577):0.1342095879):1.257987997,(((((t469:0.5260515092,(t267:0.8283119655,t94:0.2074539266):0.1349424489):0.115417918,(t128:0.05150805873,t194:0.2571622704):0.5494316187):0.873394059…
		[TREE] 1
		(((((t91:0.9798476649,(t107:0.1970422105,t394:0.4490062339):0.01216538614):0.1528302191,(t341:0.2354043236,t153:7.647974417e-05):0.4722969494):0.5291170468,((t388:0.4940810981,t390:0.7304316228):0.06442069953,((t311:1.361049657,((t333:0.3343971011,t356:0.120444517):0.3016750349,t200:0.001373006638):0.3100391759):0.1964721181,(((t375:0.01517191217,(t430:0.4062532382,t232:0.1346178487):0.5218494242…
		[TREE] 2
		((((t26:0.2870875106,(((((t74:0.06620034273,t357:0.3653395117):1.249073918,(t109:1.551586393,t372:0.4169223211):0.1667777752):0.1462778118,t64:0.4490701663):0.3386695194,((((t170:0.1308696317,((t215:0.4766123394,(t449:0.9706306047,t135:0.08537921676):2.812096596):1.046643103,(t188:0.3106540446,t271:1.683472961):0.8042560704):0.5231312485):0.05423662667,(t240:0.09051478631,t42:0.007994164665):0.59…
		[TREE] 3
		((((((t353:0.01466303994,t261:1.605666664):0.4165823355,t439:0.09295108495):0.2980045502,(((t309:0.0392153074,((t111:0.2394447026,t214:0.4227355243):0.2987191172,t390:0.2012029761):1.216042214):1.440262944,((t381:0.8857661687,(t81:0.03760398366,t30:0.01691728193):0.1795882094):0.2723557833,(t219:0.9842262137,(t511:1.394328978,((t451:0.7899491674,(t443:0.09707805545,t186:0.397486961):0.6330349943)…
		[TREE] 4
		(((((t243:1.441576581,((t413:0.8025531852,(t91:0.5016854806,((t283:0.6249507439,t346:0.1576762698):0.2901308285,t438:0.3332455119):0.5499825747):1.325578184):0.5816406966,t2:0.4188925517):1.157062748):1.110602212,(((((t382:0.5245752836,(t162:0.6493646852,t256:0.9358443189):0.8018528129):0.06427582325,t389:0.2442856124):0.1447133098,((((t106:1.300303732,t72:0.08052329412):0.9478186506,(t454:0.7685…
		[TREE] 5
		((((((t348:0.1710263928,t211:0.352615603):0.1254762516,t38:0.2587284297):0.2261788368,t191:0.7302303556):1.719554432,(t86:0.08087456184,(t296:1.003408757,t169:0.03898695135):0.1797507126):0.05573498737):0.06535548228,(((((t131:0.1731697457,t457:0.5866912058):0.3267384928,(t106:0.00619062921,(t445:0.4053074051,t474:0.3464448669):0.3401568509):0.2402853933):0.5512483199,(((t283:0.6837089355,t192:0.…
		[TREE] 6
		(((t274:0.5806165474,(t380:0.0322758808,t381:0.784928243):0.1663468652):1.721321508,t378:0.02086884412):0.06131472229,((t435:0.2416446646,t73:0.04532222403):0.4078811607,(t183:0.531508273,t466:0.4246801364):0.1939062173):1.988581411,((((t483:0.3785970015,(t419:0.230386761,(t508:0.2966304887,((t146:0.2043183513,t437:0.5208019791):1.86149992,t82:0.1635285985):0.479938198):0.1573051377):1.421253494)…
		[TREE] 7
		(((((((t167:0.2741853984,t138:0.858416913):1.283560261,t290:0.6394120385):0.5169901717,(t478:0.1348964381,(t507:2.088429343,t504:0.06871273438):0.5523652154):0.9145100247):0.5831319629,((t308:0.683288747,t414:0.3507847124):0.4524438223,(t165:0.02457828051,t413:0.2160205662):0.06312709161):0.06830771081):1.415486593,((t283:1.150870356,t260:1.124553342):0.6530991825,t39:0.3187666687):0.5383408181):…
		[TREE] 8
		(((((t123:1.559821852,t244:0.5334922366):0.8078590933,t132:0.1029174598):0.2360690923,((((t140:0.319938011,(t450:0.6785179749,(t388:0.08866608971,t219:0.3567685693):1.263062512):0.4641447789):0.696035959,((t372:0.2762229866,t433:0.0238823751):0.2437041621,t38:2.60960012):0.5991522022):0.1605056091,((((t40:0.1391437742,t468:0.53997018):1.858315724,(((t103:0.2258678291,t402:0.919013773):0.927907896…
		[TREE] 9
		(((((t278:0.4808582547,(t441:0.2379873246,(t123:0.6896733977,t244:0.3727194273):0.6209105523):0.006137354532):0.3388690811,(((t42:0.6762677575,t266:0.8290527425):0.1115822368,(t78:0.5044417525,t142:1.069471632):0.2896824901):0.1969168794,((t352:0.05383071396,t419:0.6172072831):0.267621055,((t482:0.8597341328,(t53:0.4011161183,t179:1.253374449):0.119710898):0.3305218297,((t285:1.195342884,t468:1.0…
		[TREE] 10
		((((((((t109:0.01522007934,t226:0.06371232249):0.002716669347,((t92:0.07525842323,t279:0.05189362727):1.41299995,((t360:0.047636112,t477:0.2821440501):0.2667707279,t202:0.3505950201):0.03135043858):0.6050794986):0.591697332,((t150:0.1217955402,(t117:0.1587893625,t97:0.477819236):2.181912297):0.4224606203,((t498:0.06283430829,t247:0.6751298848):0.2057763166,(t454:0.2060583471,(t510:0.5547280995,t4…
		[TREE] 11
		(((((t175:0.115224754,(((t422:1.568879045,t362:0.3988934569):0.2684259303,t302:0.09358828096):1.975010167,t467:1.84869207):2.446109856):0.1208253834,t456:1.390278232):2.103642518,((((t327:0.08311524631,(t510:0.6648655138,(t223:0.5746433935,t273:0.4533564453):0.01834112266):0.2551387898):0.05936756348,t324:0.9866977697):0.180189993,((t27:0.2396882195,((t198:0.1388580487,t432:0.1132803424):0.304140…
		[TREE] 12
		((((((((((t275:0.02439181041,t386:0.2573713835):0.1417263977,t487:0.02361736516):0.295609053,(((t104:0.4143827483,(t35:0.2802758836,((t342:0.1686325481,t140:0.8225983679):0.3542547431,t303:0.7718315906):0.6455611256):0.8539610076):0.004541463979,t15:0.5187164507):0.09256622669,((t416:0.2836839724,(t310:0.3861618461,((t304:1.832974756,t4:0.5766485389):0.5155561445,t165:1.771422352):0.4119839156):1…
		[TREE] 13
		((((((((t94:0.02511309134,((t111:0.5631739967,t431:0.04972907761):0.9289299398,t385:0.09716065461):0.5571672357):0.04932720307,(t141:0.3255495934,t444:1.389082281):0.3348004648):0.2455623152,(t464:0.01013222965,t395:0.5124803763):1.085264958):0.4221662185,t86:0.02405397407):0.0364219694,(t208:0.0386060793,(t124:1.006918802,t434:1.221911305):0.3329652625):1.079087621):0.5427635507,(((t155:2.208563…
		[TREE] 14
		((((((((t339:1.35329984,t285:0.004629489742):0.09862799607,(t214:0.8358964687,t508:1.838433666):0.006111809518):0.3713624375,(t57:0.3421549196,(t414:0.1770062158,((t293:0.08537514671,t78:0.01322427089):0.5150951078,t48:1.190009792):0.3019826408):1.288374946):0.2852616792):0.5499521107,((t217:0.03374535101,t386:0.1915943315):0.06786129065,(((t40:0.1619338994,(t334:0.4255240946,(t172:0.7152581932,t…
		[TREE] 15
		(((((t490:0.2158335391,(((t65:1.058746606,((t303:0.12647936,(t98:0.9157747144,(t315:1.353630957,t476:0.1349151269):0.06992159222):1.287595827):0.5883274604,(t72:1.320927468,t342:0.4461858561):0.3775356288):0.6679810341):0.3972112182,((t262:0.6214734227,(t492:1.467431649,t449:0.0006270902683):0.3736322229):0.4989766151,t421:0.3127393362):0.971525955):0.05764657818,((t167:0.07007498113,t337:2.29804…
		[TREE] 16
		(((((t47:0.6100469054,t377:0.06063248706):0.5938852154,t104:0.7307083718):0.3771252115,(t494:0.6768027562,t101:0.6596204699):0.1786116413):0.07601545099,(((t259:0.7120215138,(t21:0.2271089011,((t229:0.8076669098,t238:0.1822741768):0.08655204112,t321:2.053688454):0.1381522577):0.4747626842):0.7421251144,((t286:0.2821157724,t289:0.9015407385):0.2584951869,(t67:0.5661384971,(t34:0.001719714841,t155:…
		[TREE] 17
		(((((((t95:0.5005625407,t253:0.1844226914):0.1876137268,t308:0.1933770646):0.1167267051,(t258:0.03480106006,t355:0.1297478452):0.1965694018):0.8675875164,t103:0.09750518165):0.4146868121,(((((t441:0.5949357087,((t361:0.03465020014,(t38:0.9161951383,t418:0.5004025792):0.03094580249):0.2202645082,(t196:0.3398730415,t307:0.4902372085):0.1026032637):0.3401652884):0.1550896789,((t255:0.5698542697,t462…
		[TREE] 18
		((((((((((t321:0.6902775275,t403:0.9085570972):0.03366600862,(t76:0.7646356243,t211:0.1868764265):0.06602889006):0.3019685294,t256:0.3805752597):0.1879801699,t161:0.007106321981):0.2651134082,(t424:0.5528618716,(t241:0.8969586952,t122:0.2104676047):0.09733430063):0.3710448201):0.1629245322,((t55:0.1967650608,(t278:0.6519480333,((t210:0.2351520746,t305:0.2534648068):0.546266661,t13:0.4856979497):0…
		[TREE] 19
		(((((((t451:0.53737436,((t314:0.09923230927,t154:1.162923927):0.5752898184,(t412:0.3934594011,t378:0.1690764525):0.7434388738):0.05300614299):0.110571068,t139:0.1993237119):0.2220626529,((t138:0.05189509294,((t100:0.4896571263,t253:1.91299812):0.7379624033,t463:0.07515161868):0.1396072931):0.7129484317,(((t329:2.111149457,(((t231:0.2815445408,t6:0.9407259896):0.1614087936,t482:0.02539939413):0.56…
		[TREE] 20
		((((((t126:0.1323340847,t441:0.02568984768):0.2025349853,t257:0.2773359104):2.911565117,t510:0.325717492):0.06783545995,(t369:0.1159956672,t39:0.2356517343):0.6510640182):0.8516841568,((((((((t224:0.690669381,(t373:0.2185404163,((t273:0.5606461889,(t41:0.08638152527,((t301:0.4815980545,t190:0.04368285228):0.549742951,t282:0.4712853636):0.01770145283):0.08265744452):0.8384842857,t162:1.161622322):…
		[TREE] 21
		((((t359:0.2076592781,t113:0.9601165633):0.699994281,(t126:0.9643408254,t491:0.1674624565):0.4923590482):0.09412965411,(((((t217:0.3668616796,(t303:0.0691973106,t56:0.1533585319):1.028574251):0.3707090802,(((t264:0.1934563927,t507:1.015214054):0.2834229497,t68:0.1332403859):0.5751521648,(t468:0.6530041024,t497:0.4891919533):0.3556887144):1.113346889):1.722502246,t64:0.9528020592):0.961616273,(t28…
		[TREE] 22
		(((((((t474:0.2956532938,(((((t243:0.3602594642,t489:0.4906540834):0.1237130186,((((t158:0.02027967828,t266:0.04673049177):0.77395239,t25:0.5324573675):0.1049254702,t99:0.2037691642):0.3336517694,t356:0.6859970391):0.0664379662):0.4756974838,(t96:0.7770464764,t312:0.1850156933):0.7679115422):0.3314749592,(t334:0.11657315,(t379:0.2318720783,t374:1.021335564):0.5619344432):0.1147147161):0.250005627…
		[TREE] 23
		((((t15:0.05928391063,t131:0.231545465):0.09632473187,((((((t107:0.2379699575,((t402:0.2965800755,t174:0.1289940404):0.1342824454,(t488:0.002424495993,t338:1.330473765):0.4994668965):0.7613181863):0.5088520827,(((t191:0.2256902964,(t282:0.05929389679,t125:0.8884382546):0.03282787604):0.4085899472,((t90:0.02406214875,(t68:0.01695203598,t75:0.310379084):0.08752894656):0.08121431782,((t17:1.03862902…
		[TREE] 24
		((((t309:0.5536925904,(((t72:0.7830732464,t292:0.4218502114):1.26971878,t85:0.9418967738):0.2696289635,t94:1.261321039):0.01439465628):0.1866287189,t134:1.420974817):1.448558636,(((((t46:0.9288632625,t261:0.004379943013):0.5936392657,((t351:1.412959803,t314:0.3837330807):0.4135692175,((((t373:0.454742087,t64:0.1493339005):0.06515920087,(t96:0.05672319583,t221:0.7245246199):1.839774082):0.35291083…
		[TREE] 25
		(((((((t399:0.8834695434,t299:0.2027007488):0.8394571496,t425:0.05168107804):1.555917814,(t88:0.5032142009,t56:0.1302476106):0.4703397712):0.6480872184,(t31:0.01721209919,t380:1.127436758):0.0250199677):0.1951948754,((((t79:0.2058831784,(t308:0.4676314317,(t335:2.622778111,(t3:0.7103440752,t99:0.08974267886):0.8617918482):0.07319480646):0.2315737223):0.5743538595,t436:0.8704377701):0.1221560945,(…
		[TREE] 26
		((((((t200:0.3737285893,(t244:0.4094320931,(t340:0.284138365,((t355:0.06493131537,t495:0.7632220834):0.8778268043,(t475:0.4379470991,t419:0.176617167):0.2224659054):0.176023674):0.09947995422):0.5335300806):0.003703449853,((((((t470:0.4443855849,t232:0.4126780219):0.4764054417,(((t505:0.1597306791,t42:0.4165615378):1.138934796,t125:0.705601383):0.06590905779,(t322:0.1483918193,t164:0.0570891444):…
		[TREE] 27
		(((((((t418:0.7450462067,(t2:0.2955423587,t234:0.07291839629):0.02300458071):1.218501656,((t167:2.12303097,t93:0.07295344301):1.884241844,t362:0.6876776065):0.4238944514):0.487517464,((t182:0.8379876698,t285:0.6706627374):0.04976888757,t511:0.4868190661):0.6608971962):1.126335663,(((t255:0.1819239173,(t461:0.284197869,t408:0.2450223067):0.1707812205):1.216778838,(((t399:0.4303992861,t19:0.6521434…
		[TREE] 28
		(((((((((t126:0.2397425969,((t256:0.001903258264,t72:0.281525452):1.47939644,t345:0.385127854):0.3054525785):0.4930675756,((t58:0.03111874009,t494:0.8898114636):1.02643854,t373:0.7956619933):0.3075471134):0.4399691052,t205:0.7385763749):0.148489224,(t13:0.2746235658,t73:0.750291261):0.04739135713):0.822567095,(((((t265:0.1337532441,t258:0.3945245575):0.6427493533,t285:0.04286561367):1.018029088,t…
		[TREE] 29
		((((((t44:0.1920333628,(t222:0.4258140217,t407:0.2657965375):0.07146515744):0.07037728652,((t358:0.1466909798,t1:1.031881073):0.1049706067,(t66:1.125455506,t7:0.3708098037):0.168646723):0.3483164):0.8421034095,(((((t131:0.1875520481,t108:0.06081832713):0.1538385818,(t295:0.004163663136,((((t208:0.6922725467,t485:0.8465797193):0.4559648651,t31:2.344402918):0.3584589083,(((t455:0.7672715732,t404:0.…
		[TREE] 30
		(((((t263:0.1723102354,(((t259:0.680811597,(((t368:0.2413880428,t90:0.5075570973):0.1166097317,(t455:0.2334772162,(t183:1.174628404,((t509:0.578675074,t359:0.3011676746):1.409503171,t266:0.2764609486):0.1188079493):0.4956578901):0.4557142397):0.003207335528,(((t385:0.2484573815,t195:0.3275467309):0.3520206758,t399:0.4863799009):0.8379680444,(t410:0.3071562822,t3:0.3440087708):0.3766768582):0.0085…
		[TREE] 31
		(((((((t486:0.3703994872,(t19:0.2666859652,t164:0.1449622679):1.371130112):0.2598884534,(t348:0.6974398174,t181:0.5726826917):0.2041403528):0.1608146161,t510:0.02247514231):0.6457422464,(t278:0.3658076715,((t461:0.4831347731,t201:0.1508274411):0.09594589635,(t61:1.05592553,t111:0.263521773):0.5633619693):0.1549096317):0.4408908053):0.6468689954,((((t35:0.5704531567,t36:1.188328947):0.04705402427,…
		[TREE] 32
		((((t177:0.3273479885,((((t335:0.1166342199,(t11:0.6718705077,(t509:0.4862324733,t26:0.3323028355):0.0296002488):0.1198941202):1.369523765,((t391:0.1820346755,t503:0.2100860725):0.03707241849,((t125:2.2344246,t290:0.1186047786):0.3470730262,(t52:0.3089929093,((t253:0.4586727077,t51:0.1403317407):0.7999822236,t325:1.421071265):0.6506959392):1.169647011):0.04643079801):0.6116979067):0.08727988019,(…
		[TREE] 33
		(((((((t36:0.9111235337,(t232:0.2607159279,t480:0.03849313501):0.8774883411):0.6836167709,((t342:0.4060209814,(t334:0.3153195481,t87:0.2869091439):0.6854882617):2.320611725,t430:0.5312197273):1.719424821):0.1403129695,((t113:1.168579363,(((t177:0.8974431129,t369:0.3633902828):1.117178643,t219:0.5165799481):0.4253763402,t470:0.1169868378):0.2023573174):0.3790159877,(t332:0.1176954091,t271:0.300398…
		[TREE] 34
		(t379:0.05246392405,(((t119:0.02115615737,(t408:0.2688091721,t499:0.624946647):0.4663707109):1.181904861,(t307:0.3889724565,t94:0.193377217):0.06173600443):0.1904424841,(((t360:1.314632901,t207:0.1338748956):0.2655406361,t26:0.3931530728):0.1479530998,((((t61:0.7662991202,t45:0.2457641035):0.7888299324,t411:0.0382118409):0.1442383337,t223:0.5739656994):0.135921177,t220:0.530983672):0.2803987919):…
		[TREE] 35
		((t130:0.008535912776,((t26:0.1441952833,(t332:0.2273008032,t114:1.915652093):0.01159917402):0.06000599724,t62:0.2271594636):1.059981129):0.4982552286,(((t360:0.03513614694,(t396:0.4681282318,t494:0.3263019109):0.5868555369):0.1278205188,((t29:1.327996953,t242:0.9567756091):0.5758999302,t132:0.1070636925):1.381431987):0.2118979497,(t178:0.3592181379,(t343:0.07033997076,t126:0.7333673844):0.234850…
		[TREE] 36
		((((((t479:0.2131588313,((t445:1.865652534,t281:0.3543368468):0.044871805,(t438:0.305652722,t503:0.1718586176):0.1004401108):0.4886481468):0.6269582044,((t175:0.01782936021,t489:0.4209348778):0.06198207964,t199:1.007271462):0.4827162246):1.620164908,(((t319:0.05279128534,t420:0.05463456712):0.9251407804,(t120:1.208423323,t235:0.8034576475):0.5069333361):1.029011785,(((((t352:0.2504885206,t466:0.0…
		[TREE] 37
		(((((t144:0.6800731751,t92:0.5242018894):0.5451742882,(((t170:0.0179850373,t299:1.449458608):1.639898505,t37:1.132226118):0.859519016,((t389:0.4606338586,(t107:0.5878512799,t293:0.3357459304):0.2579411073):0.09584898944,(((t118:5.264114588e-05,t291:0.3495473304):0.4061682573,t149:0.1593794201):0.625590201,(((t465:0.1845693646,t35:0.009625589475):0.03457414848,(t378:0.3106561287,(t28:0.5107577871,…
		[TREE] 38
		((((((t448:0.4813387058,t69:0.3807760247):0.2424484261,t308:1.143545111):2.057184922,(((t100:0.7093487983,((((((t292:0.6820776895,t88:0.5007839836):1.118730917,t148:0.1670357131):0.1213879701,(t161:0.4137163998,t465:0.05186475278):0.4951559795):0.9451134838,t335:0.7446795925):0.108570019,(t363:0.285825144,t30:0.0307387338):0.7300029872):0.2034648007,t479:0.8612944521):0.3502233657):1.984946105,((…
		[TREE] 39
		((t480:0.8522712497,(((((t134:0.0006807269529,((t256:0.1801111425,(t243:1.817916721,t190:0.332089829):0.2337365269):0.1590387886,t174:0.1209789722):0.2775409843):0.2677342075,t373:0.8170235483):0.3060210915,(t410:0.1042020472,t217:0.2239656437):0.04373116628):0.6321306121,((((t215:0.1234048619,(t512:0.6624003341,t227:0.4786218926):0.04528217833):0.02970590428,t183:0.6129272748):0.3406423244,(t469…
		[TREE] 40
		((((((t84:0.002734088572,(t261:0.07339780591,t351:0.1849138683):0.09479798926):0.1267389532,t364:0.004689964699):0.0847782942,((((t3:1.395776246,t201:0.3333767944):0.4180808356,(t334:0.3564661624,(t222:0.8190716952,t405:0.3396322946):0.2588794187):0.05496819196):1.375272139,((t112:0.1390610184,((t190:0.7185232043,t159:0.6282240171):0.01420514099,(t238:0.05092484542,t321:0.5457597133):0.0116896635…
		[TREE] 41
		(((t507:0.4216330008,(((t164:0.5221490008,t402:0.2212276272):0.1476950282,t6:0.1402650136):0.2759232936,t3:0.4796028058):1.527184195):0.7275976194,(t330:0.2285875336,t459:1.100308231):0.5095777581):0.5066621396,(((((t90:0.1889032241,t13:0.2387600927):1.501512341,t437:0.1602599828):0.2067285513,(t100:0.05501395963,t274:0.395723069):0.5286801467):1.355265767,(t182:0.5431909086,(t390:0.08388983482,(…
		[TREE] 42
		(((((((t394:0.040651834,((((t335:0.3547096988,t284:1.044602497):0.3952514994,t397:0.1007786154):0.6472010849,((t430:0.1624196013,(t129:0.7849982082,t58:0.4138439677):0.07106299163):0.190676106,t464:0.6676528086):0.505280421):0.4109160633,(t57:0.631798645,t16:0.6704348298):0.1421850147):0.8788280142):0.9492722973,((t446:0.3850741272,t349:1.446783237):0.7938753664,(((t155:0.2827405808,t204:1.237340…
		[TREE] 43
		((((((t480:0.9896374717,t417:0.1329197176):0.5978435431,(((t455:0.7418531831,t151:0.7839761907):0.3359379021,(t188:0.1213112983,t97:0.009285296683):0.06762785814):0.8138884473,((t416:0.3230618727,(t157:0.2195371336,t279:0.01431949127):1.260520193):0.3037300194,(t299:0.3027779332,(t440:0.01063889894,(((t491:0.329798972,t201:0.1017601376):0.5997046171,t198:0.4956147652):0.586114597,(t156:0.37235061…
		[TREE] 44
		((((((((((t252:0.8200210845,(t212:0.8613405888,t311:0.01010484852):0.4727988378):0.9929419765,(((t472:0.2746285076,t364:0.3534966842):0.7111795889,t3:0.06216609351):1.561426444,((t180:0.4292947242,(t158:0.2174054077,t438:1.98697349):0.1572498593):0.3111157002,((t208:0.2211486192,t426:0.06264831426):0.1024271534,t495:0.5319268168):0.2871899125):0.5814691968):0.1459626816):0.08067068108,(t237:0.255…
		[TREE] 45
		((((t253:0.1458911863,t202:0.3135649706):0.06406977936,(((t341:0.03647704003,(t484:0.3959772251,t432:0.1592203672):0.7368303323):1.016175892,(t409:0.5029530776,(((t46:0.2845662606,t174:0.2059100061):0.06239860971,t144:0.8716556355):0.05506629543,t292:0.3283199943):1.543383109):0.1689474389):1.535743572,((((((t251:0.7975058756,t170:0.1794914992):0.3841549782,(t419:0.6925146621,t438:0.6100969887):0…
		[TREE] 46
		((((((t170:0.2958149544,t53:1.209870321):0.2393860747,(((t230:0.06837178725,t351:0.4417323698):0.4558421843,t103:0.08909777853):0.1550362214,(t443:0.4897534782,(t140:0.5807182193,(t415:0.9778544838,(t65:2.335897589,t77:0.3899645125):1.157250599):0.034413032):0.6466131876):1.712034907):0.2040575666):1.260851382,(((t31:1.461253184,t201:0.5146836294):0.009489164925,t39:0.2036498543):0.677766311,((t4…
		[TREE] 47
		(((t322:0.1434098291,(t85:0.1623620612,t297:0.3391973213):0.3493876578):0.134516446,(t188:0.3674449594,t256:0.2150099594):1.271284644):0.07933504251,((((t118:0.3880709363,t117:0.2435555793):0.7014508228,t121:0.01336245301):1.062148162,((t278:0.8648384958,t106:1.742608456):0.4325214242,(((t380:0.2502693454,t423:0.4615240748):0.2800554913,t148:0.2210236457):1.027790413,(((t244:1.486428938,t296:0.91…
		[TREE] 48
		((((((((((t284:0.2627910771,t265:0.08057327569):0.4446018422,t240:0.2250893277):0.1307142409,t186:1.266255212):1.095268448,t348:0.2907254361):0.1204136468,(((t277:0.09419976478,t67:0.4501307434):0.08172860392,(t363:0.2856155562,t18:0.8377994094):0.006373872515):0.3232121179,(((t384:0.2839278057,(t198:2.735896253,t43:0.4079556246):0.2023744495):0.2666509598,(((t40:0.5340502211,t451:0.05621033162):…
		[TREE] 49
		(((((t145:0.08851654873,((t417:0.2593179676,(t274:1.219444246,(t429:0.04770735218,t384:0.09574092994):0.7192558748):0.6918336144):0.2946384142,t34:1.819895097):0.8751571131):0.8442934127,(((t500:1.557914279,t92:1.13334694):0.4433283654,((t17:0.0178852285,t125:0.9951510056):0.3777275926,t479:0.0191736992):0.2151720182):0.0408583649,((t23:1.186941837,t126:0.6877323789):0.2516394046,(t46:0.597591049…
		[TREE] 50
		((((((t403:0.06492046267,t507:0.9306329926):0.08952694479,(t363:0.2684172262,(t32:0.1174314376,t389:0.2245792628):0.7737675625):0.6325206808):0.0678771555,((t52:0.1996406182,t332:0.01310837036):0.09436516813,((t259:0.5057935924,((t421:0.1783628168,t204:0.220416607):0.4436206468,(t228:0.4073170624,(t120:0.45149311,(t45:0.1212256586,(t12:0.1843226335,t44:0.2880663779):0.6897398145):0.327192826):0.1…
		[TREE] 51
		(((((t355:0.06137043377,t385:0.1576134996):0.1215952877,((t133:0.5780583541,(t70:0.1328794826,(t441:0.4201430804,t328:0.1662136121):0.2224820219):2.090227876):0.09831775608,((t416:0.5141559904,t299:0.04580792764):2.110556865,((t488:0.3316543114,(t238:0.5826677936,t487:0.6803557318):0.1143740614):0.1047108781,t366:1.03237081):0.08368252427):0.1684279712):0.294470435):0.1266524685,((t320:0.03934292…
		[TREE] 52
		(((((((((t61:0.1679601886,t4:0.1036026843):0.8287775017,((((t263:0.07816809998,((t220:0.05566145497,t53:1.088985986):0.006532532396,t488:0.1415276296):1.145185229):0.8119782526,t316:0.2901144698):0.1236201271,((t202:0.3268572162,t402:0.4495871298):0.6174875297,(t429:0.5788573152,(t425:0.3515955772,t454:1.000697451):0.1288242615):0.004360742753):0.1115422682):0.1842117431,((t342:0.7392468649,t131:…
		[TREE] 53
		((((((((t201:0.255712572,(t281:0.3395256179,t406:0.4942346695):0.2514954028):0.2291354637,((((t208:0.4283597162,(t258:1.631641757,(t430:0.3451659675,((t176:0.3555699982,t231:0.06667891145):0.3864433437,t13:0.05822751648):1.100755167):0.5564230817):0.236939278):1.185231536,(t484:1.612071969,(t140:0.5368511978,t130:0.03984673833):1.123127605):0.5263584455):0.0761347737,((((t327:1.277241569,t62:0.73…
		[TREE] 54
		((((((t145:0.261369561,(((t89:0.3922878039,t164:0.3356701639):0.9839817294,t243:0.8231145218):0.5268090274,t60:0.3764537903):0.2226414115):1.24198869,(((t80:0.3801757414,(t244:0.5906670927,t446:1.776733724):0.4901075467):0.1446985597,((t497:0.1846593198,t23:0.8953154865):0.3716015111,((t489:0.1036301078,t170:0.2982050774):1.961299675,t493:0.008678450824):0.3077159985):0.360247069):0.6300886576,t4…
		[TREE] 55
		((((((t265:0.675920892,(((t456:0.2220195218,t302:1.59742469):0.4005265921,t507:1.21144154):0.1376678119,(t157:2.120730543,((t57:0.4212219203,(t300:0.572661313,t17:0.1175239382):0.004299344262):0.1580073167,t107:0.8545052139):1.282076112):0.1966350996):0.1014329249):0.4500201001,(((t277:1.631054573,t424:1.064654057):0.4948115158,(t266:0.2271523261,t173:0.7806964283):0.207340406):0.1547766547,(t501…
		[TREE] 56
		(((((t268:0.01286926423,t400:0.1934793266):0.8034564701,((t74:0.2307827063,((t131:0.3586536604,t485:0.4472746858):0.03450710749,t155:0.3677427815):0.04858112498):0.1442429638,(((t115:0.03845169861,t399:0.7988718636):0.4127659131,(((t393:0.1319320719,t146:0.1624438141):0.9004975762,((t248:1.293156593,t482:0.4541624393):0.8213910162,(t14:0.003178209998,t170:0.701858006):0.5473868768):0.7750927088):…
		[TREE] 57
		((((((t381:0.18322315,t314:1.464403285):0.1192083268,t80:0.8804085991):3.555674782,(t116:0.2596565073,t206:0.1178280003):0.4371691459):0.6769845802,(((t506:0.2001111396,(t110:0.7542925886,t178:1.137352287):0.1128201287):0.1727511079,(t352:0.1735590559,t190:0.5980742287):0.8400083258):0.3744295458,((((((t47:0.2364627905,(t28:0.4794470155,(t496:0.5153707382,t234:0.5426776958):0.02055676235):0.15551…
		[TREE] 58
		(((((((t305:0.069384009,t413:0.7052609124):0.7384190736,(t194:0.9714646106,t147:0.08396412851):0.3850149414):0.367040758,(t455:0.04009909765,((t432:0.2760101664,(t90:0.8729486279,t253:2.468613207):0.02902424452):1.950798373,((t434:0.1320455617,t42:0.1729456359):1.436789002,t462:0.08800066379):0.7582732867):0.6782359346):0.3986989953):0.2436135057,((t374:0.6107341177,t245:0.1002875166):1.83651028,…
		[TREE] 59
		(((t299:0.2824135826,t216:0.297308608):0.4975103779,(t6:0.3020592206,(t32:2.065409098,t253:0.00603210916):0.2736336919):0.1642987882):0.597176319,(((((((t352:0.3636478018,((t329:0.1838659495,t376:0.1059778626):0.959778523,(t458:0.1509595322,(t410:0.3573514442,t69:0.6898271367):0.7443158021):0.1161968922):0.09585119723):1.947487811,((t451:0.4321189077,t174:0.1607364287):0.3154944864,t187:0.0048730…
		[TREE] 60
		((((((t505:0.4171802799,((t421:0.2088270891,t212:0.3305949005):0.2685985728,(t504:0.0220163388,t185:0.7530044252):0.1484879043):1.074518571):0.3382641869,((t336:0.211703212,t263:1.565177623):0.5119666219,((t23:0.3019621258,(t164:0.2395281509,t285:0.7279019421):0.4920309838):0.1799601291,t230:1.391283591):1.353287197):0.09549117624):0.2295439222,(((((((t462:0.0198205756,t195:0.6810720684):0.391912…
		[TREE] 61
		(((((((((t32:0.8172695896,t104:0.2899093558):1.255594858,t185:0.01767563261):0.782534045,(t419:0.1630747546,t273:0.04608631111):0.5820326917):1.421757051,(((t65:0.6699660937,t350:0.1216727549):0.8368983771,(t490:1.222217032,(t27:0.01360913201,t334:1.315610091):0.7475401548):0.2938551926):0.08067367482,(t424:0.006592435532,t248:0.8716900078):0.6934294151):0.7473550059):0.136218305,(((t387:0.389933…
		[TREE] 62
		((((t484:0.3472067518,t255:1.136101655):0.6700045885,(((((t404:0.05753650863,(t139:0.322637686,(t509:0.02219587667,t211:0.00310486136):0.5073709548):0.07711928897):0.1787267872,((t62:0.5907056459,t429:0.6640588576):0.2773107875,((t411:0.6053151255,t435:0.1708344216):0.3913085257,t401:0.3185375039):0.7550581134):0.1847491907):0.4452686898,(((t13:3.375215641,t410:0.8859176859):2.0545873,(t243:0.597…
		[TREE] 63
		((((((((t62:0.1092588892,(t121:0.2027123177,t182:1.066396286):0.1874375274):0.2826710092,t272:0.1066534927):0.5330479489,(((((t260:0.2266332777,(t388:0.2981460055,t97:0.1144243877):0.1642083654):0.1150927148,(t209:0.1634631262,t207:0.3467149068):0.04285609839):0.07253582776,t318:0.2153304317):0.07965366416,(((((t155:1.667733814,(t240:1.309304439,t4:0.6232495908):0.2869529845):0.0150782147,t444:0.…
		[TREE] 64
		(((((t332:0.2258617089,((t399:0.3049390474,t115:0.7138470057):0.07741871364,(t269:1.163265985,t164:0.1179734657):1.095822745):1.044093371):1.428400465,(t492:0.01865764987,t226:0.05174594722):0.03998808633):1.152209938,(t46:0.4828902706,t422:0.2041727982):0.08353491591):0.4132921575,(t467:0.02841402972,t359:0.08398540225):0.1252768467):0.02153189923,((((((t350:0.5855328063,t279:0.6319177886):0.020…
		[TREE] 65
		((((((t433:0.177896379,(((((t205:0.305884996,(t71:0.2179458772,(t480:0.02872411628,t325:0.3448334453):0.3181070602):0.5845596967):0.6974665265,t320:2.113070896):0.2984119111,t441:0.08113852027):1.40508188,((t214:0.1626075935,t21:0.1857654703):1.07139022,t289:0.517199398):0.6855931245):1.099743265,(t26:0.1504491314,((t287:0.8041427228,t34:0.5808945166):0.3537372168,(((t366:0.2695459626,t318:0.0059…
		[TREE] 66
		(((t443:0.6470716093,(t4:0.2327586783,(t202:1.482862871,(t492:1.217735774,t373:0.0003264576662):0.02935400256):0.7663238145):0.1016922558):2.279324496,t64:1.023065465):1.012867608,(((((((t431:0.5078205839,t131:1.539166346):0.1817833043,(t166:0.00785374513,t241:0.6347343019):0.007010152098):1.473830771,((t484:0.057044168,(((((t179:0.1228500511,t446:0.02266260236):0.3336821359,(t7:1.59358133,t169:0…
		[TREE] 67
		(((((t414:0.4747697105,t282:4.466561306):0.2081435197,t214:0.4064009469):0.2202730433,((t18:0.1878388447,t324:0.3702485161):0.222932216,t178:0.0149550871):0.4262431804):0.3893563404,(((t207:1.146391739,t380:0.1754399049):0.1250541399,t371:0.06093695635):0.1394516829,t64:0.1560912817):0.2458251016):0.4177540634,(((((((t503:0.1416459341,t313:0.433660559):0.01070255889,(t289:1.115954219,(t184:1.2073…
		[TREE] 68
		(t169:0.1388365591,((t156:0.5638468037,(t400:0.6445782264,(t493:0.5834021405,(t67:0.5917784613,t485:0.01409603353):0.02548077047):0.03874822835):0.3959477586):0.02797301918,(t158:0.3011331763,(t168:0.4074053364,(((t484:0.07117970265,t164:1.385757212):2.673298144,t334:0.2631876199):1.559913829,t273:2.01344365):0.5639428082):0.7707250639):0.2887943175):1.109584515,(((((((((t80:0.2082779293,t85:3.12…
		[TREE] 69
		((t389:0.6294989221,(t472:0.6706016604,((t18:0.3199889604,(t244:0.3281747305,t422:0.1716316619):0.3277267152):0.2517541598,(t222:2.298014012,(t238:0.08849457838,t21:0.8065860681):0.09247162001):0.01575332749):0.5635096342):0.2308825655):2.04333024,(((t335:0.03223787504,(t224:0.9220330845,t4:0.08530905052):0.1215782617):0.3542339182,((((t341:0.09743259664,t95:1.130845579):0.3307821883,t313:0.17283…
		[TREE] 70
		(((((t506:0.6743882019,t62:0.3192988827):0.6553080301,t42:1.689735807):0.6090096072,(((((t476:0.2532522246,(t321:0.04694966762,((t174:0.6904192855,t109:0.2747960268):2.174664518,(t326:0.4402205006,t314:0.1730896817):0.3157407888):0.8288670033):0.05328294216):0.6085620541,((t233:0.6086527742,(t407:0.7190158255,t485:0.2760051534):0.556106891):2.099226633,(((t409:0.552903139,t238:0.0649087138):1.334…
		[TREE] 71
		((((((((t108:0.1460003168,t190:1.820744911):0.1157281271,(t208:0.1525916616,((((t267:0.02587850668,t229:0.8657255573):1.440426022,t401:0.5525884104):0.8086298536,t142:0.4751995676):0.1605549923,(t62:0.070512929,t129:0.126144008):1.221501845):0.4525511714):0.1750758262):0.5621709931,(t28:0.4862924334,(((t415:0.67826764,(t399:0.01135847437,t112:0.9199923137):1.882576245):0.1139869815,((t396:0.32228…
		[TREE] 72
		(((((t396:1.762855466,((t430:0.1702757305,(t108:0.6477243323,(t118:0.1611830324,t71:0.1465045924):0.9402190474):0.3946045381):0.09155369294,((t240:0.1609334796,t77:0.518458628):0.06065294798,(t101:0.3915150482,(t327:0.3991434221,t339:0.07027976587):0.1414850659):0.7292671213):0.02928786445):1.357698654):1.596748891,((t161:0.03554280801,(t490:0.08022433294,t14:0.07779354798):0.3199768155):0.479272…
		[TREE] 73
		((((t91:0.004437074065,t228:0.8458379246):0.4592077024,(((t497:0.5198767807,t240:0.08480731235):0.4909617722,(t67:2.128859857,t417:1.800851963):0.4828819665):0.1418314942,t181:1.375218076):1.301964198):0.5320727901,((t351:0.4452119428,t402:0.1738115242):1.851953032,(t165:1.101858479,((((t101:0.05203220609,t136:0.1878850535):0.2008847333,(t203:0.1751289058,t502:0.2008251161):0.24474003):0.57403093…
		[TREE] 74
		((((((t337:0.5961391888,t419:0.2070186555):0.5528062249,(t242:1.180172556,((t307:0.09530935786,t441:0.4105062713):1.488716438,t108:0.784637982):0.340243625):0.3684185729):0.6375414683,(((t234:0.4457779429,t353:0.186857803):0.1650942175,(t175:0.3480937901,(t201:0.4792397888,t310:1.019268763):0.3510678582):0.3921763666):0.9411470908,(((t273:0.3326589789,t182:1.548182503):0.5431886455,(t416:0.672268…
		[TREE] 75
		(((((t456:0.4791101203,(t232:0.312435427,t462:0.912813209):0.396495963):0.5516225719,(((((t385:0.4814145914,t437:0.2850626672):0.05241558751,t216:0.7624113801):0.004278190151,((((t316:0.5655969563,t379:0.6202054973):0.1681280637,(t135:0.2097452704,t231:0.6528154085):0.308146874):0.01331016987,t449:0.9521478079):0.3514588044,t302:0.1091596938):0.6922463295):0.193053898,((t181:0.0942509789,(t447:0.…
