# Supplementary material for: Data on the solution and processing time reached when constructing a phylogenetic tree using a quantum-inspired computer
Source: Data Brief. 2023 Feb 13;47:108970. doi: 10.1016/j.dib.2023.108970 (PMC9978462; doi:10.1016/j.dib.2023.108970)
Supplement: Supplementary file 4 [file mmc4.xlsx]

## Sheet: Yule tree branch_length
Supplementary table 4. Phylogenetic trees generated under Yule model.
	Mean branch length	Newick tree
	0.125	[TREE] 1
		((((t11:0.25051646,(t25:0.05378460489,t20:0.005450790799):0.1101385024):0.03492812841,((t29:0.1795204368,t1:0.1122247067):0.03713493794,t13:0.1944789823):0.1611539347):0.01050081593,((t9:0.1577057179,t3:0.1168039789):0.01577422791,t23:0.001253561):0.1735714914):0.00948107586,(((t30:0.1077639793,t24:0.4192515434):0.005598127979,(((t5:0.003733172198,t6:0.02344434598):0.1511896659,t2:0.213797326):0.…
		[TREE] 2
		(((t30:0.2207747754,t5:0.176698317):0.02223356586,(t32:0.3026713899,(t9:0.0646188244,t14:0.5022745568):0.144339762):0.1726616733):0.1227893707,t7:0.3356758978,((t19:0.05158327775,(t23:0.02829034737,t12:0.09142001904):0.062659193):0.01978962973,((((((t3:0.1865346376,t1:0.1504640789):0.006918256364,t6:0.05055112):0.2590776477,t22:0.007430178807):0.0346520085,((t24:0.4464123088,t20:0.304917379):0.04…
		[TREE] 3
		(t16:0.1144631281,(t3:0.3907132624,t14:0.001534488183):0.4973478249,(((((t30:0.1150123487,t19:0.1888880185):0.002988274095,(t4:0.09172639169,t24:0.1122071893):0.05256715923):0.1289948724,(((t12:0.2087476452,t5:0.05789040786):0.09634943554,(t18:0.01569321303,t27:0.08366375288):0.06674447283):0.05120196973,t20:0.1209030385):0.1960430734):0.02582151763,((t26:0.03123507812,t6:0.1651485992):0.03133841…
		[TREE] 4
		(t14:0.2456902788,(((t28:0.09026129513,(t25:0.3628227822,(t9:0.1317078696,(t22:0.1963584483,t15:0.002965243297):0.02759534045):0.2127715325):0.1947893871):0.2264186977,t18:0.4875588275):0.09273752721,(((((((t12:0.2855279675,t24:0.3271791146):0.07461097819,t21:0.1168626256):0.02613474733,t17:0.03634258022):0.01044054475,(t10:0.03010196681,(t16:0.1343904977,(t31:0.05820991209,(t13:0.1218920682,t29:…
		[TREE] 5
		((((((t13:0.04407448537,t26:0.01953664789):0.01179963567,((t27:0.2213483314,t10:0.1591954338):0.1054868845,(t17:0.3142395995,t22:0.01973274804):0.2542442538):0.1304394413):0.1618848507,(t9:0.05339269175,t6:0.1307540047):0.6369923139):0.02958681184,t30:0.07177036337):0.4580037191,(t8:0.003129396588,t1:0.08688129822):0.003425082474):0.1760392844,t25:0.2419854104,(((((t21:0.1074103985,t7:0.269013316…
		[TREE] 6
		(((((t15:0.1246817678,t29:0.2962927508):0.1686864118,t25:0.1200341122):0.1223846634,((t19:0.01965958113,t24:0.346943886):0.0122101382,t10:0.02104984438):0.002263287955):0.1303865057,t31:0.003605105888):0.1574974024,(((t12:0.08023925155,t30:0.04706726654):0.02329458192,(t17:0.02986058042,t27:0.0481354106):0.05251278006):0.1877645972,t18:0.1033117356):0.1926814878,((((t22:0.2002820629,t14:0.0350991…
		[TREE] 7
		((((t1:0.07848181017,t28:0.09583287732):0.1176741153,t3:0.05399919956):0.007723290206,t30:0.01519332494):0.1748061308,(((t31:0.2173617477,t5:0.3726945324):0.04907636164,(((t16:0.1035352631,t23:0.02611178135):0.1910411112,t20:0.09830831817):0.02350425714,(t19:0.1008816931,(t12:0.03440379311,(t17:0.1441300495,t10:0.1471894743):0.03277994925):0.226816958):0.3077990406):0.3123229716):0.1113045514,t27…
		[TREE] 8
		((((t23:0.01372853206,t17:0.1221642476):0.06569796352,(t30:0.03104609983,(t18:0.02354334405,(t24:0.11742402,t9:0.1368139242):0.08760520573):0.1943659519):0.176019932):0.1508401222,t16:0.1180872502):0.6880948974,((t13:0.06718683497,t10:0.1221350911):0.1013705282,(((((t22:0.5648811057,t27:0.1007376231):0.01132090855,t28:0.01902200693):0.1600659372,t6:0.2769836339):0.2656833253,t11:0.07105258614):0.…
		[TREE] 9
		((t16:0.2552893809,t31:0.04723554658):0.1519253066,(((t17:0.002923519467,((t30:0.08052935335,t1:0.05741820787):0.7208047639,t10:0.8138081112):0.0801877706):0.001660065318,((t13:0.06476054224,(t12:0.09691805075,t2:0.01273211826):0.07832138665):0.0651441004,((t14:0.09194359908,t18:0.01062975335):0.01729915198,(((t19:0.0265585985,t27:0.04073358745):0.02283733377,t15:0.06005377561):0.1538322308,t23:0…
		[TREE] 10
		(t25:0.02979020343,(((t3:0.01216937873,(t14:0.1103918069,t10:0.4468135747):0.06600573787):0.2473373131,t20:0.02355440665):0.06736631645,((((t16:0.1118220865,t6:0.02345393947):0.07564244367,t15:0.008124915631):0.03434086702,t2:0.0103410735):0.08334523404,((t1:0.2563543664,(t12:0.2721964633,t31:0.02807774977):0.3344006974):0.3006828225,((t30:0.5999429174,(t7:0.03424783307,((t5:0.03460477391,t24:0.0…
		[TREE] 11
		(((t15:0.2362465148,t3:0.02609570144):0.2501298308,t1:0.0385995511):0.1065496393,(t30:0.04032144003,t8:0.09442550176):0.01835707197,((((t17:0.03373075096,(t4:0.03484934592,t22:0.005923613875):0.06038256623):0.02437659583,(t27:0.03790341393,t20:0.074789348):0.151201605):0.3329064019,((t26:0.1984080056,t31:0.01532495124):0.3913139561,((((t2:0.1753506599,(t24:0.3598624775,t25:0.04800961993):0.177688…
		[TREE] 12
		((t25:0.03967824316,(t5:0.006779054062,t10:0.09566404977):0.03378779156):0.1052524617,((((t4:0.4819133922,t13:0.00403822083):0.1039416586,((t32:0.03910874372,(t19:0.03302354546,t23:0.02623310877):0.2445986532):0.01837042522,(t2:0.09630243701,((t27:0.240235653,(t6:0.05430100827,t15:0.0303836207):0.1382513001):0.1061876402,t7:0.07874268317):0.1185221384):0.05852165882):0.02325833269):0.1570245011,(…
		[TREE] 13
		(t18:0.1331008058,((t28:0.5499048554,(t10:0.003517274337,t29:0.01052304709):0.7264692587):0.1293477868,((((t1:0.03377258207,((t27:0.0214154463,t11:0.03048034341):0.2368377591,t4:0.1148996258):0.1542686709):0.08697183275,t22:0.006046460644):0.548044961,(t13:0.3543852936,t17:0.07754532207):0.1063686328):0.0398345975,t15:0.005789567066):0.004637333564):0.06963191768,((t21:0.1140178385,(t2:0.02729969…
		[TREE] 14
		((t25:0.002539414889,((((t27:0.03691599763,t31:0.03454904305):0.1426295632,t12:0.2929996674):0.005805288433,t30:0.1621714948):0.09045396839,t19:0.3410301183):0.1769331049):0.1166251226,(t2:0.06673074764,(((((t21:0.0978114508,t8:0.03775500198):0.06685796438,t15:0.2822839969):0.1237742298,(((t11:0.169350916,t9:0.1002777487):0.01267578171,((((t26:0.04163856119,t4:0.05880734028):0.01176784426,t10:0.1…
		[TREE] 15
		((((t12:0.3712092068,(t13:0.09994137741,t10:0.06269548579):0.3447160858):0.01995620632,(t15:0.005114693195,t7:0.01458699789):0.03814056749):0.03774970683,((t22:0.1775277213,(t3:0.0714706619,t1:0.01786883024):0.02866739989):0.1121930572,((((t16:0.03942431536,(t4:0.03204132621,((t21:0.06839564926,t5:0.007564148924):0.1555016065,t32:0.1261723899):0.08615057461):0.02355513528):0.01470734895,t14:0.132…
		[TREE] 16
		(((t8:0.1423753144,(t2:0.03579261032,t27:0.04892906785):0.01553861704):0.08949389704,((((t11:0.03368399345,t32:0.1262950967):0.1019101425,(t9:0.03224456043,t13:0.04526639159):0.02908153087):0.02124734304,t12:0.01861169189):0.04115477872,(t30:0.2352755496,t24:0.08935585412):0.2702013466):0.004082078813):0.2178511778,(((t7:0.1342911593,t31:0.09392143373):0.09818958782,t20:0.05635337281):0.043910111…
		[TREE] 17
		((t19:0.0586883403,t26:0.01165045454):0.1835406735,((((t13:0.3399564142,t7:0.07769470778):0.04489074094,(t25:0.137740542,t23:0.0522374892):0.1347937187):0.07518842991,(t24:0.1073534037,t4:0.209470097):0.06143201961):0.1390392993,((t32:0.1543523311,t3:0.04739809613):0.167525033,(t17:0.3708462864,t30:0.1470000601):0.02064689651):0.3071672513):0.1225163756,(((t2:0.006511202839,t29:0.3897041564):0.07…
		[TREE] 18
		((t3:0.117953356,(((t22:0.1959681677,t15:0.2630977134):0.3203890608,t27:0.22894515):0.09594506748,(((t9:0.06241324323,t10:0.0377647061):0.2743875482,(t29:0.1865232272,t21:0.03956584376):0.08024577465):0.05156251614,((t2:0.1137626477,(t24:0.05488186103,(t30:0.1113614436,t11:0.01835360219):0.1294823219):0.01522002305):0.08011921484,(t1:0.2086993133,t7:0.007786527509):0.2426177541):0.1156605022):0.0…
		[TREE] 19
		((((((t7:0.3651769189,t4:0.1923359901):0.2000935723,(t6:0.01052904793,(t10:0.01306432072,t16:0.07026312855):0.2080002555):0.2596885639):0.01308344002,(t26:0.07032147702,(t15:0.1936311764,t9:0.1253403384):0.3351898382):0.04763290272):0.1522357592,((((t2:0.05747019824,t23:0.08365198667):0.06473193236,t3:0.01598928038):0.04843187414,t21:0.1100482466):0.08255952992,(t28:0.08977832588,((t22:0.00207619…
		[TREE] 20
		(t32:0.1245585771,((t28:0.1324988313,(t18:0.03160247218,t22:0.2556609951):0.1273835326):0.05105245637,((t26:0.2619529667,t16:0.007888582069):0.02496593777,t20:0.03862274979):0.1852525055):0.00593844417,(((((t3:0.01569323714,t27:0.3371713182):0.009045250119,((t12:0.5407011644,t29:0.04044288001):0.3110375579,t14:0.01678954258):0.32943009):0.05731417856,t9:0.1929648798):0.2741746355,((t5:0.043956282…
		[TREE] 21
		((t8:0.05998397811,((((t1:0.07401620166,t3:0.2395884606):0.08231684385,t30:0.2347898173):0.08083889843,t17:0.358645671):0.08124043007,(t23:0.142966028,t13:0.02096392886):0.03840168401):0.4212863948):0.02348348405,(t16:0.1093739356,((t26:0.1029436712,t28:0.305940807):0.03555485399,(t9:0.07018645143,(t29:0.01088903544,t27:0.1166452148):0.03684083739):0.1827371968):0.2714896339):0.1601845362,(((((t1…
		[TREE] 22
		((((((t25:0.2441317304,t10:0.3025825952):0.2274031881,t19:0.1137997118):0.07495011668,(((((t6:0.02104769176,t5:0.05148199174):0.03381496228,(t4:0.02280839573,(t16:0.2108389549,t27:2.494239323e-06):0.4125566874):0.002128216438):0.07086842944,(t21:0.2973000139,t1:0.2007901657):0.2554601582):0.003630147594,(t32:0.09006272058,t3:0.1624202246):0.0369688401):0.02432429115,((t30:0.03651313204,t20:0.1235…
		[TREE] 23
		((((((t20:0.1376575448,t31:0.01514398528):0.02759253716,t19:0.1108053576):0.03373417788,t27:0.01368199539):0.2263488008,(t23:0.1408167311,t18:0.2820126599):0.08953748294):0.00857977109,(t15:0.003326431648,t12:0.1213328218):0.1057211711):0.1243244537,((t21:0.01768565719,t14:0.07038818399):0.0240484798,((t1:0.005262361839,t11:0.06517288659):0.01323303464,(((t2:0.2317907722,t13:0.1495807808):0.37440…
		[TREE] 24
		((((t14:0.08107248961,(((t24:0.3683669185,t28:0.3821736267):0.1378458139,t22:0.06645026815):0.01791025122,t13:0.1060463843):0.2171206414):0.2924340588,t30:0.2809968045):0.0397697484,t3:0.03159895972):0.2179240582,(((((((t12:0.01572488173,t17:0.01858291191):0.007291074609,t18:0.1395099646):0.0235534797,t5:0.007066404098):0.09697916725,(t19:0.03144312679,((t7:0.1961408834,t6:0.0482051181):0.2293572…
		[TREE] 25
		((((((t32:0.08352438663,t17:0.2698543177):0.1407771852,((t30:0.2843044309,t12:0.03223337096):0.02109937783,t7:0.007196735532):0.02079388784):0.4716271301,(t16:0.325254922,t3:0.01788981794):0.03587465791):0.01430323715,(((t29:0.0892066329,t1:0.01920340654):0.2525615886,(t23:0.1074515587,t11:0.08813593756):0.06271498202):0.02614090525,(t6:0.06042407677,t26:0.1645735742):0.04130900325):0.07531773194…
		[TREE] 26
		((t25:0.0005335647729,t32:0.01267633898):0.04846008564,t17:0.007013447601,(((((t3:0.1112915706,t2:0.02991462307):0.1405766664,t16:0.3491114747):0.005758708459,t12:0.2226671534):0.2060006087,((t24:0.09380541409,(t10:0.5499036708,t22:0.005342086719):0.08962187136):0.3589072125,((t20:0.0121735803,t14:0.1190278536):0.1955298446,t31:0.02555124532):0.07320098107):0.006200294185):0.1927093388,(((((t23:0…
		[TREE] 27
		(t11:0.4017277861,(t8:0.3465507647,((((t21:0.2564689235,t5:0.1892518558):0.1956330067,(t13:0.03993105935,(t3:0.1161126419,t18:0.04507483794):0.09603299514):0.1745333765):0.06208864553,t16:0.0337776735):0.07641280147,((((t31:0.0757878545,(t6:0.1690565948,t24:0.08540704352):0.1174585775):0.3454118881,(t15:0.1153380824,t23:0.1804419316):0.02737817861):0.2902876975,(t19:0.009201396024,t27:0.018802526…
		[TREE] 28
		((((t9:0.009760927713,t12:0.02094073972):0.1760037733,t30:0.05268392013):0.08536128077,((t16:0.1023856106,(((((t20:0.1941071821,t3:0.08430667873):0.01361643046,t15:0.09764907008):0.1189925842,(t31:0.2584853559,t22:0.2845726951):0.06506524514):0.0457098739,(((t4:0.03970102326,t13:0.03017420593):0.007448119856,(t26:0.1569672232,t19:0.1967584486):0.0206350715):0.07115533954,((t10:0.1436671201,t5:0.1…
		[TREE] 29
		((t9:0.1041643396,(t8:0.8295778611,t11:0.06204950245):0.07764565886):0.06109288579,((((t22:0.005738995445,t29:0.01316471532):0.09158219583,t26:0.3926571859):0.06344052724,(((((((t6:0.1629656954,t15:0.02347246034):0.03014466458,(t4:0.009068078885,t17:0.006938826991):0.02972121991):0.09847502689,t14:0.03488834945):0.33852362,t13:0.07127895934):0.1191509274,(t12:0.02695987032,(t27:0.1932165427,t25:0…
		[TREE] 30
		(t29:0.2120575774,(t4:0.005828756548,t26:0.0529124004):0.05106518749,(((t18:0.2531572499,t20:0.2231588397):0.2395800538,(t28:0.2099017547,t8:0.1559850364):0.0004544496743):0.1295638343,((((t9:0.1487890185,(t21:0.1715395028,t2:0.03747084498):0.02749679628):0.18234121,(((t24:0.03652631369,t13:0.07499430323):0.3468806423,((t32:0.04684622079,(t19:0.01409091795,t10:0.01924843976):0.1588018854):0.06409…
		[TREE] 31
		(t10:0.1692726297,(t15:0.009285206033,t14:0.02449009963):0.1615184441,((((t5:0.132990388,((t1:0.09255149239,(t25:0.1375479429,t32:0.01363808633):0.7236543875):0.05705840647,(t24:0.130116594,t18:0.3122706164):0.08667472342):0.09020889655):0.0757535905,t29:0.02819262323):0.08601467026,((t3:0.05722172541,((t2:0.01469573766,(t20:0.006505133584,t9:0.03630667023):0.1736903976):0.009905255807,t21:0.5003…
		[TREE] 32
		((t8:0.08485549066,t2:0.1224192543):0.005220254592,((((t5:0.2758717096,(t1:0.07230510203,t21:0.002081061539):0.2793250552):0.01996420957,((t18:0.07695089193,(t28:0.02355486291,t25:0.06471184816):0.007678452414):0.03503276531,t14:0.009044793942):0.02238526009):0.07277020695,t31:0.3867035555):0.01588945577,(((t9:0.1349008399,t4:0.393129407):0.05877991085,t16:0.1344890619):0.09883840916,((((t30:0.40…
		[TREE] 33
		(((t32:0.2739213805,(t17:0.1069788013,t16:0.09318084269):0.01259739581):0.4860491312,t27:0.09110605262):0.01383945554,(((t19:0.09424352951,(t29:0.1743221346,t1:0.01171813482):0.0145804279):0.07676989015,(t31:0.2137441961,t12:0.01217501031):0.02213155926):0.03867483063,((((t5:0.03429279022,t20:0.1871512722):0.03636450745,((t8:0.04513367232,t6:0.08889706875):0.07776885887,t23:0.08469713089):0.14446…
		[TREE] 34
		(t21:0.1669449563,(t16:0.09642982448,(((t17:0.02645573134,t14:0.02434862556):0.0251954642,t3:0.2976918663):0.004564419268,((t22:0.0714908829,t19:0.09727648517):0.1874691404,t20:0.05018857011):0.02298917721):0.0998882614):0.09036184439,(((((t2:0.1323280876,t8:0.1407657599):0.1156393291,((t32:0.139053697,(t12:0.1050992975,t29:0.0413273084):0.1321869979):0.06680429436,t13:0.1930443209):0.0583047847)…
		[TREE] 35
		((t19:0.02356117684,t31:0.02749096561):0.1582056978,t23:0.235831619,((((((t10:0.02188334469,t15:0.005197168997):0.1522883956,(t1:0.0263379927,t5:0.01778466033):0.2963288198):0.06018153997,(t22:0.1631757916,((t26:0.02468086398,t13:0.3298915301):0.1337016046,t32:0.5322243188):0.14080587):0.08530355751):0.1648631743,(((t17:0.04843843967,t12:0.4042815872):0.2513231279,(t16:0.1169081124,t24:0.00915613…
		[TREE] 36
		(((t22:0.003810729773,t9:0.153331508):0.0635997943,t27:0.004860328743):0.1654219403,((((t11:0.0533364091,t4:0.2173973103):0.01400223613,t16:0.2354218378):0.05374710989,t8:0.007844533597):0.0839863398,(t24:0.2236978689,t7:0.1167411008):0.03040328238):0.0715575738,((t2:0.03673636744,((((t18:0.3297721597,(t26:0.09528698271,(t10:0.08851641954,t3:0.05207434052):0.1200497354):0.2122776067):0.1564485303…
		[TREE] 37
		((((t24:0.0409247683,t17:0.05217530976):1.279145833,((t9:0.001771754714,t5:0.08263438201):0.1141922987,((t32:0.1327842342,t7:0.1829549582):0.1421977911,(t19:0.09628102648,(t16:0.1309279228,t8:0.06858674489):0.03307085033):0.04709303677):0.1240566981):0.2560921546):0.1336018793,((((t29:0.3836851314,t18:0.1254370618):0.2933052208,(t30:0.1788214892,t26:0.1787536822):0.1338167486):0.02015650936,t3:0.…
		[TREE] 38
		(((t21:0.06380066386,(((t13:0.0653916744,t25:0.09747749555):0.07266870467,(((t29:0.06463328621,(t3:0.1883799663,t10:0.02481028476):0.08678703813):0.05886778183,t8:0.1218478515):1.06994994e-05,t5:0.0005876386422):0.02809451829):0.00137718831,t32:0.2169746568):0.08050740614):0.04387008379,(t9:0.08178490552,(t26:0.07554392057,t23:0.2290920317):0.1538078777):0.02672330834):0.01757588418,((t30:0.40498…
		[TREE] 39
		((t17:0.3056032576,((t3:0.4115172876,((((t10:0.09857096034,t23:0.04227124579):0.1987720632,(t6:0.1182141711,t7:0.06205126754):0.07195478707):0.02325584268,t30:0.01845954734):0.05393590225,t29:0.61015117):0.1272468086):0.1017178164,(t18:0.1970481931,t19:0.1031172621):0.1336520723):0.2557553805):0.05440836068,((t9:0.2263358734,t12:0.007706259727):0.08871910721,((t21:0.7920680399,((t26:0.0161064574,…
		[TREE] 40
		((t10:0.02853106208,t21:0.04409106693):0.102879844,(t12:0.01144368218,t6:0.03221501987):0.1878489449,(t25:0.2795927015,(t26:0.01969764539,((t7:0.1943413811,(t3:0.01967248676,(t4:0.04167173826,t18:0.1396174959):0.03216961875):0.09894414606):0.3367241539,((((((t31:0.1962158917,(t16:0.08310480299,(((t32:0.007007777307,(t30:0.102879844,t11:0.02853106208):0.2874250437):0.1859127079,t19:0.04409106693):…
		[TREE] 41
		(t22:0.07439102064,(((t17:0.08857033365,((t24:0.1460766595,(t15:0.1022025554,t27:0.2050791199):0.005446309748):0.008461447491,(t29:0.08895387514,(t28:0.176904292,t7:0.03178807878):0.002200347953):0.09038409453):0.001782043953):0.398036832,t1:0.1275485358):0.1261371705,((t32:0.1858089945,t2:0.04668595632):0.04439576125,t30:0.2011778355):0.4109811578):0.09366354747,((((((t8:0.1541491841,t21:0.01034…
		[TREE] 42
		(t24:0.5072129583,(t30:0.2958718471,(t15:0.03851378942,((t23:0.01116899877,t31:0.06559824455):0.02257238649,(t19:0.09790876301,t6:0.006676354468):0.2668288627):0.01071694049):0.1878066056):0.1013630966,((t7:0.1027285951,t17:0.04930160207):0.02468834561,((((t1:0.1459555917,t5:0.2302793532):0.05675344123,(t16:0.071006771,t8:0.2619546472):0.04620265801):0.08228762029,(((t11:0.08443244878,t4:0.091463…
		[TREE] 43
		(((t21:0.209809067,t27:0.09797661182):0.01007638132,((((t8:0.1403420123,t25:0.01721781199):0.05516493967,t10:0.02228333859):0.08715143997,t1:0.1105914932):0.2445616338,(t4:0.1967426997,t28:0.05135433073):0.1472090397):0.1071906949):0.02752231317,(t32:0.3943911835,t5:0.4257547064):0.04410891052,((((t17:0.06189376424,t20:0.1432463977):0.3063499916,t11:0.1253858012):0.4321008893,(((((t15:0.046628899…
		[TREE] 44
		(((t3:0.3102688154,t23:0.08727203542):0.3316169798,((t2:0.0680221892,(t7:0.1283845602,t25:0.08402527467):0.009472824109):0.03190188589,(t15:0.1014317096,t27:0.2725261391):0.05235901399):0.1535990323):0.08767117303,(t1:0.1222942559,((t5:0.1565760531,t24:0.03667817847):0.2771156195,((t31:0.1650023608,t28:0.08732627332):0.06512390246,t22:0.1709930884):0.02150027423):0.1163908802):0.1773928273,(((((t…
		[TREE] 45
		(((t16:0.06152841162,(t21:0.1251323998,t17:0.2777438916):0.02834121673):0.175529493,(t22:0.05714938615,t9:0.1599530434):0.2696342251):0.0996208731,((((t11:0.01003781559,t14:0.1595577144):0.06933893467,t5:0.02791845903):0.09126077592,t2:0.3475846238):0.02758454162,((t15:0.06351339161,t19:0.3085401554):0.2405942536,t20:0.02169118117):0.01038468226):0.1805609318,((t28:0.07170346682,((((t26:0.0891326…
		[TREE] 46
		((t1:0.2185452559,t32:0.04310289765):0.1134166567,(((t30:0.3402241242,t22:0.03155299148):0.01562242728,(t19:0.3339290533,(t4:0.1137791709,t8:0.1510393379):0.07990471408):0.004687851993):0.04608572261,(t24:0.1226126195,t27:0.08141430205):0.02859614778):0.03741298919,(((((t12:0.08212519524,(t13:0.1253693543,t3:0.01242866187):0.06112436958):0.0491411634,((((t25:0.05069580307,t7:0.03603340196):0.1063…
		[TREE] 47
		(t22:0.001704632561,t3:0.03144173639,(((((t1:0.07415124821,t18:0.0293616007):0.09902958397,(t11:0.0009528125944,(t2:0.008343125053,t6:0.01035748684):0.2445148036):0.09397442545):0.1390641616,((((t32:0.05376738339,t21:0.03878439701):0.1814733315,t7:0.2044757024):0.1342741626,(((t17:0.04698361241,t23:0.0834362274):0.2011810354,t24:0.1619421967):0.247458403,(t31:0.02370074253,t10:0.3679812297):0.097…
		[TREE] 48
		(((((t8:0.01785014372,t20:0.2089106138):0.03174247208,(t24:0.04546715657,t7:0.03896773271):0.2089499239):0.1497764894,(t2:0.2686492326,t9:0.05326864308):0.03952398326):0.07702109363,(t3:0.02695149998,t30:0.05475966044):0.1535448584):0.0325274697,(((t21:0.2522779086,((t10:0.1654511099,(t4:0.2821602642,t26:0.007486473303):0.0212509791):0.01031223007,t31:0.06388070444):0.1974558626):0.2291913729,(((…
		[TREE] 49
		((((((t2:0.1141882576,t12:0.1656761441):0.4103071736,(t17:0.06212171137,t5:0.2261584175):0.05493550393):0.007566736397,((t10:0.009365320555,t18:0.05443235574):0.1846531159,t19:0.1670190828):0.07765877794):0.009562462859,((t21:0.1642150232,(t25:0.04467906809,t22:0.06323054759):0.06668882025):0.0318380113,t20:0.1035465756):0.2476341664):6.428256764e-05,(((t29:0.22327045,t28:0.03480772168):0.3158213…
		[TREE] 50
		(((t28:0.03963423259,(t26:0.2017645784,(t3:0.008689572976,t17:0.05398440023):0.01808683391):0.008526836697):0.2082083265,(((t1:0.0679153424,(t10:0.2106123203,(t9:0.1519839711,t27:0.2424920215):0.08896396367):0.05468848243):0.1236134798,((((t24:0.1211447003,t15:0.05576481856):0.03207207646,t25:0.09790454432):0.05930671857,t19:0.1402762051):0.1328947391,t20:0.06594546343):0.0006451723687):0.1491368…
		[TREE] 51
		(((((t9:0.1261514694,t30:0.1218414485):0.1314653006,t2:0.2777697029):0.01952527941,(((t4:0.2351999932,(t19:0.3450085299,t8:0.1680314363):0.005164147587):0.1271212108,t27:0.1551093257):0.1419704901,t6:0.2538660827):0.1227521435):0.05353814288,(t15:0.03941986904,(t1:0.03195829759,t18:0.033297662):0.09662467509):0.1428551507):0.09613670013,((t17:0.07324718573,t31:0.03374468812):0.156627686,(((t14:0.…
		[TREE] 52
		(((t26:0.05828596267,t21:0.2887323017):0.009575588247,(t31:0.2139983916,(((t15:0.04542479722,t4:0.2671471731):0.03186267969,t19:0.2858443998):0.02387561457,((t7:0.093579976,t16:0.01161027199):0.05666392401,t3:0.3768200269):0.1274566525):0.136707245):0.02996812604):0.1126977943,((((((t22:0.06782641949,t5:0.1713478576):0.1481621441,t13:0.2309620806):0.07982619345,(t24:0.07725690916,t28:0.0405874626…
		[TREE] 53
		(t25:0.3919002972,(((((t19:0.00459249164,(t20:0.04934396177,t8:0.2705371185):0.1539883889):0.2044079404,t16:0.0001385232317):0.0547970693,(t32:0.1283526694,(t2:0.3027489988,t30:0.1626244347):0.1369528337):0.129567987):0.03822900035,((t9:0.2775317196,(t24:0.3191306845,t13:0.09562940453):0.0695289931):0.02155673644,(t27:0.3182515285,t22:0.2165230855):0.1793623199):0.08040408045):0.01070426084,((((t…
		[TREE] 54
		(((((t3:0.3314543797,t6:0.3296668654):0.2799554213,t25:0.07656980713):0.2862601508,((t29:0.01813308982,t30:0.02363890654):0.2641407919,(t28:0.0529613691,t17:0.2890704557):0.01453751128):0.1106574521):0.1267317471,(((((t21:0.02808872841,t10:0.06027185661):0.185471189,(t8:0.1461458896,t14:0.01339046505):0.006319454231):0.28593737,(t23:0.2107818595,t31:0.0197463126):0.1012956266):0.02002822819,((((t…
		[TREE] 55
		(((t7:0.1852260982,(t28:0.2173995902,t3:0.2636711887):0.1086841032):0.1811601728,((t21:0.0902426877,(t19:0.04653385614,t29:0.009591039387):0.1140791684):0.1968998421,t32:0.01003382242):0.3065636351):0.2329501558,((((((t20:0.01788911311,t22:0.1054402125):0.1060495584,(t6:0.1108690828,t9:0.7572180461):0.03915465268):0.03180616087,(t26:0.07389840117,t4:0.1454428548):0.03074180905):0.01121521037,t8:0…
		[TREE] 56
		(((t12:0.03379587649,t21:0.2678603096):0.0552277338,(t20:0.1996152191,t32:0.06784511468):0.1765078576):0.2586394986,(t3:0.2051485181,(t25:0.08142596617,(((t30:0.082426765,(t2:0.07535150927,t16:0.03818138363):0.2220579199):0.06417425693,(t4:0.1363409886,(t26:0.5256735044,t6:0.01695185411):0.1136408765):0.03446031513):0.1448581574,((t14:0.07452165947,t22:0.001650831196):0.1187412859,(t13:0.27965107…
		[TREE] 57
		(t26:0.06662881369,(((t29:0.1090997517,t4:0.1924041981):0.06616992695,(((t5:0.4205564093,(t7:0.01141349901,t32:0.07626307403):0.02725074923):0.1679157393,(t1:0.1531274739,((t11:0.05635486875,(t8:0.02314350585,t18:0.02570187207):0.2221734202):0.1271230192,t12:0.07343077844):0.5255730697):0.05896228404):0.1626987449,((t9:0.0670083569,t30:0.1689133029):0.06921858242,(t20:0.02667421411,t13:0.10630756…
		[TREE] 58
		((t15:0.4115850767,(((((t12:0.1878744324,t18:0.0007400045214):0.1012354293,(t22:0.2519425356,t10:0.03372500394):0.05884971807):0.05491745228,((t5:0.2787136287,((t31:0.09929417306,t24:0.007390440493):0.2432848213,t6:0.06675815287):0.1727470899):0.01333628068,t25:0.04736050509):0.2593355635):0.5630713612,(t16:0.1110937751,(t23:0.04164369823,(t13:0.06148954433,t7:0.0704004927):0.238599768):0.0870891…
		[TREE] 59
		(((t31:0.03732167591,t27:0.3572098367):0.1401822063,((((t11:0.05371485342,t9:0.05811792595):0.1030367237,t4:0.1822359654):0.06230989675,t29:0.09592558699):0.02100312538,((t1:0.1036186259,(t20:0.06579808379,t30:0.2663630207):0.09049386345):0.2262064589,t21:0.3089704348):0.01620620101):0.02193577093):0.01361796539,((((((t14:0.05952762719,(t18:0.3235348833,t8:0.08708184198):0.1674896721):0.237600157…
		[TREE] 60
		((t21:0.4241587436,t17:0.4102266952):0.1666140344,((t20:0.003418177175,(t18:0.2219200816,t28:0.03738251352):0.02263154491):0.1033504212,((t5:0.160966695,t11:0.05016925704):0.2463639961,t4:0.18147372):0.06588762224):0.1817277158,((((t30:0.06670920813,t15:0.06293557076):0.1377314358,((t3:0.4704336661,(t14:0.01540717014,t16:0.1223227552):0.05998319032):0.06686335133,(t31:0.02380928281,t1:0.056917285…
		[TREE] 61
		(((t5:0.02326084982,t7:0.0355461057):0.2745132937,((t25:0.02694719785,t15:0.03841327579):0.070603239,t23:0.2164452812):0.05719045992):0.04480333117,t29:0.03145688179,((t31:0.0834094052,(t14:0.1842758628,t20:0.02574737847):0.02630042805):0.03631902003,((t11:0.1456523352,((((t22:0.08978478389,t16:1.138253414):0.039605628,(t26:0.1948874793,t12:0.09787318517):0.10406772):0.1493359408,(((t6:0.12672721…
		[TREE] 62
		((t13:0.01907680259,(t28:0.03882620348,t22:0.01714765927):0.1861537662):0.0324130542,(((((t3:0.00268644077,(t11:0.1205079103,(t30:0.09907576965,t18:0.1433460336):0.1694398335):0.0765271727):0.2399769137,t1:0.1073416435):0.08469143655,(t27:0.2176986855,t5:0.08814540959):0.1824127424):0.1274049755,(t9:0.009457208565,((t29:0.1054439778,(t26:0.221357641,t19:0.09233877179):0.1111811665):0.03513076546,…
		[TREE] 63
		((t2:0.02610610652,t17:0.1890386216):0.06090765627,(t13:0.03617098188,(((t31:0.02888306755,t19:0.03992445429):0.004751741712,t10:0.05593885423):0.05934229059,t15:0.1763787032):0.2458284635):0.2745891322,((((t1:0.04377734289,t29:0.166747049):0.1121688907,t27:0.001167457219):0.07887509593,(t20:0.009232715762,(t8:0.03572816984,t22:0.04456419603):0.03973540996):0.1879034009):0.02363563696,(((t30:0.09…
		[TREE] 64
		((t22:0.1226277725,(((t16:0.01832040207,(t31:0.3254210616,t30:0.1758688947):0.1192944019):0.2830481277,(t17:0.04425812652,(t3:0.2917325713,((t4:0.001154583889,(t21:0.0959908081,t11:0.2351450751):0.1878947021):0.1509694201,t27:0.1089966643):0.1712257536):0.0101232201):0.09493921056):0.03965796175,(t1:0.3099366941,t15:0.1023624783):0.2796967772):0.02252230491):0.1342898313,(((t32:0.09340739785,t23:…
		[TREE] 65
		(((((t32:0.3252663917,t8:0.01299531193):0.06107052346,(((t7:0.03636000981,(t31:0.0274852436,t18:0.07842963579):0.13922847):0.1115788765,t4:0.326581958):0.04165106727,t17:0.01838275242):0.06561038259):0.01708967594,t28:0.2026302477):0.1378940552,(t3:0.07427775627,((t13:0.4564497552,t22:0.3991875555):0.07789682958,t12:0.05065165501):0.1588580476):0.04762017972):0.07510933897,((t29:0.007346707629,t6…
		[TREE] 66
		(((((t26:0.01239822513,t24:0.05203673698):0.02905940328,((t2:0.1416490066,(t1:0.03642529476,t11:0.07043853734):0.1814710598):0.2776651544,(t7:0.00895475148,t20:0.2190355212):0.111798441):0.001832888945):0.04053594469,t17:0.03411670993):0.06625083846,(t28:0.03707037511,t30:0.05706056487):0.01338253089):0.1789314099,(((t4:0.05914091348,t16:0.06207985728):0.005522905325,t6:0.04043681506):0.060709100…
		[TREE] 67
		((t4:0.0301478983,t16:0.2351335578):0.02515537658,((t32:0.1524620739,t15:0.09311257477):0.311573968,t9:0.08570615348):0.1405371246,(((t14:0.08752836482,(t24:0.0577981662,(t2:0.04461950913,t22:0.06094227539):0.1445569793):0.2418688731):0.2621212967,(((t26:0.008176076168,(t29:0.006989934656,t7:0.2750010395):0.04419009836):0.02187301089,(t6:0.1018072287,t19:0.3756243279):0.1813659098):0.03794313939,…
		[TREE] 68
		(((t24:0.00666214339,((t14:0.01888264623,t26:0.0321557342):0.2173435858,t31:0.04828403402):0.07412750929):0.01488709266,(t11:0.2163329353,t6:0.03463995608):0.02610067441):0.03808572453,(((t5:0.3742416622,t2:0.1337819069):0.04419574889,t16:0.001757902559):0.3537206035,(t1:0.0005630648086,(t19:0.2658297999,t3:0.01903222548):0.3511448899):0.8251237558):0.2672512599,((((t8:0.08327481349,(t7:0.0246929…
		[TREE] 69
		((t7:0.2021346336,t23:0.005932807384):0.1199074286,((t26:0.149122851,t25:0.0316899685):0.03302307182,(t3:0.1241928108,t20:0.02232337896):0.4753721065):0.007565123844,((t15:0.06002894737,(((((t28:0.3985320208,t31:0.07539693569):0.05832188635,t16:0.006213148474):0.04657041148,t4:0.03903348094):0.04633690894,((t27:0.4001011634,t30:0.1323584174):0.2140814114,t1:0.07954770117):0.02296030044):0.0500041…
		[TREE] 70
		(((((t20:0.0446699927,(t5:0.003968377889,t30:0.08686203922):0.3029957205):0.2058374071,t10:0.007445719501):0.05086814851,(((t12:0.2343209865,(t16:0.06019570539,(((t24:0.04391016089,t15:0.2087582794):0.06456957461,(t25:0.02188383087,t9:0.05357231782):0.03570151964):0.07559119049,((t11:0.02869971626,t18:0.08347587066):0.08103724767,t2:0.1523971038):0.1180428251):0.01152290771):0.06890656613):0.1826…
		[TREE] 71
		((((t24:0.01606979145,t14:0.2334257518):0.09315084529,(t3:0.06426691171,t11:0.4726355521):0.03509022389):0.07822166057,(t20:0.02427945538,t18:0.1620112855):0.09538421281):0.4604418582,t4:0.03743339524,(((t16:0.07237523235,((((t22:0.04952439613,t10:0.04602176609):0.08724102051,(t1:0.03906372318,t12:0.1429537536):0.0295285302):0.2011835582,((t2:0.1879859331,t17:0.06162042526):0.01172085397,((t25:0.…
		[TREE] 72
		((((t6:0.2016111298,t28:0.4098519152):0.009408876104,((t19:0.1376607699,t5:0.3205427305):0.1681533417,(((t8:0.02726945626,(t30:0.006132228577,t14:0.01844790357):0.08720032125):0.1371959259,t13:0.3729825457):0.146215253,t17:0.2067194336):0.04075087889):0.246945078):0.05204328371,((t15:0.7078411262,t26:0.09612062154):0.09531807983,(t22:0.005432044616,t29:0.09892350027):0.1525376743):0.04896340769):…
		[TREE] 73
		(((t2:0.1957376064,t25:0.03546193332):0.197415875,t20:0.1148599641):0.02779753652,(t28:0.14393725,(t4:0.09083179547,t14:0.03530279489):0.04983652517):0.02983443742,(((t9:0.009062829502,t5:0.07717835048):0.1914439504,((((t15:0.05368730791,t19:0.1633604056):0.05175588949,t30:0.1374525216):0.07678598624,(t26:0.01185461325,t6:0.5021539356):0.07037644589):0.2024542279,((t11:0.1591254101,t8:0.145056892…
		[TREE] 74
		(t14:0.04972332,(t29:0.1460989666,(t5:0.1569859653,(t17:0.1653545042,t28:0.01228730222):0.02815248811):0.04701044486):0.6097847877,((((t15:0.2038687407,(t32:0.04584231041,t31:0.03706892999):0.03402539057):0.09382768736,((t26:0.1089297434,t3:0.1483427252):0.06408178963,(((t9:0.1811921531,t10:0.1034155179):0.02955815306,t18:0.0386691081):0.1319844022,((t23:0.08739657489,t11:0.04337397957):0.1527642…
		[TREE] 75
		(((t24:0.03964210386,((t11:0.4962884772,((t20:0.4782096732,t21:0.01855257555):0.03583222014,t1:0.2121518652):0.06890937575):0.1135311946,t23:0.9275184557):0.2724606984):0.07438082591,((t6:0.05743635289,(t13:0.2436273745,(t14:0.1735094082,t12:0.06784076777):0.03840433166):0.2474379393):0.3227983718,(t8:0.08706905511,t30:0.4474181733):0.2779405115):0.07628236804):0.1765058005,((((t17:0.05522599019,…
		[TREE] 1
		(((t31:0.06555370125,t18:0.1401307409):0.1633900294,t4:0.01940865627):0.2577015834,((((t5:0.09502640582,t17:0.07381036379):0.01810967672,(t19:0.1085181347,t10:0.005313499598):0.1409869497):0.03221342055,(t1:0.1261444131,t2:0.04544740042):0.02557348454):0.2154578332,(t15:0.007272753341,(t14:0.07886782102,t27:0.04208444065):0.1045577197):0.3188998636):0.03540259367,((t24:0.07943684794,(t25:0.116090…
		[TREE] 2
		((((((t24:0.07080591586,t11:0.2157287889):0.4022179208,(t29:0.06995161745,t3:0.1938229674):0.04511509021):0.3328688491,(t10:0.1722136436,(t26:0.1848104366,(t27:0.0937403239,(t1:0.1220512924,t12:0.1768796318):0.1256401249):0.1001809094):0.1575482391):0.06312015868):0.07912581327,(t8:0.02101881383,t9:0.02645319153):0.09431099326):0.08708018329,((((t18:0.02864731988,t15:0.07154174359):0.4068953087,t…
		[TREE] 3
		((t20:0.01212816408,((t8:0.07984723756,t17:0.1695175695):0.08041633858,t11:0.2705823084):0.1319739358):0.002957451061,t25:0.1029448718,(((t24:0.1735890293,(t18:0.01263500314,((t13:0.1293449477,t32:0.333989117):0.144579834,(((t26:0.3556675298,t22:0.02144765801):0.007924654203,t31:0.005315890419):0.2635352562,(t27:0.3231898177,t9:0.0517302411):0.04084160825):0.1579871277):0.08640108356):0.044128376…
		[TREE] 4
		(((t30:0.01553129006,t21:0.2657807919):0.09536040329,(((t9:0.08057804906,t4:0.1889676617):0.4239368206,((t19:0.6619760815,t14:0.1070866368):0.2435518587,t18:0.02456339175):0.1721360899):0.08098462818,t22:0.01266256215):0.1277227315):0.01353566534,((((t27:0.01556521835,t17:0.4788414601):0.07654344826,((t16:0.1816858577,t29:0.3229453566):0.1950416951,t11:0.006560075217):0.01165629155):0.06375644408…
		[TREE] 5
		((t7:0.09397711732,t23:0.02498804836):0.0104307193,((((t10:0.001195318962,t29:0.4614814381):0.2239533181,t1:0.02048901189):0.1665985088,(t20:0.007065419515,(t5:0.01867850439,(t25:0.02183195512,t14:0.1973088488):0.2089278528):0.2375415722):0.1126386233):0.1005432095,(t24:0.01736791228,t2:0.01255571609):0.09268922604):0.1120485874,(((t31:0.1356976405,(t15:0.4307887824,t30:0.03629335827):0.164632467…
		[TREE] 6
		(((((t22:0.023445511,t2:0.3379628144):0.05305373587,t21:0.05954883684):0.04077053122,t5:0.1633404386):0.1342513154,(((t28:0.226036726,(t1:0.1279457055,t11:0.1677696887):0.01021859877):0.05602415022,(t8:0.04928499711,(t29:0.1608294077,t10:0.3542736349):0.1718550626):0.03289239359):0.1224775015,(t4:0.04985985765,(t6:0.1507491064,(t30:0.03967388563,t27:0.03508347692):0.01084218774):0.05539151817):0.…
		[TREE] 7
		(((t18:0.01433156279,(t4:0.09138297976,(t24:0.08236112108,t21:0.03051556001):0.03549528396):0.1043287582):0.3853516932,(((t13:0.01755514299,(t10:0.210525529,t29:0.1687627487):0.07818949496):0.006728830747,t19:0.3911560764):0.05595249718,((t6:0.3398497251,t11:0.02285721333):0.06970634114,((t1:0.08238111605,(t5:0.01856960036,t30:0.2946258348):0.05720297241):0.05974370841,t28:0.4178522108):0.2931664…
		[TREE] 8
		((t19:0.1428149081,(t24:0.543328362,t27:0.04518241556):0.02040743945):0.0193177589,(t29:0.203762064,((((t2:0.4240186279,t17:0.2673274979):0.02450170777,((t8:0.1608053597,t31:0.09627462283):0.03448910889,t15:0.03187788734):0.07438908558):0.07088376518,t18:0.4598393393):0.1058743385,(t13:0.01293252507,(t21:0.2908171888,t7:0.04384436749):0.005975049513):0.01222204534):0.07876469975):0.008888743527,(…
		[TREE] 9
		((((t28:0.05162671086,t17:0.5333171547):0.09591348535,t29:0.05626386916):0.1370346547,t4:0.281158278):0.03374685062,((t32:0.04257906488,t27:0.02123069164):0.11813768,(t9:0.1012047979,t13:0.2514731372):0.08832861704):0.03759226364,(((t11:0.09313297714,t10:0.140642374):0.01521050488,(((((((t2:0.2497362965,t12:0.1542696701):0.09289612818,t3:0.0295655895):0.02134734916,(t7:0.1660570347,(t19:0.0337468…
		[TREE] 10
		(t15:0.2775660377,((t13:0.0451086415,t19:0.07553938264):0.1200777153,t4:0.01525550365):0.4311726438,(((t26:0.01935794071,t28:0.03374945751):0.004237097668,((((t12:0.4392496578,t14:0.04667237657):0.02993223193,(t21:0.01810927456,t8:0.09518702639):0.5492064305):0.2693142688,(t18:0.2167005637,t1:0.1056617327):0.2825488942):0.08760350372,((t32:0.1733344035,t22:0.07849906938):0.3787780199,(t3:0.000318…
		[TREE] 11
		((((((t30:0.2314256246,t8:0.1538919414):0.0167574588,t20:0.06653368956):0.00443528773,t26:0.1658971276):0.160920874,t27:0.07267151503):0.06861232588,((t3:0.02975603676,(t11:0.01649123835,t23:0.4023834548):0.05475898285):0.0203880248,(t29:0.1568564338,(t21:0.04675713141,((t25:0.2805311814,(t31:0.5070731311,t15:0.1037536092):2.49088653e-05):0.05179404684,t10:0.05483930995):0.572256206):0.1944900143…
		[TREE] 12
		((((t27:0.05409199238,t13:0.0141713215):0.1637817477,(((t3:0.01909397639,t8:0.00205876855):0.002496520756,(t7:0.06282434717,(t4:0.1324013282,(t22:0.04747839131,t32:0.1142195011):0.05653508008):0.2510312779):0.1094368061):0.2292078915,(t6:0.04723363556,t19:0.1497502091):0.02062461067):0.2234949677):0.02703417599,(t17:0.2295759832,((((t25:0.2275675905,t21:0.001483576198):0.2221542017,t5:0.131416020…
		[TREE] 13
		(t9:0.2374925524,((t10:0.4136976739,t6:0.07597128348):0.1536165833,((((t18:0.002373484895,t8:0.08615751739):0.2248560881,t32:0.217500024):0.01439189952,(((t23:0.03641180642,t13:0.04159551405):0.1194433777,t31:0.04832925764):0.3040295329,(((((t17:0.06713542982,t1:0.06529315602):0.01990320138,t20:0.05815113877):0.1892902977,(t21:0.02910774853,t28:0.03013141709):0.02676207796):0.7350655524,t7:0.0249…
		[TREE] 14
		((((t6:0.4549108951,t7:0.1366768549):0.5110147807,t32:0.1233039604):0.1886292274,(t23:0.07206177758,t29:0.0001331807116):0.2578999752):0.01650967758,((t28:0.06504807883,t5:0.2624599307):0.096210099,(t19:0.001203806314,t20:0.1641263288):0.05536055111):0.07834608393,((t1:0.05738339014,(t22:0.1733597678,t10:0.04419311593):0.0640758976):0.08584160917,(((t31:0.01462477876,(t24:0.07712264196,t27:5.7584…
		[TREE] 15
		(t3:0.0257950134,((t23:0.1130826144,((t2:0.2372066035,(t19:0.4597100566,t13:0.1317885844):0.1812215247):0.09564708126,(t26:0.04316696344,t1:0.09692278948):0.1031679502):0.03203440865):0.302501796,(t18:0.1782454688,(((t32:0.1439372937,(t7:0.03285222109,t27:0.03891654062):0.05675332976):0.05503157707,((((t15:0.1287854363,(t14:0.2448681595,(t25:0.01988365145,t5:0.2213330496):0.1034963057):0.03699556…
		[TREE] 16
		((t7:0.1385854051,t11:0.1407947697):0.08330009715,((t20:0.08077383175,(t13:0.1048114402,t17:0.04546718858):0.6233369542):0.03192926716,((t23:0.04870190349,(t3:0.02031081769,t26:0.09375337541):0.01349440601):0.8112661004,(t10:0.01329098223,(t1:0.03048544354,t22:0.1003921201):0.05836480189):0.04045936442):0.2010720669):0.4781657632,(((t16:0.2800380366,(t27:0.04903682029,((t9:0.02291768319,t15:0.216…
		[TREE] 17
		((((t15:0.08855892223,t5:0.1768383472):0.3026483368,t28:0.204986796):0.02304224652,((t31:0.4233662635,(t13:0.3094729811,(t30:0.02812185435,t26:0.2573828588):0.2548442804):0.06879621884):0.02555446542,t23:0.1205669235):0.05099418428):0.02059236396,(t27:0.02223050379,((((t24:0.09075159486,(t25:0.001582541794,t16:0.2581689551):0.09127857128):0.09591485734,t9:0.0688996074):0.1460948784,(t10:0.1828081…
		[TREE] 18
		((t26:0.05744556194,(t9:0.1679354107,(t10:0.134801118,t20:0.2154489735):0.03354799244):0.03228141444):0.1190698341,((t30:0.05201713002,t27:0.03292257123):0.1942025951,(t31:0.003509336733,(t15:0.1122727179,t13:0.126689342):0.02503414906):0.05009472644):0.04460672592,((t14:0.1115272281,t7:0.3198702547):0.1869405163,((((t1:0.01685668004,t6:0.3431070249):0.0200673503,((t3:0.003838477793,(t21:0.033508…
		[TREE] 19
		((t20:0.1944242616,t23:0.03709425888):0.08619924489,((t29:0.02342587092,(((t14:0.07454915094,t8:0.2322522743):0.04350489386,t30:0.06042004685):0.0228090591,t19:0.03446521668):0.2552293378):0.05661174351,((t5:0.1656710382,t7:0.07046437397):0.1059021994,(t21:0.003537178331,t28:0.08990483486):0.2053948664):0.04640944646):0.05531773018,(((t26:0.04677010246,(((t12:0.3601304665,t4:0.2092730105):0.21970…
		[TREE] 20
		(t22:0.06965590373,t23:0.0005009963643,((((t1:0.7256636899,((t12:0.04181011952,t8:0.2222826222):0.2255121751,t32:0.07272557355):0.1956015195):0.1154012006,(((t14:0.07321940688,t17:0.03345346236):0.05978877092,t13:0.1291054938):0.05141847158,t5:0.04671101767):0.01421611842):0.02939823549,t28:0.03215020144):0.3269876891,((t26:0.01025840209,t11:0.2154598453):0.06873343303,(((((t18:0.0812779009,t20:0…
		[TREE] 21
		((t29:0.08264628443,t27:0.2736146988):0.2742689538,((((t31:0.1544774101,t4:0.04437470594):0.02969422407,t25:0.1945042761):0.08222166513,t28:0.2179093391):0.1063993226,(t20:0.2152435258,(t7:0.05322422547,t15:0.244196434):0.03918782272):0.06074757647):0.07010824222,((t3:0.05052668307,(((t13:0.08551575773,t12:0.04081168026):0.1242999962,t18:0.1646137444):0.02315232519,((t19:0.00923401973,(t11:0.0563…
		[TREE] 22
		(((t24:0.04023046931,t27:0.159355061):0.08961895714,(t2:0.07888540812,t3:0.01387820579):0.321879877):0.0166228165,(((t5:0.04871414071,t13:0.04559028678):0.4848076261,t19:0.3319906278):0.03981318499,(t26:0.1855216571,(t6:0.3646758823,(t16:0.01812506048,t17:0.01149722695):0.02500478683):0.2464488028):0.02945528342):0.1997666131,((((t14:0.1862222622,t9:0.07333388476):0.3471098112,t7:0.00425933674):0…
		[TREE] 23
		(t30:0.03717462579,(((t18:0.1343808155,(t19:0.2005912764,t27:0.1642201425):0.06741890393):0.4395009696,((t29:0.2409121855,(t6:0.2839383566,t32:0.1100695127):0.06604646216):0.283195085,(t28:0.1334537391,(t13:0.158025014,t15:0.02329390147):0.193130827):0.03800239728):0.04205968283):0.07773017843,((t8:0.1698156049,((t11:1.009513293,(((t23:0.04214613576,t2:0.008681878855):0.268984121,t22:0.0233063234…
		[TREE] 24
		((((t15:0.1101509516,t19:0.2833061728):0.02979242243,(t8:0.01297723829,t25:0.03130199917):0.116534488):0.3950410302,(t29:0.05682716263,t2:0.01610500901):0.04312819202):0.009310902998,(((t27:0.07271163363,t16:0.08159520425):0.0643328845,(t4:0.072160549,t28:0.07636920019):0.4042591583):0.08858217939,(((t11:0.0139323725,t26:0.09303618306):0.02119103266,t30:0.1878781852):0.05313473946,(t24:0.14082823…
		[TREE] 25
		((((t1:0.08453045739,(((t21:0.2266650402,t25:0.01110334105):0.0009910581689,(t17:0.2958383763,t6:0.1811307632):0.06118986959):0.2298855008,(t8:0.02049086068,(t16:0.1008894246,t9:0.1096414681):0.05616886623):0.1826397779):0.3499424023):0.08606960089,((t10:0.1843958436,((t20:0.000954585943,t24:0.08289817884):0.06519092584,((t15:0.1898817571,t26:0.0001527250086):0.135909076,(t3:0.277899141,t5:0.1817…
	0.25	[TREE] 1
		(t31:1.298678932,(t18:0.1566888471,(((t19:0.291261527,t23:0.01509767958):0.3498675003,(((t8:0.1145685969,t6:0.1286553979):0.870848657,t17:0.3619059343):0.1319699045,t13:0.04772889114):0.06341256883):0.1369917716,(((((((t21:0.2165790333,(t3:0.1448276158,t24:0.2292124401):0.08673471427):0.8300358597,t1:0.1331445565):0.2522854004,t2:0.2154461101):0.07417459402,t5:0.008045196502):0.9293938032,t11:0.0…
		[TREE] 2
		(((t3:0.1610669162,(t27:0.1458900437,(t18:0.228898291,t11:0.1527847752):0.2258481344):1.057516159):0.4320341092,((t25:0.290542243,t19:0.2282673251):0.4673865499,t24:0.07796438048):0.9816660112):0.6855820804,((((t29:0.1194829145,t2:0.07850261091):0.01160039846,t13:0.8687397824):0.2199117944,((t1:0.003337712503,t9:0.008504096302):0.1333036728,(t5:0.143564106,t30:0.1016111268):0.08519088104):0.39305…
		[TREE] 3
		(t32:0.4139781793,((((t21:0.1282684043,(t10:0.4303165516,t12:0.02295652323):0.008898283118):0.4362753869,(t25:0.1778782839,t1:0.2373150359):0.0769402429):0.6214037132,((t13:0.1045675644,t23:0.3324652554):0.1943104283,(t2:0.2587556981,t18:0.1594964392):0.04033171595):0.4106124094):0.3829862322,(t19:0.3394704112,t3:0.573668878):0.08574831614):0.0825497359,(((((t7:0.127023796,t15:0.1033463822):0.021…
		[TREE] 4
		((((t24:0.1399655481,t10:0.09541346878):0.03214592009,t15:0.06113504706):0.1236029417,(t30:0.2234673545,(t2:0.5342599121,(t14:0.2481909261,t12:0.1974357522):0.01081830736):1.135716196):0.02946921834):0.2724804662,((((t19:0.01554722449,t6:0.130324693):0.3806204172,t31:0.02257285442):0.4005668673,t17:0.5762598668):0.09160264733,(t13:0.3854821906,t29:0.9734378174):0.03035922709):0.1555159945,(((t28:…
		[TREE] 5
		((((t30:0.1870507353,((t19:0.1594712086,t31:0.003031163127):0.08931989956,(t28:0.06109365309,t12:0.1742963074):0.1781486468):0.2562634964):0.08244881628,(t20:0.02816997324,t13:0.01950717459):0.0774077269):0.2541258132,(t23:0.3481300925,t17:0.2776786936):0.4228527597):2.277673342,((t6:0.09523980168,t7:0.2831407727):0.3782041478,(t15:0.2547285405,(((t2:0.1315815677,t25:0.02640879969):0.04284219525,…
		[TREE] 6
		((t20:0.06389464473,(t3:0.2839738612,(t15:0.4959949497,t14:0.1344148166):0.9499178208):0.05416088121):0.1924073337,((t29:0.03949680831,t6:0.2037033039):0.2591960626,((t28:0.3735111337,t12:0.01326963502):0.2651611671,(t18:0.2669968975,(t25:0.06935388164,(t10:0.2711497253,t2:0.09845928056):0.03017073905):0.1079211236):0.2541422641):0.03148104868):0.09209612687,(((((t7:0.1578891166,(t9:0.4586577937,…
		[TREE] 7
		((t18:0.1619410939,t10:0.03631367604):0.1572143746,(t9:0.08816938643,((t26:0.002301972589,(t22:0.4206357463,t8:0.9999331585):0.1118314245):0.03223429725,t4:0.1278242784):0.07185663644):1.448632624,((t21:0.3572847396,(((t5:0.002885536989,t27:0.4500230787):0.06861893111,t29:0.2476075108):0.1599338019,(((t14:0.1642520563,t1:0.07843708585):0.06007626608,t13:0.3158180242):0.1147982898,(t16:0.144978375…
		[TREE] 8
		(((t11:0.02112933638,t9:0.2085164976):0.1761957172,t12:1.15401524):0.0247351262,(((t21:0.1053614842,(t32:0.0268500119,(t27:0.1820856454,((t8:0.1479251299,t15:0.1293258216):0.1536245752,t13:0.7387612069):0.3139041581):0.428557381):0.7103796555):0.0153109333,((t1:0.9986132414,(t31:0.1833820955,t22:0.02566913667):0.1043310914):0.01787407219,((t4:0.2601106861,t20:0.08552950493):0.4267024984,((t5:0.15…
		[TREE] 9
		(t13:0.3602098226,(t25:0.7704407256,t4:0.312670009):0.1296547673,((((t32:0.1205516027,((t14:1.422096278,t15:0.04743492664):0.5951858074,(t7:0.3456197602,(t27:0.08173501142,t2:0.1969617258):0.8018764518):0.09025197255):0.08780083747):0.1165187962,((t28:0.06239448563,(t12:0.1373742749,t3:0.03807389857):0.2438263672):0.2993031391,(t8:0.004443195765,t30:0.03718944431):0.06429147134):0.119084851):0.12…
		[TREE] 10
		(t7:0.5343603456,(t22:0.1864927271,(t26:0.6942147791,t23:0.01379240293):0.1118528423):0.1996230362,((((t4:0.9285264885,t1:0.0305342041):0.3094210506,(((t9:0.08430966269,t29:0.1859459979):0.03292438062,t2:0.07254725144):0.1151537662,t14:0.05925660708):0.3484713696):0.07809035884,(((t28:0.2444018803,t12:0.1283733983):0.06334453414,((t11:0.1400020716,(t21:0.105468892,t10:0.06269137817):0.2103210115)…
		[TREE] 11
		((t24:0.02527043351,t5:0.3755796049):0.1458342108,(t29:0.1864132355,(t25:0.1715270119,t19:0.1511072123):0.1505479667):0.04793631297,(((((t4:0.5014647175,t2:0.3988513704):0.06203739176,t21:0.134417336):0.1900826567,(t1:0.822567895,t16:0.5591001766):0.05708546739):0.4288610847,(t9:0.5606147457,((((t31:0.4599363901,t6:0.0526766784):0.1402186246,t20:0.2628793321):0.7405655309,(t26:0.1617716892,t32:0.…
		[TREE] 12
		((((((t4:0.01356089604,t25:0.6661275956):0.1505491603,(t26:0.0154102887,t17:0.04859416373):0.07629905094):0.1053354644,(t8:0.1485986486,t22:0.5527092558):0.2913695947):0.1249559171,((t19:0.4923324701,t32:0.1383809439):0.1320361753,(t11:0.04440613258,((t6:0.009948912858,(t10:0.05193494761,t1:0.06035111712):0.1924708937):0.274431518,((t15:0.366869173,(t13:0.7298332043,t18:0.03606702201):0.016033663…
		[TREE] 13
		(((t32:0.2108703481,t29:0.6177142462):0.674726509,t7:0.3445136247):0.05525030498,(t23:0.1037689239,(((t22:0.3490702859,t19:0.3646061527):0.1966920686,t11:0.2814582155):0.117261021,(t12:0.6663904809,t16:0.2186206274):0.1441231455):0.1914574502):0.7307623756,((((t28:0.08582019596,t10:0.09919328898):0.01449259697,(((t6:1.29950006,t8:0.01235151638):0.02873797799,((t18:0.02891499188,t27:0.3843322224):…
		[TREE] 14
		(((((t16:0.6212927564,((t8:0.7207073979,t4:0.3524953663):0.0275526948,t25:0.08600765843):0.1609727874):0.1632008959,(((t26:0.03169759237,t30:0.491692374):0.05877560435,(t11:0.4011491186,(t2:0.1199667209,t29:0.3538955416):0.4505736981):0.05612126544):0.1429953855,(((t31:0.03851605048,t6:0.009637642015):0.2771719319,t13:0.03332521307):0.0893626808,(t5:0.08523304411,t17:0.1772174891):0.03870965855):…
		[TREE] 15
		((((t25:0.1442767157,(t1:0.5881580185,t4:0.2136562457):0.01582162596):0.02750506655,t30:0.294593005):0.1289744885,((((t16:0.2938136705,t23:0.01222117265):0.4022882205,(t9:0.1669969062,(t5:0.1752926509,t2:0.4735849015):0.01200064458):0.2978338743):0.3566681015,t10:0.03279740273):0.7855991982,((t22:0.06379082124,t14:0.1831178916):0.6401068992,((t19:0.638480412,((t24:0.3182840743,t7:0.1528296955):0.…
		[TREE] 16
		((t7:0.001625962672,t8:0.2860861909):0.07116827136,t2:1.008403686,((t4:0.2170236269,((t9:0.1690072654,t27:0.3875771086):0.3280846281,(t26:0.190045122,t12:0.1826630353):0.0660486822):0.1414287159):0.2429004629,((t20:0.573478634,t10:0.07410387078):0.1630128385,((((((((t29:0.04253526556,t25:0.5409925594):0.1071367289,t31:8.225720376e-05):0.1968590007,t32:0.0568177807):0.4421379636,t6:0.2153723418):1…
		[TREE] 17
		((((t30:0.1796390158,t15:0.1308481211):0.01542981074,((t2:0.1992421978,t17:0.8375236528):0.159082605,(t12:0.2029416244,t7:0.09552783555):0.02488499111):0.38634517):0.0247336713,(t9:0.01825913152,t3:0.11491806):0.005427050986):0.04832508124,((t25:0.3815764787,t29:0.6374462968):0.415133079,(t23:0.1749326968,t10:0.1124334713):0.01561346296):0.8226798363,(((t20:0.04133618891,(((t22:0.3033915792,t16:0…
		[TREE] 18
		((t2:0.2267173202,t20:0.008001449751):0.0260923706,(t17:0.559478413,t14:0.1843977482):0.2400807245,(t24:0.09440509835,(((((t31:0.06088604188,((t5:0.7962464895,((t22:0.2444035877,t27:0.3802877258):0.0850049681,t4:0.02849822769):0.008597270325):0.01234500692,t15:0.3657364999):0.01986255781):0.2575534494,(((t32:0.1520126888,t29:0.5190216596):0.2837950124,(t23:0.5150642427,t8:0.1452387246):0.42187904…
		[TREE] 19
		(t25:0.2205534045,(((((t28:0.1266937316,(t32:0.001416258222,t1:0.0005077314563):0.1617653945):0.6109730311,t23:0.4002018762):0.04223291011,(t24:0.01561621169,t29:0.1706850316):0.2910489163):0.01615745889,(t15:0.08355551632,(t27:0.0168576102,t21:0.02829426131):0.2890701016):0.03283087572):0.2970104823,(((t6:0.5319353281,((t10:0.8180351499,t22:0.1421828467):0.0611331031,((t4:0.5389171189,t20:0.0336…
		[TREE] 20
		(t19:0.5659699464,t2:0.6912215943,((((t30:0.326009175,t23:0.1120902199):0.3809584575,((t15:0.01648888288,t27:0.6564508951):0.1208779656,(t25:0.1804924169,t1:0.4251340515):0.07172359736):0.3372417397):0.1207225813,(t7:0.4651648053,((t17:0.4184308841,t14:0.09064163256):0.4380767783,t6:0.1679239473):0.2302704154):0.111337748):0.1854534166,((t8:0.0193609522,(((((((t21:0.5659699464,t13:0.6912215943):0…
		[TREE] 21
		((((t8:0.02363634272,t2:0.5866801697):0.08468590921,t24:0.07080005141):0.9289434975,t23:0.09575399494):0.2889675333,t14:0.3492546705,(((((t21:0.001458715764,(t6:0.4182532211,t31:0.8064742144):0.3811281216):0.5850354288,(t16:9.814708028e-05,t27:0.0874307811):0.07615330897):0.5241664465,t1:0.3618170456):1.030872708,(((t17:0.08354082413,t20:0.5898190583):0.2983486308,t13:0.1685784649):0.4581858655,t…
		[TREE] 22
		(t14:0.2449956499,(t29:0.7850687969,(t8:0.6060811267,t27:0.6379660864):0.616250643):0.2911384953,((t2:0.3247720967,(t26:1.595955493,((t22:1.007193053,t16:1.543233629):1.149460209,t10:0.09041026642):0.06070530764):0.1104613403):0.1596674168,((t5:0.1882244533,(((t25:0.4407860171,t23:0.3771403792):0.2360690902,t21:0.7214837055):0.2056073565,(t1:0.07229344116,((((t18:0.2043844557,t17:0.2449956499):0.…
		[TREE] 23
		(((((t14:0.04926454707,((t27:0.2758639119,t24:0.1111568621):0.04562661343,t21:0.1556107224):0.862571625):0.0348562377,(t29:0.4138472145,t1:0.6210743283):0.1721660751):0.04837098022,(((t8:0.01714417707,t30:0.04741827061):1.186212686,((t28:0.2474281099,t25:0.266490784):0.1481459829,(t4:0.4342722483,t6:0.07977487938):0.1291784879):0.190356882):0.2602071406,t5:0.1118625135):0.375854386):0.3417000938,…
		[TREE] 24
		(((t23:0.06645973406,t20:0.4040278895):0.2431319187,((((t10:0.2636729132,t6:0.7822578481):0.09206663771,t18:0.02092457737):0.1771491259,t32:0.02778402301):0.02923333363,((t14:0.1473887141,(t15:0.08851487574,t31:0.01754014404):0.03772346093):0.1128454643,t4:0.03877253667):0.0947630938):0.9506943314):0.1514921314,((t13:0.218422929,((t28:0.4120656936,((t5:0.01951185532,t29:0.1472194898):0.6075304323…
		[TREE] 25
		(((t21:0.07849867118,(t9:0.6064921259,t3:0.2900574691):0.1062060779):0.04164391826,t13:0.07271279092):0.07108082729,(t2:0.6231864416,t26:0.02156119794):0.0158685914,(((((t10:0.4012195135,t4:0.1329153728):0.0646729233,t32:0.07171341586):0.5129474825,t16:0.2674097682):0.08335053048,((((t28:0.1321021616,t15:0.1341187103):0.01357092257,t22:0.03231140878):0.00764129404,t12:0.2691577037):0.3429352443,(…
		[TREE] 1
		(t18:0.5847558642,(((((t22:1.409540202,t6:0.09993578776):0.05777047905,(t20:0.5293317712,t13:0.09065863771):0.1256730257):0.2339010383,((((t2:0.01634396028,t29:0.07619142125):0.9768279541,((t16:0.4938732851,t14:0.3763941368):0.01960013812,t3:0.2434968538):0.3950161114):0.04692006949,((t5:0.04622951755,(t10:0.419968164,t28:0.1212615025):0.6056856052):0.0783093905,(t11:0.1650898568,t30:0.0080296067…
		[TREE] 2
		((t22:0.02666282333,t10:0.02753117715):0.008856721164,(((((t13:0.1686170249,t12:0.2554352423):0.3018618356,t15:0.4225671859):0.1653035459,t28:0.02453967371):0.1874113102,((t9:0.1344433774,t6:0.2243139807):0.5100930538,t30:0.1425209884):0.09220075612):0.183718048,t23:0.1018297225):0.2085265976,(((t8:0.2606186957,(t18:0.2751103484,t3:0.1825284082):0.2384554138):0.1938224784,(((t24:0.219820003,(t14:…
		[TREE] 3
		((((((t32:0.01317671248,t7:0.2136831642):0.05663859483,t4:0.8529649917):0.9807124189,t15:0.3971956391):0.02073126566,(t17:0.217769112,(t8:0.07837349787,t28:0.003502509661):0.4279334208):0.7731811085):0.7383415717,(t9:0.147100964,(t26:0.1160314003,t11:0.5582396886):0.4261007001):0.4020687025):0.08543677849,(t18:0.02319187671,t12:0.6503199241):0.1430096726,(((t31:0.5559370608,((t6:0.007973065483,t3…
		[TREE] 4
		(t20:0.4124191737,t15:0.03224280558,(((((((t24:0.01636802308,(t5:0.001964004199,t28:0.09020721214):0.3551773427):0.6217324291,(t14:0.06150278796,(t1:0.123275377,t16:0.2335988162):0.2861379273):0.003047962631):0.2285652311,(t31:0.05690337438,((t9:0.04763611095,t12:0.0304693334):0.08700053126,(t19:0.3944008909,(t4:0.006147771371,t26:0.3715601042):0.313550581):0.05345135034):0.1637622621):0.16697953…
		[TREE] 5
		(t22:0.2839880137,t10:0.1946062217,(((t6:0.2270172302,((((t11:0.5539591898,t31:0.3924296549):0.2187957407,((t28:0.02574817045,(t25:0.1459855535,((t4:0.02398148959,t17:0.229370441):0.09329451842,t32:0.1469461542):0.01822552294):0.04802760016):0.1274262283,(((t3:0.3024318288,t24:0.6675874791):0.1347249598,(t9:0.271848443,((t19:0.155786221,t12:0.2839880137):0.202034252,t5:0.1946062217):0.2314884936)…
		[TREE] 6
		(((((t4:0.03034102152,t10:0.6139208362):0.3606187841,(t30:0.2100466331,(t1:0.1922433893,t25:0.1097335392):0.05587765935):0.437338471):0.4215397385,((t26:0.04490609991,t5:0.08734625881):0.7666517332,t17:0.2011854781):0.3103607865):0.05993829877,t28:0.1221123799):0.08039775572,(((t15:0.05181744078,t2:0.4500014628):0.08026480977,t27:0.7419316384):0.6123769912,(t31:0.196203321,t12:0.4068879168):0.889…
		[TREE] 7
		(((t24:0.5274404059,((t8:0.07288329327,t23:0.1643803925):0.000364371459,(t1:0.2019734674,t16:0.05113736843):0.396981614):0.1489194566):0.7215775546,((t18:0.02741267753,t3:0.3822161203):0.1034796671,(t7:0.3884836029,((t21:0.1287017766,((t5:0.1272994491,(t6:0.7450685381,t9:0.143579631):0.1670637869):0.1117240539,t14:0.2669189805):0.4528421165):0.2312258842,(((t25:0.04190776492,((t29:0.2646204487,(t…
		[TREE] 8
		(((t14:0.7425762135,t25:0.3713455871):0.2367337204,(t9:0.06894544093,((t19:0.3271287833,t2:0.1890781303):0.2733914351,t22:0.07737536624):0.3312475353):0.1274696698):0.04423733486,(((((t21:0.06523379858,((t17:0.04981856816,t7:0.6582235773):0.04048772547,t18:0.124092966):0.02660437658):0.3376794127,t27:0.3800195902):0.09833871701,(t5:0.3265049297,(t12:0.2197302892,t26:1.662766154):0.2583840387):0.3…
		[TREE] 9
		(t21:0.01653142134,(t29:0.05026985926,t15:0.1045712542):0.1710807418,(((t10:0.06766549943,t11:0.158819295):0.163940808,((t30:0.2855637527,t6:0.5603200947):0.2201896508,t28:0.1026896222):0.1043822775):0.08595055726,((t1:0.03299585928,(t17:0.291961746,t24:0.1969723958):0.08748921682):0.3391914277,(((t26:0.203331196,t5:0.02405380795):0.04943070603,(t8:0.2152812564,(t12:0.2849219045,(t9:0.1938045572,…
		[TREE] 10
		((t19:0.3402171007,t23:0.03042642432):0.4606084972,t25:0.06546826581,(((((t30:0.03060377024,t11:0.5768393627):0.3003640911,(t13:0.2217700405,t4:0.1315329738):0.2897236526):0.1254932907,(((t6:0.01232814951,t27:0.03585277342):0.6320681781,(t10:0.2660821043,((t32:0.05782261223,t14:0.1961322834):0.652610077,(t7:0.2018320686,(t20:0.01699256478,t17:0.1074840153):0.0312382885):0.07637457584):0.068958658…
		[TREE] 11
		(((t24:0.05192569124,(t18:0.130142545,t28:0.2264677):0.4090092755):0.124832938,t30:0.01768619241):0.274925885,(((t12:0.2870197431,t19:0.0462758649):0.3100243315,(t17:0.05057965759,t4:0.003313498485):0.4161781431):0.2861046619,t20:0.2228680667):0.3348954155,((((t7:0.1440564666,t22:0.191422604):0.07676800479,(t26:0.05176963343,t29:0.2628117553):0.2009184651):0.3366167683,((t21:0.5237352905,(((t9:0.…
		[TREE] 12
		(t32:0.008611509121,((t10:0.165839699,t16:0.3310218539):0.326997627,(t29:0.4272381011,t1:0.05823557149):0.01760344289):0.0005506207235,((t27:0.2256780015,t8:0.2211401487):0.2869081267,((((t15:0.1022887437,((t20:0.4716896768,t28:0.6019111233):0.1866293755,(t14:0.1745594527,t26:0.6926829633):0.06849077984):0.4014133947):0.05237254072,(t31:0.01674386196,(t24:0.1046613092,t3:0.05959821513):0.39068298…
		[TREE] 13
		(((t12:0.2835757432,(t8:0.5540647772,(t29:0.3138503639,(((t20:0.3319005656,t31:0.232326685):0.4627238139,t17:0.1092427079):0.2870849864,t23:0.01037742512):0.2406688081):0.1152886089):0.2511033297):0.138223257,(t15:0.2406816438,t28:0.2243513383):0.6254350436):0.07117851196,((t13:0.007401968006,(t3:0.03498478699,t14:0.6740447753):0.1405334412):0.005858151591,((((t16:0.02397814541,t1:0.4947857763):0…
		[TREE] 14
		((((((t20:0.7597039677,t9:0.09367823927):0.04742389555,(t25:0.9844980998,(t11:0.4963715574,(t3:0.08468796809,t4:0.3769949488):0.08752907906):0.1076107785):0.2267087439):0.3194102575,((t31:0.0494040615,(t15:0.1921086421,t19:0.27674541):0.3447950198):0.05421135074,(t14:0.1965053675,t1:0.03706757519):0.7082552705):0.1340086822):0.1585200888,(t22:0.2824182967,(t24:0.7317825462,(t30:0.1620172883,t32:0…
		[TREE] 15
		(t13:0.1112504562,((t15:0.1061678337,(((t10:0.4736166424,t1:0.4078161679):0.8453883081,(t5:0.2945795932,t26:0.1373645076):0.07859061339):0.2952281315,t28:0.4129005326):0.01658108446):0.38022445,t12:0.09182150231):0.5951204379,(((((t21:0.1818817092,(t17:0.2377821596,((t27:0.2874840337,(t23:0.7825867664,t30:0.1093383294):0.2688545213):0.1391608535,(t6:0.01753148263,t19:0.01289383578):0.05423508382)…
		[TREE] 16
		((t30:0.4282465563,(t2:0.05764118647,(t14:0.4109582035,(t8:0.3106988915,t28:0.1410956795):0.1748266411):0.3649311946):0.2003971015):0.9916221404,((t23:0.1065283193,((t12:0.4571273975,(t16:0.06846985868,t26:0.2078134066):0.2135632117):0.005496597849,((t31:0.3109465728,(t22:0.5347618428,t4:0.04441368378):0.08783791307):0.3604326491,t24:0.04052905261):0.08044665295):0.3769811366):0.4955107281,(t27:0…
		[TREE] 17
		((((t3:0.3046763728,((((t10:0.2729231538,(t15:0.05356570217,t2:0.4895814648):0.07001355334):0.1939672542,t18:0.1142920742):0.09514825325,(t28:0.05238172843,t21:0.0403539245):0.1171314657):0.05970953126,(t16:0.1075631932,(t11:0.5135709769,(t1:0.1094537005,t13:0.7618539978):0.3283643396):0.4587367601):0.1538023013):0.2833763373):0.02156200476,t6:0.06707627376):0.09848265499,((t23:0.7202543298,t5:0.…
		[TREE] 18
		(t20:0.01864755475,(t13:0.5302119204,t23:0.01111235159):0.3799177785,((((t12:0.8331151586,t7:0.2743169968):0.5005676928,(t2:0.3269475745,(t10:0.2154160775,((t32:0.1102173604,t26:0.3254705043):0.3697595456,t5:0.3749071243):0.01631440455):0.4762367494):0.3793954723):0.4132642711,(t9:0.2011586712,(t22:1.035389164,(((t4:0.1193883489,(t30:0.3092104895,t24:0.2515863259):0.2130532547):0.2829297646,(t27:…
		[TREE] 19
		(((t25:0.4679802754,t30:0.1775194733):0.2644127498,(t12:0.2507298132,t28:0.003967986915):0.08368365094):0.08120574511,((((t9:0.1876210139,t31:0.006582736481):0.2810059036,(t20:0.2236253332,(t17:0.01504865724,((t24:0.2497938233,t14:0.02135662099):0.05185601627,((t18:0.1393313113,t2:0.1213893978):0.08097486955,t3:0.02563627426):1.230065268):0.4254991249):0.364282705):0.02129890246):0.004455123679,(…
		[TREE] 20
		(((((t17:0.9454107,t26:0.1054129642):0.1397909172,t19:0.05161775218):0.1860711956,t4:0.1286214141):0.08938290447,((t1:0.0432833328,((t9:0.1192227363,t8:0.07462355739):0.2235550644,t10:0.00234057291):0.05592595891):0.47318424,((t25:0.6000794244,t16:0.05573501962):0.03227853531,t7:0.05346226672):0.1802799386):0.07622361626):0.2565336688,((t18:0.3302639872,t22:0.2594640807):0.3229526856,t11:0.195162…
		[TREE] 21
		((t24:0.08893440571,t17:0.2660530652):0.5278398539,(((t6:0.1590236982,t19:0.08327199251):0.03086368768,(t32:0.4294406057,t12:0.0952430602):0.2990872369):0.1663605421,((t22:0.06058500393,t14:0.08224596735):0.03080775105,((t8:0.02063878637,t31:0.4239063533):1.082591538,((t16:0.372619506,(t9:0.3780563171,t5:0.02739357342):0.0201195685):0.4106094291,t13:0.1881596097):0.05693382444):0.3917610012):0.48…
		[TREE] 22
		(t24:0.01302415846,(((t28:0.4939058455,t17:0.2519284375):0.159317657,t4:0.09759631543):0.09103637584,(t18:0.1762374565,t13:1.513276573):0.3010160676):0.2198310441,((((t5:0.0681052875,(t8:0.08563130454,(((t3:0.1400591992,t7:0.7378312777):0.2451345381,t19:0.07753584231):0.4626152944,t10:0.25826576):0.4216526253):0.0176671234):0.1011867636,(t22:0.3103477829,(t20:0.1427888208,(((((t16:0.2198310441,t3…
		[TREE] 23
		(((t23:0.2832839727,t22:0.165993963):0.358604094,(t17:0.1000980309,t19:0.2638182207):0.3125133917):0.4468074776,(((t31:0.2629153058,(t28:0.2002832829,t1:0.1982826063):0.03586763516):0.8912144466,(((t32:0.003854896175,t25:0.04531974988):0.02280263277,t10:0.3027574106):1.38497014,t2:0.314095113):0.3944431538):0.4658716395,((t11:0.04991960453,(t21:0.06484256242,t7:0.1925042977):0.3310273148):0.23780…
		[TREE] 24
		((((t13:0.1729537329,((t1:0.1922676135,t5:0.02061312173):0.05341867614,(t24:0.004933220596,(t20:0.08456030026,t2:0.2753304345):0.08381841634):0.296981666):0.07123904058):0.2881370663,(t23:0.3332685563,t32:0.1014353722):0.1968166474):0.8576947916,((((((t17:0.8451267648,(t29:0.1262396022,t26:0.1362879869):0.5775154358):0.001472476315,t27:0.07044558472):0.3715508263,(t25:0.08484597667,t19:0.29750400…
		[TREE] 25
		((t4:0.02736125875,(t31:0.1969399108,t30:0.2317760213):0.8222478497):0.151096959,((t20:0.06030471239,t19:0.1634393202):0.2014951936,t23:0.4872559663):0.02141794423,(((t18:0.06077117345,(t12:0.06027382461,t21:0.01958216013):0.0684675473):0.2393846423,((t6:0.5600410397,((t14:0.4724643868,t9:0.1032694449):0.4405734762,((t10:0.261434295,((t28:0.05399908114,t5:0.05335697364):0.3393226303,t15:0.5523211…
		[TREE] 26
		((((t19:0.4775131871,t20:0.03525402074):0.7238382343,t4:0.2656803904):0.2894700572,t25:0.3763567805):0.2958817826,((t30:0.02930097433,t2:0.04670329543):0.1281475491,t3:0.04512336147):0.2109804857,(((t22:0.07976661646,t6:0.1262827736):0.3636877894,(t32:0.5777859599,(t9:0.0233943339,(t11:0.02338409217,(t5:0.3395598757,t16:0.1861004336):0.4539684531):0.06898153457):0.2698449408):0.4961626737):0.0220…
		[TREE] 27
		(((((t18:0.1102613794,(t32:0.2460020222,t26:0.03810331603):0.08594672789):0.6798790446,t24:0.1706749171):0.05407901516,(t15:0.5780046477,(t14:0.1073193821,((t25:0.2711079125,t9:0.01994088404):0.7862370126,((t8:0.1002468431,t20:0.4397851431):0.0203947035,t11:0.0004565112178):0.4715909692):0.06661716548):0.7443359739):0.05508089636):0.1869045721,((t27:0.01616945362,t19:0.003599889997):0.3396490677,…
		[TREE] 28
		((((t14:0.07435937217,((t25:0.3025584908,t20:0.693579426):0.0786756943,(t19:0.09219066692,t10:0.1441021974):0.2935113462):0.1337863159):0.08356428774,(t11:0.1586359071,(t24:0.1008386076,t27:0.05056673661):0.8934641606):0.002110674512):0.06227253017,(((((t8:0.6570825516,t5:0.2137850546):0.3040728858,((t30:0.1505378777,(t28:0.1200650449,(t29:0.1661792613,t1:0.7167986787):0.1670985132):0.2635558902)…
		[TREE] 29
		(((((t28:0.04583699082,(t6:0.01393513661,(t17:0.7052060142,t20:0.1871543361):0.6402629087):0.1959208898):0.3695911141,t29:0.03016518322):0.004691206268,((t14:0.02109541532,(t19:0.3413575664,(t8:0.1137793676,(t12:0.1719940266,(t13:0.2406328604,t10:0.1611980096):0.03288844822):0.1415266281):0.0285787499):0.4013628778):0.3719830478,t23:0.2776159705):0.08457689709):0.4047668939,(t16:0.1013321469,(t22…
		[TREE] 30
		(((t7:0.1531689723,t11:0.4189258902):0.2449746142,((((t10:0.2352159743,t5:0.2210027922):0.05740403815,((t29:0.5867342986,t13:1.020333474):1.14399982,t31:0.06014341861):0.2220828442):0.2366517642,t2:0.132094025):0.09913690237,(t21:0.7728007624,t27:0.2137003632):0.04070739553):0.4175037759):0.1846491787,(((t4:0.04477772373,(t3:0.1317324317,t19:0.6052532601):0.1442594269):0.29359267,((t24:0.30735230…
		[TREE] 31
		((t14:0.005873513416,t26:0.000660192105):0.07860636606,(t13:0.1888161993,((t16:0.05035190342,t8:0.4345076028):0.02743615105,t12:0.02771200963):0.1770057139):0.1600282405,(((t10:0.9367692931,(t29:0.8121136128,t2:0.0618382484):0.1754793315):0.07557186636,((t3:0.5306527265,t32:0.1954093107):0.1252104429,(((t15:0.01381258791,t6:0.1467044663):0.07403888623,((t22:0.6020930078,t11:0.2635793753):0.104559…
		[TREE] 32
		((((t4:0.1504807727,(t19:0.1393598364,t23:0.2873478302):0.05290208136):0.1534967037,t24:0.02043360763):0.2491583316,((t18:0.4125748453,(t10:0.07599897706,(t20:1.057016481,t21:0.1125350425):0.09972443855):0.1386089259):0.6022804822,(((t28:0.1465237994,(t29:0.1879700235,t30:0.3041401894):0.2813640309):0.06416978569,(t17:0.3784020701,t25:0.2562741004):0.1106230754):0.02514785132,(t11:0.06633009785,(…
		[TREE] 33
		((t5:0.2514021846,(t28:0.507025667,t20:0.4434298156):0.6540493932):0.01298019436,((((((t18:0.1949552675,t13:0.4039709536):0.6367045962,(t31:0.4651595091,(t12:0.09176743888,t4:0.1270987439):0.1632958231):0.0522355868):0.1080118928,t2:0.1300594323):0.06949808833,t29:0.09164851357):0.1087073523,(t32:0.2970181911,t8:0.152989587):0.07392168022):0.1433181741,(((t6:0.1116969577,(t26:0.03965961456,t21:0.…
		[TREE] 34
		((t1:0.07944607851,t20:0.05935119596):0.1474360561,((((t23:0.06231508369,t22:0.2604819024):0.1275713828,(t7:0.2080559245,t26:0.2369549714):0.2500560555):0.3927041492,((t8:0.05795360345,t4:0.03813367744):0.2517645771,(t3:0.680491311,t13:0.1173224292):0.7286605136):0.1056876494):0.01723267511,((t16:0.2170534693,(t18:0.6119496994,t15:0.2391716696):0.09787224803):0.1075537145,((t24:0.1594303055,t10:0…
		[TREE] 35
		(((t23:0.1967704368,(t10:0.006417865166,t8:0.1158690635):0.155902232):0.1680092901,t16:0.1526163677):0.5208106315,t31:0.05052495853,(((t22:0.1297654072,(t14:0.1772031784,t30:0.9662329438):0.04319579402):0.3421271716,((t2:0.4249749779,t5:0.1832403841):0.2703562558,t28:0.4605004629):0.008405498279):0.04795865694,((((t7:0.03750567092,t26:0.6965466909):0.2155137884,t21:0.07740973522):0.5440789951,t11…
		[TREE] 36
		((((((((t21:0.04434486071,t26:0.01048053981):0.1079837235,(t25:0.2471848847,(t3:0.2496373042,t18:0.0534729386):0.1165575488):0.003529744662):0.1309144864,t32:0.2343230971):0.1135176123,t2:0.8139142375):0.0823357139,((t24:0.06952935806,t31:0.3516980713):0.6058367904,((t5:0.1237951952,t19:0.2241046242):0.2623527497,t9:0.3296015684):0.3811638187):0.3904404982):0.09363536036,(t6:0.1706113321,t1:0.659…
		[TREE] 37
		((((t23:0.4905396411,((t13:0.07665228844,t15:0.3300256717):0.05169768434,t16:0.20169284):0.06669228151):0.1770165395,((t20:0.2355713439,((t17:0.410993169,t25:1.008720321):0.2389457829,t29:0.1921466247):0.5557903568):0.2175601741,(((t14:0.3126068024,((t18:0.1121585693,t12:0.5440034643):0.6058931858,t4:0.0183063572):0.2648096145):0.04102346348,t7:0.09441266058):0.1140708802,t32:0.8124070521):0.1186…
		[TREE] 38
		(((((((t23:0.4229729981,t5:0.04726269457):0.1762898238,t4:0.0747876938):0.2036366092,(t26:0.05641646113,t25:0.2042631472):0.1515027224):0.1175090042,t20:0.7123377323):0.01618211491,(((t9:0.899200452,(((t19:0.0609530682,t14:0.110816556):0.9161180607,t11:0.1755902944):0.5641630026,t7:0.0269822975):0.5853083364):0.08563850088,(t8:0.176219264,t21:0.07139998255):0.1012452395):0.4620366422,(t22:0.37782…
		[TREE] 39
		(((t17:0.004506273379,(t15:0.1996318726,(t5:0.2262598337,t30:0.9578287242):1.497204717):0.2118486772):1.161682424,t6:0.2538132255):0.1150895105,((t10:0.2946125276,(t23:0.05280707655,t29:0.05936761169):0.4630502355):0.1326843033,(((t32:0.1229423024,(t26:0.3192587418,t14:0.04636319517):0.1151360973):0.2541457879,t7:0.157963961):0.1859883168,((t18:0.3781694573,t31:0.002656070289):0.03549075616,((((t…
		[TREE] 40
		(((t3:0.6140078454,t22:0.2319467349):0.2022737302,((t21:0.09107169178,t26:0.4752224237):0.6277358946,(((t30:0.1150355961,t19:0.1239876586):0.4619377306,(t23:0.03525533644,t8:0.814074863):0.01244988258):0.1671939484,((t11:0.1848580447,t27:0.0006536481669):0.2703554872,((t2:0.02129422617,t18:0.4724870115):0.1251510519,t12:0.01369103911):0.1890906743):0.1218722209):0.3005930497):0.1265712734):0.5686…
		[TREE] 41
		((t18:0.04102260185,((t23:0.08055623355,t3:0.6315128882):0.1572318261,t15:0.09469179609):0.6587551613):0.005447163596,((((t2:0.2404909836,((t8:0.03019121697,t32:0.1872281264):0.0004662683272,t29:0.2292738679):0.173755113):0.04554634618,(t5:0.2200862418,(t20:0.0001972631607,t24:0.2242410658):0.3766685198):0.1298869284):0.1176746753,(t13:0.3706626221,((((t26:0.1519255509,t17:0.1086919876):0.2246238…
		[TREE] 42
		(((t14:0.3003856742,((t22:0.1813725747,t10:0.07297727144):0.215780851,t6:0.01143260836):0.1153736642):0.006570354834,((t27:0.09993246919,t28:0.006721313998):0.2879041824,(t32:0.1126596327,((((t3:0.1695626165,t12:0.03313535149):0.3793336041,(t30:0.3664917815,(t8:0.1720310918,t24:0.03815737437):0.03804460102):0.4744711593):0.203380675,t23:0.2133055427):0.209113454,t5:0.01108972833):0.1211093982):0.…
		[TREE] 43
		(((t10:0.09768151713,(t13:0.6206090212,(t26:0.67216434,t24:0.1951823367):0.2873467535):0.1778872192):0.1221330834,(((t21:0.707451377,t17:0.5416786088):0.2421051638,t30:0.1225300693):0.01143499013,(((t20:0.6481394968,t27:0.05843103002):0.01882533124,t9:0.1302882596):0.16420659,(t25:0.1271579724,(t12:0.5572506175,t1:0.04368068231):0.293589113):0.01062408905):0.005004008883):0.2175447106):0.47409288…
		[TREE] 44
		(((t20:0.04691628949,t7:0.02154723322):0.2568901181,(t1:0.3684743418,t16:0.3074115708):0.03445318923):0.2002567497,((t3:0.1209761696,t29:0.1218120477):0.303451651,(((t18:0.2643012807,t28:0.3381537164):0.4148936411,t11:0.2245890917):0.01625184005,(t15:0.09578218427,t10:0.03188754932):0.8127019999):0.3071539367):0.03002976929,(((((t22:0.05585041421,(t5:0.9674856826,((t21:0.05243426071,t30:0.1137887…
		[TREE] 45
		(((t28:0.0419106685,(t26:0.1680089153,t12:0.06078816621):0.02640537932):0.4601850161,(t27:0.4413422823,t1:0.3198232145):0.1622364169):0.09791815619,t9:0.02766648564,(((((t30:0.01796523202,(t25:0.293325623,t17:0.4065226163):0.4154012482):0.111447744,((t31:0.2720371512,t3:0.3068122922):0.03419057257,t8:0.1534720073):0.02053346423):0.04491340718,(((t15:0.7009260148,t21:0.02290281665):0.2266916028,((…
		[TREE] 46
		(((t27:0.005478173029,t20:0.08940540138):0.2774209614,((((t1:0.0004795397399,(t11:0.1417168519,t21:0.1044810512):0.02894134121):0.1023497687,t15:0.2515718231):0.3042693129,((t19:0.1429205566,t16:0.4441062771):0.3525187215,t25:0.7525385283):0.1986309923):0.0461305517,(t29:0.2411693081,t2:0.02386906627):0.2441415605):0.1458624607):0.1700816854,(t12:0.9659461094,(t22:0.01568112686,t3:0.1645129208):0…
		[TREE] 47
		(((t7:0.01241741423,(t28:0.04351672041,t27:0.02009246091):0.06906966935):0.1875245978,((((t3:0.1411030892,t26:0.146132479):0.01454511459,t15:0.01583674782):0.2020673078,t19:0.07196231873):0.1893535811,t10:0.0360665002):0.9787319204):0.3043084578,((t23:0.2914352247,t6:0.2111502401):0.08501811407,(t20:0.06940532103,t17:0.1324650181):0.08651692863):0.1483228634,(((t12:0.07926235546,t30:0.02580778826…
		[TREE] 48
		(((t30:0.5804619942,t6:0.2063119338):0.9911703645,(t10:0.2719141294,t1:0.5774559217):1.287167747):0.08340595837,(t15:0.612419344,(t24:0.1673607755,t23:0.5826434833):0.1330063457):0.1638771966,((((t29:0.1959625034,(t9:0.3524088817,t3:1.421367492):0.3544026409):0.6262475704,(t5:0.05948853618,(t17:0.0676013493,t16:0.362648921):0.7948206621):0.4221600266):0.252783939,((((t27:0.02465332334,t11:0.10410…
		[TREE] 49
		(t17:0.3641649947,(((t19:0.6571361147,t12:0.1032397632):0.04616592417,(((t27:0.129262313,(t8:0.4881384144,(t10:0.2732778974,t1:0.02388988622):0.1526924436):0.1629844354):0.172564728,((((t2:0.109195778,t3:0.1331892061):0.3740892103,t28:0.0334028108):0.08859899931,t9:0.04772425629):0.01968432822,(((t21:0.005592259695,t15:0.1182680635):0.3776185649,t14:0.1336718142):0.7604154348,(t11:0.06208222569,(…
		[TREE] 50
		((((t2:0.2668732193,(t19:0.1527909799,t7:0.08189307805):0.1513045257):0.7578351199,(((t5:0.004442472972,t26:0.1598772021):0.2143046936,(t17:0.07504892181,(t32:0.08392713137,(t21:0.05252669996,t31:0.08854032075):0.09821099264):0.1137593858):0.3787812413):0.1256816388,t6:0.4156416337):0.3403116527):0.295866631,t27:0.3957217092):0.1043348151,t9:0.2920192275,((((t29:0.03513503737,t12:0.2690030232):0.…
		[TREE] 51
		(((t11:0.4938004214,t10:0.1394734463):0.9011161788,((t27:0.01097515156,(t23:0.05686350419,t1:0.917654744):0.1778858669):0.1975683526,t29:0.3032209447):0.405376235):0.1581219062,t8:1.059804227,((t13:0.6366539118,t7:0.2304365602):0.2410478752,((((((t14:0.2309925031,t24:0.1187814721):0.6376092266,t32:0.1078759321):0.009673210379,(t12:0.3394067834,(t28:0.3720475556,(t21:0.02518499699,t15:0.0345273541…
		[TREE] 52
		(((t16:0.06126770109,t9:0.1197445872):0.4907232979,(t12:0.6234127241,(t7:0.09402255504,(t19:0.02953901911,t20:0.0126802231):0.1427132477):0.07187989288):0.08296348788):0.117665713,(t3:0.3570593502,(((((t27:0.7164029833,(t14:0.05425108612,t15:0.1227541395):0.7655169365):0.6118547623,t25:0.07804532955):0.2145912123,(t17:0.09459673765,(t5:0.03160108243,t6:0.342601863):0.08618797308):0.3214198977):0.…
		[TREE] 53
		((((((t22:0.07491509849,t1:0.6129069742):0.05399168322,t7:0.5308971037):0.22364635,((((t16:0.1179749187,t2:0.2606967485):0.1725142328,t12:0.8521722182):0.478944669,((t28:0.3088065968,t14:0.02341261983):0.1665141408,(t18:0.01629774028,t10:0.3360849838):0.3312935624):1.184869689):0.2430686485,t8:0.2795507121):0.3936822223):0.07607108238,((t15:0.11523131,t30:0.4403664716):0.1017430276,t24:0.36094440…
		[TREE] 54
		(t18:0.9550083432,t11:0.1909112506,((((t17:0.113630066,t32:0.3508590239):0.02157719305,(((((t23:0.1638558906,t8:0.5047141043):0.8048493849,t21:0.1092524923):0.8887141558,t15:0.05018419353):0.1248279127,t22:0.4312914195):0.2946160542,(t25:0.4092794452,t20:0.4304433092):0.1384535844):0.546790653):0.06187448162,(((t28:0.08973398214,t29:0.1216158023):0.01094557322,(t3:0.07714622375,(t24:0.2390636646,…
		[TREE] 55
		((t6:0.3591862186,((t2:0.2771391372,(t10:0.1066307384,t21:0.2765670372):0.03298093914):0.02802471526,t24:0.3910640301):0.1316230708):0.03754639309,(((t11:0.1864261334,t31:0.06282455672):0.4522847044,((t20:0.07909720007,t12:0.02650487543):0.006887419033,((t26:0.4956354275,t4:0.1703054815):0.3291825922,t1:0.1842557125):0.1080215533):0.3895687084):0.3848464493,(t27:0.593848458,((t3:0.3926397292,t5:0…
		[TREE] 56
		((t31:0.1893459347,((t10:0.244164078,(t5:1.659324523,t7:0.0772813892):0.526620246):0.07381256949,t8:0.4563678717):0.08749994418):0.1866767115,(((t13:0.2051726554,t21:0.05898926826):0.8484806977,t12:0.6291783093):0.031101153,t27:0.06784174952):0.1849844581,(((t32:0.4633322244,(t1:0.02609690034,(t17:0.2188033902,t24:0.07133354479):0.3513804222):0.4177851063):0.04282367998,((t29:0.2492675285,((t11:0…
		[TREE] 57
		(((t11:0.2699646992,t23:0.01812326489):0.08637527598,(t8:0.05809996229,(t20:0.06348012947,t2:0.2150248375):0.210034754):0.8749832115):0.5123299588,(t14:0.1614686686,(t22:0.969587685,t28:0.005671292893):0.06154773143):0.3169885501,(((t10:0.04584897501,((t5:0.03021175042,t15:0.242125486):0.01751538503,(t24:0.2447441169,(t31:0.4218623605,t6:0.084539289):0.1198939621):0.02357267553):0.005708339391):0…
		[TREE] 58
		(t15:0.1464565921,(((t32:0.31437495,t11:0.08133424947):0.2805544971,(t18:0.3680878384,t5:0.7979742717):0.429157197):0.05310581787,(t14:0.07533448387,t2:0.1904646524):0.02054889721):0.1874317583,((t9:0.4271602817,t8:0.1223342482):0.03041085333,(((t6:0.5083160433,t23:0.4158034362):0.08512927659,(((t25:0.1065166972,t17:0.1102103989):0.1237265512,t20:0.1327595134):0.08159453131,(t24:0.5755362643,(t1:…
		[TREE] 59
		(t5:0.06617297221,(t20:0.3831911259,(t15:0.1883445163,(((t7:0.2456257958,t32:0.2614227562):0.1945698427,t4:0.03488104232):0.2062300322,(t1:0.1555559305,t17:0.1414822905):0.008057654767):0.06547121667):0.3095430944):0.329298977,((((((((t31:0.008105535759,t6:0.09264109354):0.1511568245,t27:0.1059832963):0.2778972927,(t16:0.1213091628,t13:0.03828555243):1.88692915):0.1025511165,((t19:0.05558643886,t…
		[TREE] 60
		(t16:0.01597141707,(((t7:0.002300055814,(t20:0.7411161108,t9:0.1157668178):0.1650891897):0.06802123319,((t32:0.2109015784,t21:0.8198472671):0.1853151186,(t10:0.2677850115,((t19:0.05850430846,t2:0.3389576357):1.001707961,t31:0.08114179561):0.1887892324):0.01002092019):0.006500418182):0.520601998,((((t12:0.7570678647,t25:0.05903551739):0.01270570525,(t17:0.2899959751,t13:0.01419774443):0.4561729263…
		[TREE] 61
		((((t28:0.1020086333,(t14:0.1985580879,(t10:0.2039571656,t22:0.4047059649):0.5704736863):0.2773825955):0.2888399952,t26:0.5850149498):0.3677840256,((t30:0.9603651813,((t5:0.07502250955,(((t2:0.1655866124,t15:0.10317747):0.0597398453,(t9:0.5397547702,t1:0.7030881401):0.09455886018):0.8766345572,(t24:0.4583040432,(((t18:1.011149274,t20:0.1250226434):0.5322708505,(t31:0.1778722103,(t21:0.2888399952,…
		[TREE] 62
		(((((t25:0.3257803765,(t18:0.1595804059,t6:0.1934788069):0.2794545838):0.1523308395,t7:0.1014521807):0.4796536226,((t11:0.1700824031,t29:0.386598805):0.06675978436,(t8:0.1268277178,(t23:1.097627659,t31:0.2297149426):0.1757340517):0.1728800348):0.1111640143):0.07223151927,(((t14:0.07785369584,t19:0.2707302468):0.2543407248,(t12:0.08521554142,t5:0.2469286192):0.14900127):0.4407134442,(((t16:0.52678…
		[TREE] 63
		((t20:0.09448636137,t27:0.165246845):0.5489573935,(((t6:0.02021932024,(t24:0.662584552,t1:0.01386221961):0.1868580279):0.2475514887,((t13:0.003759512598,t12:0.0402707493):0.5008459408,(t18:0.07271220578,t32:0.303983408):0.5120462519):0.1248051033):0.1236668128,(t9:0.2299938169,((((t17:0.8101517483,t4:1.460638639):0.09149724187,t14:0.9142202344):0.5156797156,(t29:0.9556472129,(t2:0.2223345245,((t2…
		[TREE] 64
		(t2:0.4332928993,(((t6:0.1804107348,t16:0.1697139335):0.1112465071,((((t4:0.2427577006,t26:0.2006411063):0.02736595366,(t32:0.1354900951,t30:0.3310358971):2.086907858):0.04629945298,((t20:0.03230244934,t12:0.04971097154):0.2433380438,(t23:0.03778080817,(t21:0.2438610447,((t3:0.2096546455,t18:0.1864195849):0.03264520399,t27:0.07432070328):0.03247932564):0.2388865096):0.5568517721):0.2430825021):0.…
		[TREE] 65
		(t10:0.1789356072,((((t21:0.6095002335,(t15:0.08198231307,t18:0.6901274346):0.2666349749):0.3571875385,t28:0.05581999861):0.06579873629,((t16:0.4195620473,(t30:0.1003280819,t13:0.3050984703):0.2939262602):0.1977811351,t1:0.4093311052):0.9753379314):0.1790659529,t5:0.2211376904):0.4789946461,(((t14:0.001170057571,t9:0.3237576003):0.1480331564,t23:0.1365467451):0.007530609146,((t11:0.4298316962,((t…
		[TREE] 66
		(((t22:0.01624446339,t14:0.02015632135):0.4017683591,(t19:0.3141765585,t12:0.04893949395):1.247832653):0.5410484836,(t23:0.02683831367,(t26:0.1526767378,t5:0.6709033479):0.07996383519):0.7666615359,((((t2:0.02968435627,t20:0.2844063106):0.04870716811,((t30:0.1126105554,t1:0.5183222536):0.4153153528,t24:0.1810541909):0.013208544):0.4566740501,(t25:0.5812740079,t21:0.6558477371):0.0505999323):0.164…
		[TREE] 67
		(t4:0.1164204114,(t18:0.01751985743,t13:0.09798505372):0.08156325074,(((t3:0.02555450482,t17:0.2790837723):0.3103049565,((t11:0.2203689003,(((t12:0.3180718936,t5:0.1717516193):0.1187734845,(t19:0.2354733292,t22:0.2210756896):0.5558496504):0.04733218858,((t9:0.2427677608,t28:0.04836484173):0.1664007662,((t21:0.2701128863,t32:0.05744736083):0.8008159364,t14:0.05164230578):0.1400241512):0.0503928334…
		[TREE] 68
		((t16:0.01059636341,t19:0.007958166772):0.4530359627,t29:0.08684999275,(((((t32:0.3343251108,(t5:0.05510575206,t9:0.02317953299):0.5322330815):0.1388050774,(((t26:0.1265943388,(t28:0.05370631837,t17:0.02039062371):0.2587475588):0.08614233194,(t23:0.868470959,t24:0.443374927):0.1695554126):0.1440324532,(t6:0.3282669671,t30:0.1579818582):0.1774115119):0.6732828649):0.07568140293,(((t13:0.4887420576…
		[TREE] 69
		(((((t25:0.01976652566,t20:0.1295901644):0.3372654866,t15:0.009723972741):0.1224794232,(t26:0.4329986516,t19:0.03458220116):0.4269510503):0.7401198241,((t17:1.168506657,t14:0.2849794249):0.04932563647,t1:0.02082886644):0.04667515004):0.001972390339,t8:0.2235576368,(t24:0.003389573772,((((t22:0.03794170653,((t12:0.5794501002,(t32:0.7744462527,t5:0.1724717865):0.1227803246):0.6393174334,t18:0.21578…
		[TREE] 70
		((t13:0.1820555699,((t4:0.06855995278,t32:0.410432016):0.9193790829,(t24:0.008058093777,t11:0.003443222493):0.01706388771):0.192532053):0.4098543767,((t1:0.3072705795,t7:0.0991377614):0.5594896986,t18:0.02107307265):0.5710856332,((((((t30:0.1933091747,t29:0.2008750157):0.07647786301,t10:0.1338684545):0.3673050748,(t8:0.152040843,t9:0.4258108046):0.338367736):0.04993869745,(t5:0.03654538245,(t16:0…
		[TREE] 71
		(((t6:0.1414005738,(t22:0.01453767178,t31:1.005063964):0.5752109266):0.207050943,(((t12:0.1229220694,t28:0.04100097052):0.5445854816,(t27:0.00424091809,(t5:0.7156252688,(t8:0.3078456675,t11:0.1898692644):0.04346216179):0.1636318113):0.671441548):0.2373438317,t2:0.07744212371):0.03113296914):0.3353078791,(t18:0.5359834769,((((((t17:0.144543012,t4:0.1033595814):0.4158424018,t1:0.1544637703):0.42265…
		[TREE] 72
		((((((t19:0.05158312828,t12:0.06234747975):0.1974917425,(((((t23:0.2531062758,t1:0.1516322345):1.127162714,t27:0.1332815444):0.1589708113,t31:0.2643482338):0.5351424616,(t10:0.02833738842,(t3:0.284595367,t20:0.2265126067):0.3889506622):0.2278194302):0.4207052863,((t7:0.2090098029,((t15:0.219037312,t16:0.1321809628):0.1521288318,(t25:0.5522753312,t6:0.1928557176):0.4375343574):0.1088543178):0.2108…
		[TREE] 73
		((t9:0.4228599681,t27:0.5629995051):0.4343308448,((t2:0.02881143207,(t12:0.4214423037,((t30:0.1377047535,t25:0.7361944168):0.1297103412,((t26:0.3248344811,(t4:0.1868703631,t29:0.02385882373):0.09505150153):0.2318694265,t20:0.1631927056):0.5115178865):0.1044825988):0.2458530203):0.05573646759,((((t8:1.038969391,t23:0.2370327383):0.007333224752,(t1:0.4365116926,(t31:0.3053251898,t11:0.1165120937):0…
		[TREE] 74
		((((t23:0.039102837,t1:0.05317269381):0.376297106,t16:0.04858620349):0.02762302232,t28:0.1239478774):0.1062345204,(((t30:0.9490190497,t24:0.09845649591):0.002220178743,t8:0.1022789022):0.5545393102,(t9:0.09668824682,t26:0.03930761048):0.06352654402):0.05062262015,(((((t3:0.002671076313,(t29:0.1791774277,(t2:0.3345207155,t31:0.3498640465):0.07664479595):0.1436122116):0.03964669688,t12:0.1036328211…
		[TREE] 75
		((t16:0.2607443598,t3:0.02128669001):0.08746065865,(t4:0.01678074885,(t11:0.1944255473,t22:0.4275235166):0.2850681746):0.2715347174,(t17:0.2898595957,(((t19:0.3891098028,t14:0.09079134522):0.2395229193,(t2:0.08863719897,(t31:0.09926753759,((t7:0.1267720901,t18:0.01272497629):0.4567703442,(t8:0.3801128287,t29:0.0699744306):0.08738214732):0.04531518661):0.05563446973):0.08814636886):0.1310068426,((…
	0.375	[TREE] 1
		((t26:0.06713634351,(t6:0.2402301755,(t19:0.4540242153,t16:0.008990826434):0.3742225191):0.3806639111):2.03321814,(((t3:0.3268584689,t7:0.4931646968):0.1836578113,t24:0.004367579939):0.4887257652,t18:0.2244876279):0.1778087386,((((t25:0.167268154,t1:0.2896116692):0.03569764249,t28:0.0752551285):0.2114558564,((t30:0.04660954792,t13:0.162588699):0.2211215738,(((t15:0.7607875841,t12:0.1408550068):0.…
		[TREE] 2
		((((t17:0.9841263585,t6:0.4242954491):0.2197506526,t22:0.2453449212):0.03871773725,((t15:0.3179953499,t24:0.06531985692):0.1380209054,t2:0.3392285197):0.4517242637):0.3395425735,(t32:0.358234161,(t27:0.3002829496,(t23:0.3516818045,t10:0.02115606522):0.6093360493):0.3020285553):0.8042730464,(((((((t20:0.3997804023,t18:0.3907360491):0.2223323104,t28:0.06878085702):0.7890538538,((t29:0.1306499302,t1…
		[TREE] 3
		(((((t24:0.009611391488,(t26:0.2761666345,t7:0.05159699736):0.03451146721):1.049613107,(t29:1.102290602,t8:0.1934752917):0.03650721145):0.4882433413,(t15:0.2304662306,(((t18:0.2711874934,(t17:0.3085066904,(t5:0.3432152325,t25:0.02730337082):2.347150721):0.1593003393):0.002643605811,(t4:0.226627674,t32:0.2180864683):0.3418081608):0.02660969273,(t12:0.4885608904,(((t31:0.4471526623,t19:0.1989000566…
		[TREE] 4
		((((t19:0.09660300112,t17:0.06225004006):0.3337741422,t15:1.140904164):0.0436328407,t13:0.1695991653):0.03723010712,(((((t20:0.1597500176,(t26:0.5439505563,t11:0.03452125006):1.098075288):0.605344072,(t14:0.02536287768,t24:0.1490674136):0.3333934225):0.278856674,t27:0.748732733):0.7765638514,((t1:0.1944866177,t12:0.1146191939):0.2563178413,(t21:0.4377548896,t28:0.2941034059):0.1503989105):0.01632…
		[TREE] 5
		(((t18:0.2817107659,t3:0.1687322327):0.2819860748,t7:0.03106229519):0.1457812924,t4:0.04871764995,(((((t14:0.2025535836,t20:0.1560439665):0.09043405638,(t26:0.2382786554,t6:0.5201407339):0.3898242455):0.3190490661,(t10:0.231325035,(((t24:0.2414576375,t21:0.4625231941):0.6991004054,t22:0.133284153):0.2140400681,t31:0.6725761788):0.7105823687):0.1655747418):0.4684541942,((t11:0.245510051,t17:0.0192…
		[TREE] 6
		(t6:0.6716278988,(((t17:0.3147729081,(t27:0.146451362,t11:0.4174678549):1.451624602):0.1509593114,(t32:0.1266472054,((t8:0.2987823402,t9:0.02493326686):0.257049027,t21:0.01041710751):0.1932619032):0.4580384589):0.02789674322,((t18:0.005795309495,(t13:0.01676776295,(t22:1.342222057,t10:0.02580973123):0.08337186067):1.89011391):0.09520687081,(((((t24:0.1626060319,(t23:0.3485238254,t12:0.2914518738)…
		[TREE] 7
		(((((((t32:0.002901064348,t10:0.5066902132):0.3812032097,t14:0.8030530039):0.2361827516,t20:1.142778684):0.5235794362,(t8:0.3058291823,(t6:0.1348069858,t17:0.01339816768):0.4255423526):0.1294453857):0.1238227794,t31:0.2299410244):0.7208974308,((t25:0.9217328878,((t24:0.007208110532,t27:0.4041219442):0.04086816684,(t7:0.9192188108,t4:0.3803499219):0.1696532945):0.1662674045):0.107051622,(((t2:0.57…
		[TREE] 8
		(((((t25:1.300685536,(t17:0.5793173143,t32:0.6302957179):0.3882151079):0.1271571274,(t26:0.2183482609,t22:0.4714739247):0.2097285002):0.2728542248,(t20:1.248313732,(t9:0.1850010124,(t2:0.2383560645,t23:0.1276920583):1.167136626):1.479684184):0.352575426):0.4560838229,(t4:0.3324785839,t1:0.4944891783):0.2830987011):0.08941756154,((((t29:0.07273404038,(t27:1.095508768,t19:0.212750382):0.2496332496)…
		[TREE] 9
		(((t32:0.7097162007,t15:0.2636601347):0.1293897178,(t9:0.0171966609,t25:0.2918777594):0.951093978):0.09830587031,t19:0.06967157795,(((t22:0.3518747468,t29:0.07344726124):0.2622596776,(t5:0.5008056687,t1:0.4043045133):0.2182769637):0.4385082697,(((t6:0.03907657875,t14:0.3170329448):0.004532752166,(((t18:0.2514880759,(t11:0.2855709479,t30:0.1192464574):0.206978096):0.2491409495,((t23:0.2028744233,(…
		[TREE] 10
		((t17:0.08692462715,(((t31:0.1108152639,((((t25:0.7161140497,t3:0.07970509183):0.1208546633,(t22:0.6233830008,t21:0.5226541613):1.628795879):0.6792085077,t18:0.3110815674):0.233248344,t19:0.2054278346):0.2341755912):0.02116598643,(((t16:0.2053000984,((t11:0.53442846,(t12:0.533507832,t32:0.04617241892):0.06112072035):0.2054101212,t27:0.303382145):0.01052160992):0.2581633326,t23:0.1286198959):0.866…
		[TREE] 11
		(t23:0.7144311284,t11:0.1814396437,((t12:0.1555605346,(t29:0.06573794538,t28:0.2061940065):0.004772276734):0.1177811317,(((t32:0.2705634046,t7:0.7704820647):0.05493175113,((((t21:0.2018284958,t27:0.4279035189):0.5859649672,t5:0.4394050761):1.271686259,((t13:0.1944535147,t18:0.2741182569):0.5356225222,(t6:0.009529669653,(t17:0.3288382172,((t19:0.4330243495,t22:0.8887872055):0.1064110458,((t26:0.74…
		[TREE] 12
		(((t26:0.2800852696,(((t31:0.1488361772,t8:0.02389607165):0.339740285,(t9:0.03977684043,t2:0.2949438613):0.6960508281):0.1540035764,(((t16:0.223411318,t1:0.2494478934):0.1441071675,(t20:0.3056191786,(t4:0.7053808125,(t32:0.159993459,(t7:0.2317055467,t17:0.3323092696):0.6883821757):0.004944194108):0.1553728535):0.1893078328):0.23170171,t5:0.03002709204):0.09021104156):0.2437829096):0.001181209678,…
		[TREE] 13
		(t14:0.0493037483,(((((t19:0.6954823639,t27:0.2155574273):0.07995466475,(((t23:0.0356651115,t5:0.08424343449):0.1448938516,(t21:0.1935040433,t18:0.03997784226):0.0003588462132):0.3670897482,t30:0.1995401268):0.1274292696):0.3809661502,(t7:0.1218710865,(t24:0.06790121082,(t3:0.05391722324,t16:0.002225616842):0.04285549186):0.5862522719):0.6872092741):0.03425467573,(t31:0.7973130543,t12:0.401026990…
		[TREE] 14
		((t4:0.08420634671,t1:0.2495153284):0.01189717473,t19:0.325625643,(((((t23:0.5859112823,t25:0.7371513645):0.2997909012,t12:0.1549253666):0.09623627696,(t17:0.7383452933,t15:0.9005549814):0.02895219647):0.533297749,(((t30:0.1934251924,t7:1.125585053):0.5118761728,(t13:0.8301412201,(t6:0.5344735288,t28:0.09103965538):0.0742990236):0.3893867883):1.096898755,((((t9:0.7578824248,t24:0.2374387887):0.39…
		[TREE] 15
		(((t26:0.7684522695,t9:1.772877927):0.1510278055,(t2:0.6142019704,((t24:0.8031832168,t21:0.06688857864):0.597076303,(((t5:0.1659284906,t27:0.1824169743):1.158696958,t7:0.2722739214):0.3062028346,((t4:0.1233003929,t3:0.007566810595):0.2545859653,(t20:0.4284997559,(t6:0.309284246,t19:0.3562480821):0.5657064258):0.15710161):0.5191163064):1.082823699):0.03148893372):0.05993035517):0.2311711352,((t31:…
		[TREE] 16
		((((t11:0.1049915523,t16:0.1048978584):0.3593361525,(((t7:1.44866037,t22:0.2816339455):0.09534139372,(t21:0.2072095522,t23:0.3774556353):0.6652330095):0.4207560679,t24:0.169191076):1.491968528):0.01021361357,((((t25:1.117930167,t14:0.4744876133):0.4586856847,t20:0.4865015335):0.887757905,((((t18:1.57615342,t29:0.1522994532):0.514448347,t31:0.1322302605):0.02137318186,t1:0.1133188362):0.9469127246…
		[TREE] 17
		(t16:0.03666986864,((t4:0.9287434152,(t2:0.2381171201,t20:0.4356636549):0.3201560428):0.6485490335,((t10:0.1243496681,t1:0.2567605633):0.5846260908,t25:0.02100819715):1.872668222):0.7106064653,((t28:0.4351089169,(t8:0.2972054802,t31:0.2236619362):0.0002082941355):0.7429963799,(((t7:0.0248040312,(t29:0.1887796669,t12:0.05940619013):0.3480273981):0.1101111286,(t5:0.4490860338,t30:0.141915652):0.000…
		[TREE] 18
		(((((t5:0.2641856203,t10:0.1591940813):0.1124993442,t2:0.1748939176):0.3939944819,t8:0.2887429765):0.3440636984,((t29:0.1402046027,t21:0.03698386186):1.051121609,((t14:0.1833336737,t31:0.3443495992):0.07596032257,t3:0.9609915276):0.2378401235):0.209654258):1.018355827,(((t9:1.133824182,t24:0.6129694835):0.5568319575,((t16:0.8250748453,(t18:0.1625358644,(t13:0.09243529251,t1:0.1193867198):0.047415…
		[TREE] 19
		(t5:0.4922653515,(((t23:0.2734547141,t9:0.2804383875):0.1981326572,t18:0.08265921955):0.2464202981,(t31:1.483085879,t32:0.2060670707):0.01223461147):0.8459508295,(t27:0.4201932172,((((t14:0.4962049462,(((t13:0.5643257041,t26:0.22952879):0.127730141,(t24:0.5550659661,t17:0.3524049211):0.1986434119):0.07685408893,(((t15:0.8138035771,(t22:0.0654195338,(t12:0.4922653515,t6:0.8459508295):1.61347165):0…
		[TREE] 20
		(((t11:0.2022902857,t10:0.2399588564):0.148389642,((t8:0.6043560274,(t23:0.3737942837,(t26:0.01751810097,t18:0.003023448717):0.19999983):0.04255355964):0.1343810905,(((t29:0.4325160199,t2:0.3806901639):0.09498850477,t7:0.02670382933):0.3423372584,t6:0.219392212):1.218969444):0.1949337482):0.03597995062,(t16:1.065872587,((t24:0.7256184714,(t30:0.06513542412,(((t3:0.04793536681,t1:0.6517697679):0.4…
		[TREE] 21
		((((((t12:0.0382734612,(t6:0.4821985743,(t10:0.4998430204,t26:0.2173110938):0.725260949):0.08586498942):0.1051413101,t29:0.2619699655):0.05933738092,(t8:0.1639384927,t14:0.3528669951):0.2417843302):0.179817078,(t7:0.01469220111,(t13:0.03508935273,(t15:0.006481638586,t32:0.0245668847):0.3635430727):0.7751206518):0.2280455138):0.7476015372,(((t1:0.5925059407,t30:0.8665502876):0.2915472386,t20:0.407…
		[TREE] 22
		((t6:0.1120919933,(t12:0.3238038488,t15:0.03970551293):0.003791316936):0.2903738712,(t26:0.06573104759,((t23:0.9312003019,(((t5:0.5431279067,t7:0.2239705408):0.2666153727,((t4:0.2604596921,t13:0.0975589499):0.1931324865,((t3:0.9518412149,t2:0.06314450509):0.157547901,t24:1.238193484):0.7031648887):1.449983074):0.1185133273,((t9:0.08061606711,t28:0.5941364178):0.4711607838,t31:0.1345841787):1.1669…
		[TREE] 23
		((t31:0.04214883716,t18:1.033701562):0.06518918148,((t15:2.106193801,t6:0.001622556169):1.01569336,(((t12:1.960234741,t9:0.265476178):0.5796799692,(t20:0.001360311478,t19:0.9432614541):0.1130697931):0.1867013623,t2:0.008717922185):0.5853196105):0.6463533863,(((((t7:0.1046701139,t8:0.2669645088):0.9427305471,(t23:0.04998230789,t25:0.09872824402):0.1779468104):0.1381405134,(((((t24:0.03779750835,t2…
		[TREE] 24
		(((t22:0.3154448569,((t5:0.1922685531,((t20:0.8362168937,t8:0.07825258677):0.05892458005,t30:1.534248464):0.9813745979):0.3355944509,(((t9:0.5304333698,t13:0.01608550485):0.0503244694,t10:0.7118004583):0.4813370986,(t11:0.4193979353,t28:0.06327030784):0.2044317477):0.2571110442):0.4669675602):0.3457237728,((t29:0.2622365718,(t26:1.038307998,t31:0.1543567381):0.281325472):0.4129139028,t14:0.049441…
		[TREE] 25
		((((((t4:0.5218527422,t5:0.02523460781):0.3394942148,t18:1.092297432):0.04031044815,(t9:0.8339117491,(t1:0.5801304811,t31:0.1146342822):0.4986568827):0.2802856028):0.9381633012,(((t11:0.03858196722,t3:0.02526032191):0.09295572352,t20:0.5961440422):0.2081509805,t10:1.798712417):0.1543982495):0.9687109265,(((t23:0.5254211972,t32:0.1411420173):0.2266846237,t13:0.6886736538):0.53408249,(t26:0.9386682…
		[TREE] 26
		((((t14:1.05141892,t21:0.2527494723):0.5207727269,(t10:0.2800785794,t31:0.5223252796):0.4169109167):0.1774256547,(((t16:0.5171401533,(t27:0.3477709566,t8:0.558325018):0.2594651644):0.1762796931,t24:0.1816197376):0.1932504471,(t11:0.6778728808,(t17:0.06693944514,t3:0.8391937424):0.2386888942):0.001905320008):0.4061777024):0.9109442228,((((t13:0.3089502733,t28:0.1583175912):0.5336282372,(t18:0.5211…
		[TREE] 27
		(((t24:0.6081613933,(t23:0.09902790037,t10:0.07760006399):0.3926797531):0.1821838715,((t14:0.2238265252,t11:0.3958221209):0.5799202616,(((t31:0.2043671367,(t32:0.04388002815,t7:0.2167535818):0.01126839257):0.007238411441,(t18:0.09508362837,t1:0.3738714712):0.694023714):0.255836722,t26:0.03467335396):0.1850988737):0.008455408795):0.2166349197,(((t22:0.9604843484,t3:0.1633743262):0.5156462883,(t16:…
		[TREE] 28
		(((((t20:0.6007772956,t29:0.7201642615):1.021719595,(t27:0.007219522318,t8:0.1662510303):0.4145957973):0.6409693421,((t13:0.2655256871,t2:0.3165212008):1.420704801,((t25:0.1961932725,t15:0.5705816215):1.606419011,((t31:0.9579501792,t9:0.124395936):0.2332659181,t30:0.006075023488):0.152917913):0.179914575):0.6914134486):0.06750007026,((t14:0.5752848659,t23:0.3531671288):0.06582287169,t26:0.5231744…
		[TREE] 29
		(((t18:1.0258049,(t12:0.1285571533,t26:0.3084140383):0.5099135809):0.09130056209,t1:0.2733476917):0.1549107236,(t16:0.07645199785,(t15:0.2425116082,t8:2.410426044):0.1624838686):0.4615742621,((((t25:0.4992027384,t5:0.2263454261):0.1587124898,(((t6:0.2190820382,t31:0.4637668405):0.2713793889,t3:0.08780150564):0.0756447874,t30:0.1550071507):0.3254089248):0.1301309129,(((((t23:0.5627837742,t21:0.240…
		[TREE] 30
		((t28:0.6036358536,(t7:0.4312483043,(t17:0.2000344264,(t2:0.2270315128,t30:0.2798198367):0.4305502975):0.1478353691):0.008441458514):0.1588747732,t31:0.145375671,((t32:0.1767115322,(((t15:0.2065855076,t14:0.3993419758):0.2292130914,((t5:0.797115336,((t27:0.1623571019,t4:0.1363027442):0.03453571256,(t11:0.0563964064,t23:0.2581730198):0.05212859425):0.3208125299):0.3387108837,(t22:1.272436853,(t26:…
		[TREE] 31
		(((t5:0.1568545531,(t24:0.3242536783,t20:0.4847983002):0.0815203364):0.5048737741,(t9:0.3567786435,(t4:0.09770855861,t31:0.3686962982):0.1443702374):0.1295010558):0.4244199731,((t22:0.3485729622,t21:1.003007923):0.001616871915,((t25:0.2489620602,t11:0.08226418082):0.04023028363,t18:0.6701336614):0.01101895204):0.07207762473,((((((t26:0.1136789506,(t16:0.04250321651,t28:0.8888650622):0.7163050663)…
		[TREE] 32
		((((t28:0.01885842543,(t17:0.4640877364,t1:0.2300217281):0.003548506997):0.7395913994,t2:0.614423905):0.2192777451,(t11:0.1417759774,t22:0.9524535634):0.07840782136):0.3886512882,((((t10:0.4895166076,t23:0.4463618884):0.4977945437,t21:0.1325753422):0.05844825483,(t27:0.2079841065,(((t3:0.1414242915,t12:0.9437228667):0.5103100579,t19:0.0003168252422):0.5257261309,t6:0.00366156598):0.04861808155):0…
		[TREE] 33
		((t24:0.7016944522,t32:0.6266351435):0.2380812095,(t22:0.4939841752,t7:1.007367382):0.2386321873,(((t14:0.04187241721,t15:0.09987416673):0.3621018324,t30:1.044222194):0.1272578822,(((t26:0.7562548688,(((t28:0.2245985666,(t23:0.08275938355,t16:0.1148441085):0.3044724493):0.1302662065,((t31:0.05729637461,t18:0.3314429747):0.6051717818,t19:0.2081846818):0.2234179342):0.3440791166,((t5:0.2820954347,t…
		[TREE] 34
		((t2:0.5196965129,(t32:0.09104160051,((t22:0.4219428361,t12:0.7267111335):0.07414306011,t30:0.2034436218):0.1830759087):0.1360113501):0.2589961583,((t19:0.08099539432,t6:0.299016568):0.05481967098,((t3:0.991421411,t29:0.3173597351):0.5248183796,t8:0.05196867068):0.7228325789):0.2902274822,((t9:0.06079994879,(((t27:0.190320065,t15:0.3289780778):0.3231829279,((((t1:0.1097955614,((t18:0.5196965129,t…
		[TREE] 35
		(((t17:0.1394570034,t1:0.3785888085):0.2681260676,(t27:0.4658722558,((t5:0.8104101643,t6:0.02531969425):0.126105154,((t15:0.6962751243,t9:0.09290216718):0.1794409452,t3:0.1327134229):0.0570724757):0.0629176375):0.1686100541):0.4278589552,((((t19:0.1180321479,t30:0.9322469028):1.197693794,(t25:0.2660266276,(t4:0.1063733781,t20:0.4330880034):0.9627120236):0.07040177121):0.00839706984,t24:0.12191918…
		[TREE] 36
		(((t9:0.9786986347,t15:1.355111458):0.2614936146,(((t32:0.4645819795,((t3:0.7073115406,t11:0.5530455559):0.1937177717,t8:0.746663728):0.2488167707):0.1006864775,((((t2:0.1862813375,t7:0.709982573):0.5555298461,((t17:1.037078168,t31:0.2409794315):0.2154928318,(t24:0.02346900916,t25:0.0004526716657):0.02957814757):0.5711787273):0.1099886883,t23:0.1973911254):0.4445800275,((t22:0.5061308238,(t13:0.1…
		[TREE] 37
		((((t28:0.07726589043,((t4:0.6279337573,(t19:0.3824944756,t8:0.1766370926):0.09403931012):0.2179740155,t16:0.8975644789):0.8463027107):0.5083846977,((t12:0.02667918649,(t17:0.1786254957,t31:1.399348196):0.271681827):0.3693922321,(t2:1.38101887,(t30:0.07977653497,t26:0.7091561481):0.4298727623):0.4194388637):0.1255506588):0.02147600389,t29:1.451288477):0.04070542993,(((t7:0.2062749396,(((t10:0.031…
		[TREE] 38
		((t30:0.4755034237,t24:0.07438103441):0.1977544987,(t29:0.418429888,t15:0.4839271197):0.757166129,(((t20:0.2032312516,((t7:0.3827720733,t4:0.2119254536):0.1331777243,t17:0.6215619736):0.5948485705):0.2441430145,((t12:0.4109880428,t16:0.004095680953):0.09376390942,t10:0.06962515705):0.01971327141):0.4802769364,(((((t23:0.3415105429,(t21:0.1520271496,t13:1.940930533):0.2010730117):0.1178643909,(t6:…
		[TREE] 39
		(((((t31:0.3318655851,t15:0.2161154949):0.07841213823,((t18:0.1241818224,t6:1.128933264):0.3264897141,(t30:0.2832712945,t25:0.1884256894):0.372145845):0.1362418924):0.4266983511,t7:0.3349803043):0.6873005619,(t24:0.2435594597,t27:0.001591587868):0.4893598737):0.2037403223,(((t14:0.06462964648,((t5:0.5239816059,t2:0.1013952642):0.1252526713,t8:0.2912481765):1.251785872):0.04327994498,(t16:0.064234…
		[TREE] 40
		((((t29:0.1432445686,((t1:0.5363647516,(t8:0.5828046458,t19:0.2397266929):0.3712062333):0.2201439816,(((t31:0.3985570673,t22:0.1646802728):0.08389188879,t15:0.3100410425):0.0009015606676,t11:0.04015614968):0.2587138757):0.1698065115):1.359396778,((t2:0.06578058167,t7:0.8415175855):0.1001650065,t12:0.3342814083):0.1373079726):0.2880905728,((t24:0.04049178027,t21:0.1480183888):0.492914541,t27:0.143…
		[TREE] 41
		((((t31:0.1628318713,t28:0.3210318941):0.4525808848,t13:0.00609164522):0.5253094725,((t11:0.05526827796,(t19:0.3789565237,t29:0.2219421555):0.08235152095):0.6322211133,((t9:0.001228261739,t5:0.006090975367):0.8502868416,((t8:0.3919002305,t22:0.0556654422):0.5241925178,t1:0.2987337632):0.0587572584):0.04789717456):0.8658048835):0.7126734188,t25:0.03233368735,(((((t24:0.5103743569,t6:0.2525917544):…
		[TREE] 42
		((((t29:0.5959479769,((t32:0.4809921523,t1:0.09148894215):0.3604714092,t18:0.09427948185):0.157112557):0.3302776141,(((t21:0.7380447657,(t22:0.158892158,t7:0.1306661406):0.3932227311):1.217806471,(t13:0.1445963728,t19:0.2549353555):0.6925605681):0.3929234102,((t12:0.03758919833,(t5:0.602538527,t31:1.104215601):0.3706101801):0.7738488209,(t15:0.04280702766,(t4:0.06101916177,t3:0.9026667887):0.1043…
		[TREE] 43
		((((t25:0.03611338212,t5:0.1735017825):0.1237470722,t17:0.06666017912):0.1093050472,(((t29:0.8508731445,(t19:0.6078281322,((t16:0.6310197276,t8:0.7579689736):0.1527134426,(t21:0.5861525365,t18:0.05435695779):0.2910997979):0.3954978743):1.36353693):1.064421611,((t9:0.1314149465,(t13:0.2821031894,t22:0.3604572294):0.03259589936):0.1996190793,(t30:0.687168929,t26:0.08047045424):0.6529985646):0.38238…
		[TREE] 44
		((t6:2.754598687,t10:0.01388231898):0.03148892045,((t16:0.8690583009,((t14:0.6353435302,((t8:0.3034906445,t22:0.1116104643):0.855144377,t7:0.06872953987):0.2195304085):0.02033323978,t30:0.02126742579):0.5117334744):0.7526481694,(t27:0.07721997733,t18:0.09760192264):0.586706202):0.3152455604,(((((t2:0.2329524969,(t17:0.6101478534,t20:0.3933588305):0.05762233597):0.05404106132,((t9:1.280334645,t32:…
		[TREE] 45
		(((t31:0.2081586412,t22:0.1597841789):0.7409999894,(t15:0.06423592649,t30:0.1825897978):0.1950199226):1.398682775,(((t26:0.0297408341,t11:0.2163893796):0.3440119489,(t3:0.6169276591,t7:0.2494886385):0.08531879228):0.2061404219,((t24:0.2475490419,t8:0.05450565991):0.2433832147,((t32:0.6799194507,t28:0.04351776313):1.223680177,t21:0.2510120411):0.01690662307):0.2514055171):0.5128782458,(((t10:1.563…
		[TREE] 46
		(t1:0.4068976744,(t17:0.03836470196,t13:0.2633237078):0.05752874586,(((((t9:0.1248736633,((t32:1.620974042,t14:0.8031515066):0.2970281606,t15:0.6379630367):0.05287030397):0.3171412484,((((t30:0.160781456,t4:0.02802162795):0.4693322782,t12:0.01734958141):0.325875609,(t11:0.0576744267,t21:0.5241282507):0.1485630914):0.4204905768,t3:0.1332233728):0.3355494991):0.3880637159,((t27:0.1258355858,(((t25:…
		[TREE] 47
		((t10:0.7865958118,t30:0.2998544503):1.430876059,t31:0.1592965657,(((((t15:0.5473150727,(t17:0.07449420477,(t12:1.134463875,t29:0.3086711927):0.1633300759):0.4298621463):0.3540675432,(t19:0.991470677,t8:0.4963665961):0.1339594277):0.0645973538,t11:1.667064509):0.6528438024,(t5:0.1453234266,((t25:0.3496109282,((t32:0.2895302544,t28:0.4082049359):0.4244103092,((t18:0.2357461344,t21:0.3757567137):0.…
		[TREE] 48
		(((((t21:0.03774020233,t9:0.4527588975):0.8525454901,t14:0.4773478177):0.2103699015,(t10:0.04258966172,t7:1.231724842):0.3135056403):0.4129748944,(t6:0.3570850395,t32:0.03469319595):0.3293412839):0.2422001522,((((t25:0.09054416511,t22:0.2185667998):0.05056154367,(t1:0.1107082021,(t26:0.02750801918,t24:0.1796105277):0.2211013535):0.1044828619):0.2373111613,(t28:0.9601975309,(t15:0.270499747,t8:0.7…
		[TREE] 49
		(t6:0.3624558683,(((t1:1.14649384,t31:0.004425628984):0.06703664985,t2:0.2239744841):0.281738688,t17:0.36688478):0.3330597917,(t30:0.5904138072,((((t16:0.0002433231566,t4:0.01115312818):0.7570596712,(t8:0.03455330965,t23:0.1649777212):0.09854181693):0.4314748335,t27:0.3864695934):0.4068761322,((t22:1.116865332,t21:0.1905851573):0.7009520174,(((((t24:0.3975148348,t15:0.07786741269):0.8249121441,(t…
		[TREE] 50
		((t10:0.08317366877,((t24:0.4002471379,(t30:0.1011158703,t8:0.5350461382):0.3816632714):0.1194132658,(t25:0.1546557436,((t32:0.6131558788,(((t26:0.9079133786,t5:0.03164164029):0.4857337803,t9:0.5982308683):1.156897626,t16:0.6188317684):0.728407389):0.1611419589,t14:0.3837600314):0.07565559447):0.1216294637):0.4794826687):0.03581839778,((((t3:0.5368007445,t31:0.2820243543):0.4235926149,t20:0.31806…
		[TREE] 51
		((t25:0.04110466404,(t12:0.4128143156,t11:0.5069682539):0.08162472071):0.03301106563,(((t20:0.5225339841,t4:0.04431788006):0.6200992923,t1:0.5401428449):0.9468319953,(((t8:0.1378073689,t32:0.4533976695):0.1232077639,((t21:0.02555182268,((t29:0.2384652097,(t5:0.1006832128,t28:0.007636949191):0.3373791086):0.9122865082,((t13:0.449677617,t10:0.05380874901):0.2856533898,t14:0.455721714):0.03148565812…
		[TREE] 52
		((t24:1.087332715,t8:0.2193419957):0.140568026,((t16:0.5794104491,((t15:0.2287370234,t4:0.1201766997):0.923610219,t18:0.6875156562):0.4452694732):0.1948072347,(((t12:0.1266516156,t19:0.1937894473):0.4052725305,(t22:0.3624641251,t30:0.3669357021):0.009070166561):0.2316603921,((((t20:0.9964387568,t13:0.1145685576):0.01576739217,(t29:0.819027967,t7:0.648026563):0.6199562182):0.3023571112,(((t23:1.37…
		[TREE] 53
		((t12:0.0280249296,((t18:0.7286418636,t10:0.808823866):0.1266140537,t30:0.02792761051):0.7045416156):0.01057831803,((t17:2.160499224,(t32:0.6057444678,t22:0.2878865532):0.1232740667):0.0703960667,((((t15:0.1370195828,t11:0.5682621966):0.148311062,(t19:0.3401228743,t26:0.06073178037):0.3839770413):0.2504186633,(t8:0.07281356309,t21:0.1892831498):0.8113108954):0.1798571638,((((t24:0.3386441578,t7:0…
		[TREE] 54
		(((((t26:0.3054877809,(t29:0.01345860242,t32:0.1996826892):0.5312321037):0.1686510767,(t13:0.4552472785,t25:0.3639857556):0.9023080717):0.5335233786,(t8:0.3189938123,t12:0.5668129851):0.3996318001):0.6937037757,t4:0.1062143779):0.01667018248,((((t17:0.1874645185,(t11:0.1992418222,t22:0.3059425175):0.01608871686):0.4938968627,t14:0.1663973521):0.1775799469,t28:2.009403164):0.05777929754,t6:1.50096…
		[TREE] 55
		(((t9:0.2151859495,t10:0.05585688748):0.02487501798,t3:0.23351421):0.1127033753,(((t19:0.06569912721,t16:0.006373482449):0.2300049381,((t20:0.0368518802,t26:0.4687314345):0.3751011189,(t12:0.290558266,t8:0.3585021909):1.487195729):0.395474347):0.6355801639,((t4:0.4578398469,(t5:0.1699032801,(t28:0.5646464643,t27:0.1093201214):0.08240093227):0.09843446966):0.2885619679,((t29:1.606394701,t6:0.07400…
		[TREE] 56
		(((t18:0.264192248,((t13:0.2391982432,(t28:0.3066438764,t1:0.3006304741):0.1108893514):0.5260597584,t24:0.3556187178):0.3082657914):0.7662347483,((t9:0.08679142501,t6:1.081643551):0.09461453327,((t29:0.5598925897,t17:0.2813321912):0.2973222958,t21:0.5911473865):2.389135652):0.5460605239):0.05033673596,(((t27:0.177215957,t8:0.1210604504):0.7621181686,t2:0.157930846):0.3667481813,((((t26:0.06317609…
		[TREE] 57
		(((t5:0.3221888771,t31:0.01863325651):0.1508135038,(t8:0.1472216784,t2:0.03564042534):0.6781989138):1.029393911,((((t29:0.03994993045,t26:0.6104285835):0.001148601293,(t18:1.333685271,t27:0.07940253866):0.1608475901):0.3784414708,((t1:0.5851108556,t25:0.250972618):0.383248541,((t22:0.2322058743,(t3:1.658089999,t17:0.206825947):0.1362780153):0.1977191254,(t21:0.6805291758,(t32:0.392345223,(t30:0.8…
		[TREE] 58
		(t5:0.9898343647,(((t31:0.5273112156,(t8:0.4371875301,t12:0.1321938374):1.250602503):1.031814525,(t22:0.02370703446,(t7:0.3129398662,((t4:0.0279292257,t21:0.272458657):0.1157708617,t26:0.2467398398):0.3503751418):0.3209414048):0.01762595022):0.9664703223,(((t32:0.3856536214,(t27:0.01578590999,t17:0.5710973662):0.2097877025):0.4591754739,(t3:0.2165690341,(t10:0.7177660244,t23:0.2823456736):0.08821…
		[TREE] 59
		((((t18:0.7873498618,t15:0.07757555371):0.4654440782,((t9:0.2064692611,t5:0.6932566662):0.909648237,((t27:0.2183747325,(t22:1.165720635,t1:0.4074901024):0.4159863823):0.2560564146,(t16:0.1084554954,(t14:0.9436188417,(t8:0.4235481735,t21:0.3589659943):0.4030626516):0.09989578957):1.384052996):0.2194248976):0.4005415103):0.6601323851,(t11:0.4955861888,(t7:0.4132119465,t4:0.1573739058):0.0974927285)…
		[TREE] 60
		(t2:0.05471063481,((((t13:0.6484738805,t20:0.3423648085):0.5373124801,((t12:0.1320164428,t15:0.382228892):0.1804278747,(t3:0.6946363404,(t22:0.04271377763,t11:0.5983852751):0.2474238449):0.6471540753):0.2001130147):1.218803879,(((t29:0.07727584708,t6:0.2678823526):0.2153377688,(((t27:0.02583482314,t19:0.3349300052):0.8491042313,(t24:0.6614221169,(t18:0.1828666505,t32:0.2312619205):0.008886608994)…
		[TREE] 61
		((((t18:0.3182111869,(((t27:0.1614733835,t25:0.2229204678):0.7757347296,t19:0.1560889838):0.3928752083,t10:0.6379311473):0.05995297649):0.2590385082,((((t4:0.0906848885,t8:0.05025436578):0.3937524869,(t31:0.2123997958,t30:0.04971542147):0.2552054651):0.3497101703,((t1:0.02531921489,t12:0.03521255561):0.8384389614,t23:0.3763484006):0.5786063424):0.2623367681,((t13:0.07453657097,t11:0.3383546822):0…
		[TREE] 62
		(((((t3:0.1458278268,(t6:0.07722677576,t23:0.3260570196):0.0904979606):0.5554544644,(t4:1.103132715,t10:0.5084953315):0.1730148692):0.01839986077,(t9:1.202072628,t28:0.1485211632):0.4161853617):0.06812508398,((t20:0.09106210407,t15:0.2731172478):0.6474649161,t1:0.4494068362):0.2085805273):0.2252529929,((((t16:0.03237445319,(((t17:0.4180351464,t32:0.251365708):0.258229184,(t12:0.2458067507,t11:1.0…
		[TREE] 63
		(((t28:0.01294870513,(t29:0.4423184231,((t22:0.02733820024,t2:0.3704342939):0.4582521461,t26:0.5827257177):0.4972784584):0.09693070141):0.642096671,(t18:0.1212523102,t14:0.003977495246):0.3097466669):0.1888277703,t32:0.1174777953,((t30:0.1260172761,t17:0.02497440996):0.92737663,(((t9:0.03691979143,t12:1.070187016):1.400120082,(((t1:0.2420313283,t24:0.4780807074):0.7839490835,((t7:0.77472172,t19:0…
		[TREE] 64
		(((t9:1.537782682,t22:0.3634808692):0.09048295958,t25:0.4820790418):1.481243907,((((t13:0.738258345,t10:0.2535528151):0.9168567939,t16:0.02572282135):0.0241102896,t17:0.7631918701):0.1417618873,(t14:0.1822829422,(t19:0.7952718974,((((t3:0.3366215294,t29:0.4003082517):1.046134618,t8:0.5328026907):0.1013534316,(t26:0.3619771394,t11:0.6088295371):0.3728567543):0.1241134724,t1:0.06856842991):0.173163…
		[TREE] 65
		(((((t30:0.3270297755,t13:0.04177863474):0.1069753604,t5:0.6987156041):0.6377499432,((t28:0.4805293134,((t16:0.007118045295,t4:0.9038685264):0.122385418,t25:0.1475356137):0.2873988571):0.3403561004,(t1:0.005517125287,(t14:0.7576664092,t24:0.001337439807):0.3749480042):0.3031627138):0.9343128588):0.2627586175,(t22:0.2582677723,(t7:0.9972053628,((t20:0.169507053,t11:0.4638143634):0.5792578852,((((t…
		[TREE] 66
		((t25:0.2065300763,t12:0.07914599899):0.07051913644,(t23:0.6057921778,t11:1.182564879):0.7914988708,((((t16:0.5113593258,t32:0.5656117087):0.4829672783,t1:0.01288335158):0.5194622555,((t21:0.4473858025,(((((t14:0.2546761947,t4:0.383828572):0.4971920281,(t15:0.1469660709,t5:0.558320129):0.116722873):0.148541546,((t2:0.3150023972,t10:0.3398648675):0.2725285983,t18:0.226501168):0.215042638):1.228608…
		[TREE] 67
		((((t21:0.5192404745,t19:0.6292533748):0.8905748461,t29:0.321586878):0.747781014,t17:0.015451535):0.04990852042,((t32:1.462342173,(t3:0.1749183954,t30:0.716602554):0.01270397115):0.2037206091,((t23:0.1525309457,t13:0.4133595364):0.2628492535,(t11:0.01831625722,t25:0.01600546937):0.129710864):0.1744644963):0.001853322741,((((t15:0.06380038848,t5:1.453884341):0.9736770784,t22:0.4497742297):0.235493…
		[TREE] 68
		(t24:0.2305014847,t10:0.04381404883,(((t22:0.1847730763,t30:0.3527421599):0.5034065687,((t27:0.6949705237,(t4:0.1250131268,((t6:0.2114186357,((t2:0.6601521887,(t15:0.5399888924,t12:0.1699325832):0.1687982772):0.05300286438,t32:0.132377903):0.1737906795):0.4277606917,((t20:0.3060964949,t7:0.3063723474):0.1336124889,(t9:0.003755170369,t8:0.1621063594):0.322951347):0.7180172524):0.1265157614):0.5171…
		[TREE] 69
		(((t12:0.1665988251,(t27:0.1032872027,(t20:0.186321784,(t6:0.02799541407,(t32:0.1594015292,(t22:0.1266360526,t18:1.343019674):0.2289209304):0.06367988814):0.02527717632):0.1945444128):0.06154722153):0.3780875082,(t28:0.1551822809,t29:3.449578097):0.4286143295):0.1985488445,(t21:1.470985452,(t17:0.09173836921,t30:0.5489519787):0.3195825275):0.6160607799,(((t13:0.2525447454,((((t4:1.019520374,(t2:0…
		[TREE] 70
		(((((t30:0.1468443774,t24:0.2629516782):0.3294613781,t25:0.4354059278):0.5335863169,(t3:0.187566003,t8:0.1765372334):0.07180950633):0.1654991383,(t10:0.1017056666,((t2:0.1223685829,t22:0.05190691409):0.9899428338,t11:0.0510143732):0.417309495):0.7436312239):0.1585638128,((t15:0.2144042539,(((t28:0.300009278,t21:2.539837712):0.3788137174,t5:0.2146819483):0.07739463904,t7:0.3658632286):0.2715145993…
		[TREE] 71
		(t9:0.4638454938,(((t28:0.07633082151,t18:0.07955903662):0.2821717479,(t25:0.008181912883,(t1:1.021370923,((t7:0.1011149516,t23:0.2117937473):0.07807929319,t30:0.1223017322):0.3063696903):1.160344397):0.5554450691):1.053847468,((t19:0.2793022568,(t13:0.1741391513,(t31:0.02829060832,t17:0.1515713118):0.320289613):0.237612892):0.4346254798,t2:0.8049755088):0.3791149333):0.1069220503,((t20:0.9844096…
		[TREE] 72
		(((t23:0.4899836581,t14:2.018485794):1.197342893,((((t25:0.2346340088,t21:0.02622204908):0.2479198768,t31:0.08843550962):0.04335975798,t26:0.04230738005):0.3489072398,t18:0.2115624035):0.5618463568):0.08186631824,((t27:0.9208611643,(t8:1.023516235,(((t28:0.2184220291,t16:0.1424103939):0.02092893398,(t13:0.3682700599,t1:0.3378209746):0.7156585946):0.9444353829,t7:0.2282499725):0.05786992516):0.369…
		[TREE] 73
		((((t30:1.549089177,t16:0.04544274902):0.657999137,(t19:0.3687035127,t23:0.6804957795):0.7104817468):0.633171858,(((t24:0.4675843235,t3:0.04787036778):0.1721707957,t1:1.106239239):0.05531955668,t26:0.2393944723):0.3788891322):0.3596755107,(((t9:0.2074995543,t32:0.3126332351):0.006319681694,(t4:0.01056761931,t25:0.3699574778):0.05438554836):0.004143666476,t13:0.2663097507):0.2672252484,((((t10:0.1…
		[TREE] 74
		((t4:0.2660592588,(((t1:0.05232045933,(t27:0.4246363691,(t28:0.09575730778,t18:0.2370402853):0.5289139212):0.1165264504):0.02490450155,(t7:0.08406261695,t30:0.0905847543):0.6453616626):0.7301782798,(((t11:0.03261699661,t22:0.4101670326):0.02896897831,((t5:0.1757863858,(t8:0.00747946346,t17:0.8263002627):0.0399650521):0.1965724389,(t15:0.0549496997,t2:0.6247010948):0.007599030796):0.1322009781):0.…
		[TREE] 75
		((((t31:0.8712876008,t17:0.3498599469):0.007678767587,(t13:0.119075552,t25:0.5723170667):0.4181256133):1.176310598,(((t8:0.01170806249,((t15:0.187686156,t18:0.2310831542):0.6563798769,t19:0.2010264944):0.1857401952):0.08999861486,t1:0.7503382468):0.1838727192,(((((t22:0.2057508602,((t4:0.1186511872,t10:0.2154593669):0.09680609184,t24:0.4939273816):0.2223957843):0.2899500516,t26:0.7974627495):0.05…
		[TREE] 1
		(((t1:0.08402248209,((t12:0.08877389022,t11:0.8047877376):1.409697373,t29:0.2752728149):0.5787522169):0.3690401417,(t8:0.06134432622,t32:0.3305697196):0.06745131902):0.09100381663,(((t16:0.314818577,t17:0.4864989796):0.1590106227,(t9:0.2345272508,t14:0.1544111529):0.114032608):0.8093251192,(t10:1.826580167,t15:0.2755391393):0.2526406595):0.2249349439,((((((((t31:1.695539873,t26:0.3946427793):0.39…
		[TREE] 2
		((t19:0.6409833747,t1:0.3599340857):0.150421471,((t20:0.2707591908,t16:1.067324658):0.2337790388,t28:0.0009007847984):0.340008765,((((t26:0.7047353479,t27:0.07344802679):0.05189438083,t7:0.4464435213):0.6575077814,(((t11:0.7389271112,(t12:0.6533817979,t17:0.9271692769):0.04132633307):0.1078555498,(t18:0.7561685736,(t22:0.9793977525,((t9:0.3906191314,(t8:0.1799202443,t31:0.3214825354):1.604055289)…
		[TREE] 3
		((t12:0.2443844068,(t24:0.0116787986,(t4:0.1366196793,t28:0.3566595917):0.3315093707):0.2481758423):0.0231869822,(((t15:0.3450855902,t25:0.01040996612):1.477215313,(t18:0.3526686245,t26:0.4644753914):0.03386280814):0.1924586234,(((((t9:0.148408491,(t3:0.121201192,(t1:0.5903048026,t30:0.4035408804):0.1721275557):0.7002449103):0.1973090598,((((t21:0.4619071277,(t10:0.0231869822,t7:0.2443844068):0.6…
		[TREE] 4
		((((((t2:0.0390683678,t13:0.2203104272):0.5368476254,t17:0.409488023):0.2669005841,((((t14:0.0474104461,t3:0.05313820689):0.2391646516,t21:0.4723393957):0.01312687132,((t30:1.43386635,t19:0.05199612508):0.6076202441,t10:0.1103966429):0.1715650038):0.3352464633,((t23:0.4604719105,t5:0.1212674656):0.9875712844,t9:0.3415536883):0.1034623363):0.4505717234):0.07315981471,(t6:0.7553272582,t8:0.49803102…
		[TREE] 5
		((((t14:0.2110747406,t1:0.01723458418):0.407444109,t19:0.00231797271):0.09083346056,((t26:0.09786636662,t29:0.001323241624):0.1876643599,((((t6:0.06607501436,t8:0.4633259653):0.9251320527,t15:0.8661415244):0.6228585352,((t25:0.1054129119,t3:0.4791142533):0.1800291761,(t17:0.08705797564,t21:0.9655341154):1.367752787):0.2810923544):2.498674297,((((t27:0.1815650644,t10:0.4141894032):0.03836175964,t3…
		[TREE] 6
		((((t11:0.195972891,(t27:0.153786557,t31:0.264972829):0.0574969928):0.8204622434,(t7:0.2947341321,t26:0.7437440974):1.410805438):0.09089426027,((((t32:0.0709767908,(t10:0.4323736501,t14:0.4056322543):0.2942351319):0.06101115352,t4:0.04679001361):0.5971814096,t12:0.07557171606):0.03405683889,t5:0.2122141817):0.03076376282):0.5183009509,((t20:1.48338607,t28:0.1419053205):0.2148843515,t1:0.945972408…
		[TREE] 7
		(((t21:0.08900225098,(((t1:0.3179813234,t5:0.4094439181):0.0401133295,t19:0.3654686841):1.155723117,(t6:0.2138154675,t18:0.2742926546):0.6775631122):0.0841636004):0.8567619987,(t17:0.4464555457,(t7:0.1423628385,(((t9:0.05657994653,t25:0.3996750618):0.008924141759,t14:0.3513879203):0.05566628056,t26:0.1860783648):0.08189894518):0.4417114102):0.1564046962):0.5067112493,(((t12:0.04490079865,((t22:0.…
		[TREE] 8
		(((((t15:0.4879795719,(t5:0.5758274949,t32:0.3666691468):0.1588742217):0.06021173693,((t16:0.4021866593,t22:0.2042938193):0.1099219825,t3:0.2079308123):0.04904064348):0.127193647,((((t8:0.1993722687,t7:0.4932340724):0.6105763404,(t10:0.5154958652,(t27:1.074900556,t9:0.06103531414):0.5020010222):0.398690287):0.5493530819,(t19:0.1375102609,t29:0.2507472723):0.252896551):0.4713599549,(t6:0.418509042…
		[TREE] 9
		((((((t15:0.7511110136,t11:0.04544555393):0.1338188171,t25:0.3456213445):0.08371974505,(t12:0.1165073285,(t9:0.06203827831,(t17:1.163293482,t10:0.4898989802):0.2898895098):0.6055232249):0.2327699829):0.06917328463,(t23:0.213114596,t24:1.258573548):0.29007422):0.02787834493,t22:0.4214466907):0.251459386,((t20:0.07232249112,t28:0.0609819346):0.5138815844,t32:0.111517358):0.5721828318,((((t30:0.2071…
		[TREE] 10
		(((t19:0.08641584782,t6:0.08635735104):0.10220849,((t1:0.1527421232,((t7:0.4795585207,t18:0.3102209709):0.2921465364,((t2:0.03090564705,(((t5:0.02445118502,t29:0.172978673):1.756015315,(t20:0.4286537646,t17:0.06406205404):0.004613374185):0.003852016013,((t22:1.670352315,t26:0.007457107888):0.3569062346,t23:1.034965482):0.01975768187):1.613127805):0.04343571042,(t16:1.154502391,t3:0.08222908222):0…
		[TREE] 11
		((((t7:0.03893074118,t27:0.1849780673):0.01297791969,t5:0.2732977263):0.07326791069,(t23:0.3520250144,((t31:0.06889202076,((((t1:0.2450861764,t8:0.01787820779):0.02143146156,((t15:0.2317886693,t20:0.7215452513):1.241885019,(t10:0.7868721506,t18:0.04426056723):0.8197046727):0.3703033004):0.379410673,(t16:0.2751497086,t26:0.3368610487):0.0603098564):0.2873465478,((t17:0.01758413159,t9:0.2400983666)…
		[TREE] 12
		((t18:0.258507771,t11:0.3775270757):0.1264992586,(t30:0.3387964308,t22:0.1552034912):0.2192933524,((t9:0.07545533858,t2:0.3929615873):0.2849713543,(((t23:0.3554515864,t15:0.3997869864):0.862070339,(((t10:0.03459643421,t31:0.0005590872606):0.08038033935,(t7:0.2859023566,t25:0.1355614392):0.0359647293):1.479580149,t26:0.5173225788):0.1900427041):0.1399078922,(((t8:0.260179255,t16:0.1786808604):0.18…
		[TREE] 13
		((((t1:0.601408718,t11:1.128105793):0.1512217432,(((t26:0.145853169,t28:0.6977543458):0.01307398239,(t17:0.1672132909,t6:0.07666973368):0.0009783400922):0.6138149603,(((t16:0.07384741766,t13:0.3719852239):0.1366538857,t31:0.9229804587):0.02252091869,t24:0.1328495043):0.4930224025):0.4442370351):0.06669367669,(((t9:0.4926199384,t30:0.2028111996):0.4755598102,t5:0.5645350994):0.2384400797,t32:0.097…
		[TREE] 14
		(t26:1.213191161,(t3:0.01389169359,t1:0.3534064872):0.02670872823,((((t27:0.001739370655,t10:0.6533671778):0.2273480439,((t17:0.7383707257,((t7:0.2495307683,t11:0.2032907767):0.9149104014,t16:0.03108647664):0.02510293736):0.08681601682,(t31:0.5224726816,t21:0.2593939035):0.320071768):1.211858843):0.1805063085,(t22:0.05990444339,(t25:0.2483960906,t8:0.1365628561):0.308936315):0.3383674258):0.45814…
		[TREE] 15
		(((t13:0.05352854061,t12:0.3326804924):0.01073651126,(t11:0.01295136299,t6:1.027691413):0.4431703216):0.04698763811,t5:0.2025868435,((((((((t8:0.5994292858,t25:0.59505691):0.5012153853,t1:0.014062031):0.6274578874,t7:0.5347076434):0.2805260414,(t24:0.8845280602,t16:0.1213551):0.0366497298):0.3506708474,(t29:0.2270949892,(t18:1.301324809,t9:0.8442565235):0.5407709009):0.03533412027):0.7038453959,(…
		[TREE] 16
		(t24:0.05542477516,t17:0.5055656412,((t7:1.090973245,(t11:0.379312295,((t22:0.05923783911,t9:0.1301212233):0.1919746266,(t30:0.223071724,t23:0.2366267765):1.120112277):1.207662986):0.04325061268):0.4651873248,(((((t4:0.2581950279,t21:0.2798122604):0.560609858,t28:0.1633181709):0.4092619578,(t8:0.01326009491,(t3:0.2977078544,((t10:0.2101584059,((t6:0.656741762,t1:0.05542477516):0.3089292075,t29:0.…
		[TREE] 17
		(t7:0.009592079383,(((t26:0.2574365205,t22:0.05636082636):0.1708060193,(t17:0.1538323474,t6:0.2026368314):0.0502216554):0.3312476423,(t29:0.0002167474222,t14:0.4039136219):0.4185923264):0.1716650814,((((t9:0.3058689184,t10:0.06759624799):1.065707959,(((t8:0.7035126253,t5:0.1133267334):0.08579126612,(t12:0.1890388053,t20:0.01010265355):1.383465824):0.1851274049,(t31:1.106526691,t19:0.7878265144):0…
		[TREE] 18
		(((t27:0.1041014798,(((t12:0.1547683505,(t8:1.402128096,t25:0.109757711):0.9108566434):0.68578386,((t18:0.02121692378,t9:0.2720585973):0.01808683667,(((((t19:0.1798750857,t22:0.2447154623):0.1023833112,t3:0.1984006429):0.02892679517,t13:0.3996806613):0.02388536016,t14:0.5707947921):0.1638961982,(t24:0.2231065829,t11:0.4016224583):0.4130375543):1.03627292):0.05139552138):0.2329639686,((t29:0.26391…
		[TREE] 19
		((t14:0.02692597384,t8:0.2030179522):0.882472323,((t20:0.08283789869,t15:0.5193652804):0.3848448966,(t11:0.5636409816,t30:0.1483822013):0.05698261288):0.4346772716,((t7:0.07986289836,t4:0.3413916278):0.3370175954,(((((t2:0.1446259071,(t24:0.446461778,t12:0.7017431049):0.1293992816):0.2954000698,(((t16:0.07019433193,(t18:0.143645942,t6:0.514755323):0.5028757327):0.09758517455,(t19:1.117477105,t10:…
		[TREE] 20
		((((t31:0.05968722794,(t16:0.1484598431,t14:0.275779677):0.5729538139):0.4623361205,t10:0.2178388816):0.01644191035,t20:0.4730753149):0.0212435564,((t24:0.1742718821,t22:0.2374212103):0.04881039496,(t2:0.8151594009,(t19:0.8399561417,t4:0.2028815177):0.1237118701):0.1577472136):0.4653495198,(((t30:1.355667197,t7:0.3138193392):0.876267031,((((t18:0.0004154911977,t28:0.2848798963):0.698631593,t25:0.…
		[TREE] 21
		((((t27:0.2407392479,((t2:0.1591643217,t21:0.5340761634):0.8397035922,t23:0.1131664951):0.9615284863):0.118146955,(t4:0.4661281882,t20:0.05446522805):0.4010532601):0.1452960804,((t31:0.1927194614,t29:0.2902829402):0.2854666917,t25:0.5281155354):0.1492017698):0.018032088,(t16:0.8877854971,(t6:0.5631159232,(t13:0.1736684197,t11:0.04527060298):1.677853085):0.1665895547):0.3336084062,(((((((t5:0.0026…
		[TREE] 22
		((((t31:1.131749681,t21:0.2379274159):0.1085332653,(t18:0.1261353787,(t10:0.109484385,t25:0.3231366472):0.316652957):0.7685030931):0.397435551,((t32:0.195580293,(t26:0.1058957795,t12:0.391618739):0.02812328582):0.5204695926,((t16:0.1755706943,(t22:0.2931625482,t23:0.1711031109):0.7845710862):0.1690223513,(t28:0.0476076868,(t3:0.1108098037,t9:1.369214151):0.7897437096):0.3568868476):0.03025707894)…
		[TREE] 23
		((t32:0.7039055675,(t11:0.5749823808,t3:0.4824381644):1.161096191):0.1085682722,(((t17:0.5773220038,t8:0.6963252041):0.01055985183,((((t10:0.9091084578,t30:0.5252178491):0.2386628242,t24:0.7843338532):0.5442803304,(t9:0.08968785496,t4:0.01270696143):0.8042421829):0.1109344068,t28:0.3805522914):2.115606526):0.505035849,t5:0.454086985):0.01639108214,(((t16:0.3304695887,(t1:0.2881602775,(t15:0.13360…
		[TREE] 24
		(((t8:0.04770379316,((t14:0.6571092506,t30:0.1064158484):0.02228713984,t1:0.3818910284):0.03901778281):0.1528834436,(t19:0.6534787922,t9:0.2056402175):0.7160987772):0.08733197046,((t6:0.3512287668,(t4:0.354818428,t27:0.2414045472):0.0256846617):0.005002510326,((((t24:0.375420467,(t18:0.5684616589,t32:0.07394347977):0.02333304496):0.06037707726,t20:0.05562601704):0.002791481676,(t25:0.4761727658,t…
		[TREE] 25
		(((((((t30:0.3290330154,t18:0.1561076485):0.02842575568,t14:0.4482103851):0.2773823879,(((t10:1.149861,t13:0.4347159352):0.0497007161,t1:0.09588009829):0.1394182888,((t5:0.5368967448,t17:0.227367587):0.07880828939,(t24:0.2813516407,t6:0.3184444959):0.5526683344):0.5305634918):0.03040845226):0.128873478,(t2:0.7478503917,t25:0.2007028768):0.8219008601):0.05255230558,t15:0.07880338677):0.6592514819,…
	0.5	[TREE] 1
		(((t27:0.05364287435,t31:0.6916950992):0.1152353315,(t23:0.2751000412,t19:0.76660759):0.3566152565):0.3747347728,((t16:0.05359344623,(t32:0.1340513795,t1:0.8399336645):0.3527188254):0.1218777225,(t21:0.169774726,(t11:0.1171806057,t22:0.1500684882):0.2812108656):0.6868941448):0.7428691452,(((((t24:0.411888597,t12:0.3843317239):1.422555499,(t17:1.590987399,(((t9:0.8726773671,t15:0.1304360507):0.207…
		[TREE] 2
		(t9:0.5602453542,(((t2:0.2128376723,t14:0.07203878324):0.7186504406,t12:0.5697186803):0.2640862511,(((t13:0.1660445802,(t8:0.1926953124,(t7:0.008664705558,t4:0.1636700919):0.3641156512):0.03450660356):0.2424075382,(t11:0.7818403765,t19:0.0189248661):0.8450506739):0.4832063926,t31:0.01153386873):0.4576876568):1.47420001,((t10:0.790783837,(((t29:0.7501656925,t25:0.4536544732):0.3723595571,(t1:0.097…
		[TREE] 3
		((((t8:0.2002810407,t28:0.7144438746):0.5325725777,(t4:1.499636182,(t1:0.2008787272,t27:1.565283351):1.814807023):0.9606527499):0.4322187935,t12:0.2608066944):1.116794926,(((((((t17:0.06663624756,t13:0.0649336304):1.401960478,t9:0.02403089016):0.6246576588,t22:0.39858458):0.02731850697,(t16:0.1211797019,t29:0.9453063625):1.059564163):0.6452027145,((t15:0.02655933867,t31:0.09516140306):0.336820310…
		[TREE] 4
		((t13:0.02643940109,((t32:0.02273576255,t31:0.5087805609):1.316492299,((t6:0.4685010607,(t30:1.27918976,t24:0.3403503585):0.5425816919):0.7294341064,t15:1.541514125):0.4703432135):0.1649547053):0.2862469861,(t27:0.6248426563,t14:0.3714318033):1.314249274,(((t5:0.694246767,t10:0.9795989915):0.6566657354,(((t23:0.3312834583,(t11:0.3919979039,t18:0.282483392):0.9099252138):0.1567183314,(t16:0.820224…
		[TREE] 5
		(((((t5:0.07530768705,t10:0.08859137409):0.2863233511,t6:0.3440598617):0.2879988805,(((t2:0.04194039836,((t7:0.3646366468,t19:0.1033471292):1.049979198,t14:0.2102625184):1.352400863):0.5428301999,t20:0.0195186073):0.06324326679,(t31:1.421392504,t27:1.407094277):0.1595840661):0.05655283248):1.467307905,((((t3:0.3168199763,t25:0.4636747977):1.298787673,((t32:0.00585278376,t30:0.3110912319):0.075153…
		[TREE] 6
		(((t18:1.722060066,((t24:0.2089930696,(t7:0.8829077454,t23:1.227954651):0.7806624183):0.1310785133,(t8:0.02671827637,t3:0.3683068892):0.445616654):0.02417563693):1.352737208,((t19:0.04266462266,t21:0.3246998296):1.430484677,(t5:0.2737259796,(t17:0.004678593501,(t22:0.4362926252,(t30:0.1532637202,(t9:0.7247965084,t27:0.2789840153):0.2950133919):0.4126263778):0.2316307887):1.470449844):0.2483250359…
		[TREE] 7
		((((((t13:0.1358060206,t6:0.07748455089):0.1205098981,t20:0.161102508):1.158414212,((t1:0.3920163401,t30:0.1838429077):0.2763017865,t32:1.004812343):0.6744336807):0.08301197877,((t18:0.4230642439,t29:0.9918782813):0.01392517099,(t24:0.5773263941,t26:0.04899167968):0.2215434645):1.349195019):0.5915666036,(t28:0.1166511435,t19:0.197269813):0.5907826647):0.4480788423,(((t14:0.3713283534,t16:0.605828…
		[TREE] 8
		(t28:1.100413063,((t19:0.3735540995,t21:1.066126857):0.4083511655,((t5:0.2153844612,(t22:0.4395102306,t3:0.3899892807):0.01838192332):0.1129650765,((((t11:0.4739261403,(t10:0.2948773957,(t4:0.5021535832,t7:0.03282978102):0.1130192222):1.286322883):0.8389542996,(t1:0.2581244323,t8:0.1861565171):0.4689068259):0.09542076149,(t13:0.04027316408,t30:0.3061628202):0.2879942611):2.117684657,t16:0.0871653…
		[TREE] 9
		((t29:0.7547780613,((t16:1.463599131,t7:1.672280259):0.8811061997,((t12:1.321322693,t25:0.1597688945):0.5262468508,t11:0.04451292963):0.2799196085):0.5417769132):0.7481271137,((t31:0.2656004992,(t14:0.4461757995,(t17:1.004266633,t19:1.02568993):1.486375225):0.1027892202):0.1995243278,(t9:0.1156697166,(t23:0.5397158226,t5:0.1681416675):0.6437818683):0.3079803579):0.263051504,((((t22:0.3316888318,t…
		[TREE] 10
		(((t22:0.2241381635,(t2:0.005789691393,t4:1.022060807):0.1830012554):0.001272304012,t24:8.64748442e-05):0.8233336235,((t15:0.0751664862,t23:0.06727059325):0.2131807007,t31:0.2953220638):1.044457526,((((((t11:0.07020971039,t28:0.8662118166):0.3431282898,(t5:1.016010507,(t27:1.651309974,t3:0.3748219772):0.6291039851):0.3356208804):0.3146853384,t26:0.02249367395):1.651642904,(t32:0.126360182,(t21:0.…
		[TREE] 11
		(t19:1.169567962,(((t18:0.1857913314,t1:0.1025763579):0.05911412281,(t20:0.2275112987,t24:0.3777382606):0.03097931948):0.5206665979,(t8:0.9082307892,(t15:0.204780889,t32:0.9556800648):1.543937851):0.1082589561):2.452417831,(((t5:0.3298097237,t10:0.4772444796):0.1344554133,((t22:0.6229036618,t4:1.61724462):0.3901061308,t30:2.280273208):0.8039604337):0.5740843015,(((t6:0.05265422445,t13:0.130993826…
		[TREE] 12
		(((t27:1.175707829,t9:0.3136093533):0.5527103115,t19:0.3103192244):0.04311883938,((t32:0.00477058855,t10:0.3074761224):0.3163524424,(t11:0.6097276126,t16:0.2689277164):0.5136094845):0.2322627541,((((t7:0.01412204635,((t30:0.1145430952,t17:0.3560767201):0.3249438519,((((t28:0.7648335257,t31:1.034782001):0.01235382771,t8:0.8318494619):0.1376670125,t1:1.006263687):1.187990655,t6:0.147867138):0.31117…
		[TREE] 13
		(t10:0.983652085,((t26:0.1453843161,t20:0.4345079236):0.1689533505,t2:0.4804128697):0.5280702365,((((t19:0.4273505849,(t22:0.461411112,t24:0.05234183813):0.6920061926):1.319456632,t7:0.2589796085):0.3695174157,t25:0.3034634988):0.1097286916,((((((t12:0.1475875131,t23:0.4999378875):1.052342057,t3:0.3773741675):0.3088627497,(t13:0.1863524199,t32:0.5000305492):0.6914190165):0.1127994656,(t5:0.256533…
		[TREE] 14
		(((t13:0.05070470923,(t30:0.5755870821,t4:1.298968184):0.3870327142):0.562317206,(((t3:1.558697922,t24:0.1605939947):1.377657936,((t22:0.1337149255,(t32:1.471217044,t21:0.5465203146):0.4967646329):0.04774317332,t10:0.2146970246):0.1228903337):0.1235442963,((t12:1.099381134,t8:0.4842101034):0.07224721475,(t28:0.8009009722,t11:1.225747899):0.7269869552):0.1325023311):0.02307911939):0.04979160335,((…
		[TREE] 15
		(((((t9:0.8666596096,t17:1.069635543):0.4127379987,((t30:0.3668359183,t14:1.050893559):0.4785836663,(t32:0.05222793459,t22:0.5387624521):0.4597434001):0.2347883522):0.1682679649,(t13:0.09101831238,(((t31:0.8101965631,t29:0.4737642281):0.2323361716,((t19:0.1156802464,t28:0.4356850581):1.30548193,t20:0.3348376409):0.9330047303):0.1365402576,t12:0.2217528028):0.2700298363):0.7055616835):0.3723253994…
		[TREE] 16
		(((t11:2.768880301,(t14:0.2150333116,((t12:0.231998855,(t31:0.455437165,t1:1.213722168):0.05318447434):1.282273465,t24:0.1995919987):0.2137442136):0.5371068083):0.54745545,t23:0.5961078885):0.3509223077,(t18:0.09515273175,(t28:0.4420304515,t9:1.198796737):0.9538425756):0.1225902471,((t29:0.03903739493,(t21:1.039583169,t30:0.7657520783):0.5275959405):0.3042700146,(((t22:0.1803252597,t5:0.667343058…
		[TREE] 17
		((((t17:0.360608051,t21:0.3324098515):0.996170382,t10:1.108505562):0.2275804239,((t13:0.6895112251,(t9:0.1386165493,t24:0.3524480516):0.4165643474):0.08956262073,((t12:0.6525316238,t22:0.6256580339):1.233322493,(t1:3.065607898,t15:0.9345895499):0.5124422004):0.2800345765):0.1684698574):0.05068609611,t20:0.641190317,(t14:0.2499109055,(((t19:0.3048971167,t30:0.3780686669):0.4560856791,((t23:0.04868…
		[TREE] 18
		((t27:1.243175083,(((t16:0.5036684568,t12:0.3877926617):1.123305098,t9:0.0259504593):0.6568461302,((t10:0.3899741701,t2:0.379155131):0.2339985671,(t26:0.126676288,t11:0.2643003166):0.1739554221):0.4163244676):0.3410281998):0.1591520964,((t21:0.2882812747,t19:0.7026187945):0.2172678572,((t13:0.421622631,t31:0.2973741675):0.09147091047,((t28:0.9072844358,t8:0.204926794):0.4672604792,t29:0.127856947…
		[TREE] 19
		((((t10:0.04986429983,t11:0.5702135435):1.147257072,(t28:1.243109598,t32:0.05595033526):0.4302471):0.4568897723,((t27:0.08903298993,(t13:0.1419438799,t3:0.1789706724):0.04175555124):0.5925142322,t31:0.6042125388):0.1203651088):2.590399051,(t19:1.19329469,(t25:0.8795297751,t4:0.4124527187):0.6685398528):0.3975011244,(((t17:0.2582534661,((t6:1.830563384,t26:0.1490134237):0.2396160373,(t23:0.3109419…
		[TREE] 20
		((((((((t20:0.04817928733,(t26:0.4276105763,t6:0.2012572966):0.07214536984):0.2100533652,t11:0.2309802603):0.01724965846,t15:0.1398070406):0.09721098813,t24:0.045710172):0.6716529,(((t22:0.9151920117,t2:0.09043616111):0.2370973714,t23:0.01484451606):1.900232795,(t16:0.8863597131,(t7:0.1338044093,t5:0.2514825449):0.1339853567):0.4006254817):0.3592294617):0.004485646728,(((((t4:0.619157799,t3:0.570…
		[TREE] 21
		(((((t16:0.09726365683,t26:1.53470033):0.003246052894,(t31:0.7676998479,t3:0.1916064871):1.042457213):0.1528893653,(t11:0.07324177337,t29:0.3745287528):1.072486036):0.3637472835,(t21:0.2217508003,t18:0.09102169507):0.2061691876):0.01778769517,t28:0.4640917245,(((t32:0.1209838121,t25:0.5221027257):0.5355600413,t5:0.6540965074):2.185091278,(((t2:0.004399798303,(t7:0.274013204,t22:0.1539632907):0.72…
		[TREE] 22
		(t9:0.06042676372,((((t32:0.7298312569,t18:0.7921476513):0.5680214166,t17:0.02407837191):0.1817545786,(t28:1.58417049,t26:0.5855186786):1.383631431):0.7223033038,(t24:0.5844759783,t3:0.3422284864):0.05600442784):1.228969845,(((t13:0.3580541356,t1:0.3487130806):1.582717348,(((t25:0.3590114102,((t29:0.19101561,t31:0.4208489274):0.4865642218,t22:0.7684914283):1.069913146):0.0379514962,(t2:0.12772520…
		[TREE] 23
		(((t26:0.2412237294,(t17:0.1373803974,(t15:0.04994656052,((t31:1.639600318,t30:0.7472166465):1.307824912,t22:0.2839429439):0.2766726841):0.2537081898):0.3885783972):0.03882309995,t10:0.4932830394):0.09464989849,(((t14:0.2884662186,t23:0.7305876799):0.8346932664,t32:0.3549107291):0.2678907721,(t20:0.7395163633,(t11:0.1640735136,(t8:0.01754217565,t25:0.3847118891):0.04734942431):0.05018768964):0.71…
		[TREE] 24
		((t11:1.13101036,t6:0.6373383025):1.086818492,(t9:0.4531725715,t29:0.05574134979):1.800053644,(((((t30:0.7544548986,(t21:0.4496563929,(t3:0.2574146381,t19:0.9385505179):0.5972063602):0.5517574814):1.007457986,(t25:0.7402632063,t10:0.7183829108):1.198956589):0.04713522729,(t2:0.6477572904,(t16:1.376973885,t24:0.1329593365):0.85494046):1.660871732):1.535352819,((t18:0.2239040274,(t4:0.03012620716,(…
		[TREE] 25
		(((t24:0.2049793074,t22:0.185650517):0.3234724308,t27:0.8546353736):0.08062271983,(t20:0.136394128,t32:0.2969259918):0.6908469009,(((((t26:1.623424556,(t5:0.04589787704,t21:1.598629989):0.1854860845):0.7627134009,((t13:0.03067303085,t3:0.197408699):0.4764363286,((t19:0.7910052895,t23:0.6975038185):0.9282014183,((t8:0.2452141973,t31:0.3370999813):0.2312473314,t29:0.594233586):0.9555543437):0.49451…
		[TREE] 1
		(((t4:0.8002850124,t24:0.2305875851):0.03198168147,t29:4.223088068):0.9632581155,(t5:0.1235669565,(((t14:0.4763270868,(t8:0.9189910879,t1:0.4053294926):1.364815722):1.34655678,t25:0.09371674946):0.8959042849,((t9:1.121089715,t6:1.066663979):1.371178324,(t17:0.4481102903,t26:0.3605406373):0.2848744437):0.03773282911):0.3026561856):0.02126510888,((t30:0.2707199408,(t20:0.549492253,((t28:0.135680742…
		[TREE] 2
		(((t17:0.9146115463,t32:0.4556705053):0.4699489872,(((t3:0.8764893856,t8:0.02725681242):0.4156725844,(t24:0.4070327517,t27:0.4444146929):0.08190414524):0.175527218,(t6:0.291622947,(t21:0.5764216678,t19:0.04224896617):1.065804158):0.6968851552):0.1104334678):0.06702418369,t13:0.09405046702,(((((t23:0.2884030517,t30:0.1017716939):0.13596075,(((t26:0.3718838155,t7:0.3551625313):0.4448455656,t5:0.868…
		[TREE] 3
		((((t1:0.300881346,(t23:0.6746575325,t11:0.1147680432):1.664708432):0.006076588994,t15:0.7673027133):1.929136033,((t8:0.2684321483,t18:0.2545329884):0.2053974762,(t9:0.1913499285,(t29:0.6964756026,t21:0.287996823):0.01258566053):0.4532868079):0.2753883833):0.1197272616,(((((((t27:0.8746822197,t25:0.2855820211):0.01562515832,t13:0.1406880171):0.06263596751,t19:0.03171281433):0.6910575777,((t17:0.4…
		[TREE] 4
		(((t28:0.9548718724,t23:0.40508023):0.6994419728,(((((t5:0.7278210391,(t13:0.2272170759,t21:0.1403753558):1.016039102):0.2588284493,t3:0.2608669563):0.1851626865,t15:0.2167382457):1.001888134,t27:0.2359381018):0.1102804964,((((t32:0.05112086603,t24:0.1322301983):0.05557570304,t17:0.6760782953):0.3740550756,((t11:0.001167190871,t7:0.05219600222):0.2466063154,(((t26:0.01790787571,t14:0.3582616062):…
		[TREE] 5
		(((((t22:0.09845400609,t14:2.158300185):0.001939316312,t25:0.3961491482):0.08699098964,(t9:0.1673316797,t20:0.4557247013):0.003998150667):0.175768606,(t1:0.3602655427,t27:0.8079041084):0.003023955792):0.7492968607,(((t28:0.231570892,t24:0.05424979544):0.4535653131,t30:0.3865473163):0.6494769128,(t11:0.3909252647,t29:0.5395518685):1.276692527):0.04614639778,(((t17:1.298034984,t15:0.3073852521):0.4…
		[TREE] 6
		((((t31:0.8234460549,(((t3:0.6712893131,t9:0.2626260552):0.1248170622,t1:1.882696396):0.05294962204,t14:0.3070117657):0.4294385528):0.1173247824,((t26:0.1937733775,t19:1.00364719):1.221179651,(t4:0.1957722795,t2:0.0712130149):0.3769170112):0.9089650511):0.8242466699,((((t30:0.3707855128,t6:0.01401317515):0.1522308858,t23:0.2414786848):0.8647746099,t15:0.5630339174):0.3297308364,(t32:2.417935962,t…
		[TREE] 7
		(t3:1.864439043,t14:0.07235375675,(((((t15:0.2768680602,t9:0.2715884689):0.920104919,((t29:0.2651166137,t4:0.2555202353):2.752382689,t17:0.4005975174):0.6058487533):0.4709545263,t19:1.553857066):0.215598356,(t11:0.8042585523,((t7:0.3022342701,t27:0.188026211):1.213922539,((t13:0.3688954759,t24:1.066327502):1.050453535,t10:0.1579826649):1.03254204):0.4509098879):0.2446425008):0.01784416707,((((t20…
		[TREE] 8
		(t30:0.04934303532,t9:0.3820716799,((((t15:0.4393877564,t20:0.03240681393):0.07786956942,t11:0.1315742854):0.6149489549,((t31:0.9390097055,((t26:0.2838980104,(t6:0.1976641587,t10:0.8879418876):0.004433059938):0.1072714072,t21:0.4757670242):0.03679240573):0.1519667699,(t7:0.594293173,(t32:0.216785104,t16:0.3447951111):0.006440999685):0.2490998185):0.4180491804):0.3003398618,(((((((t29:0.0027534475…
		[TREE] 9
		((t25:0.2758402175,(t5:0.734711375,((t10:0.046269099,t1:1.589820217):0.4856599726,t19:1.58638465):0.5145649016):1.386843089):0.0703861894,((t16:0.8013289738,t31:0.2196716617):0.6773789176,t21:0.7777306083):0.07134833047,((((((((t14:0.4314540337,t2:0.09303951962):0.6435487708,((t24:1.898934404,t18:0.2944494744):1.84108461,(t32:0.8582303505,t28:1.129112997):0.3229082969):0.4340049713):0.9873646367,…
		[TREE] 10
		(t11:0.6456660079,(t17:0.4659857494,t28:1.997589422):0.3444869381,((((t1:0.5648990064,t10:1.741553185):0.5032742815,((t25:0.5971070691,t23:0.2290947363):0.02914383658,(t4:0.4032797432,t12:0.1711936577):1.497596621):0.2002173061):0.6651040986,(((t30:0.260722179,t8:0.0452125681):0.007821297203,t9:0.4096268532):0.4617114598,(((((((t13:0.2999192616,t21:0.1679771717):1.477479768,t27:0.6456660079):0.02…
		[TREE] 11
		((t20:1.548921175,((t25:0.3100300946,t12:0.4144692932):0.03609125402,t23:0.496560974):0.1982746017):0.5597668835,((t11:0.1080428606,t13:0.4419128494):0.0524746742,t17:0.0278445438):0.2393156388,(((((t26:0.03471981524,t31:0.01778601418):0.2696272463,t6:1.640306115):0.05679673848,(t14:0.08249085024,(t32:1.162131936,t5:0.5011729398):0.2623482326):0.9757171748):0.787776255,(((((t8:0.5042649242,t30:0.…
		[TREE] 12
		((t17:0.04039150616,(((t15:0.3876241733,((t27:1.152283235,(t9:0.09700885334,t13:0.09883554466):0.2719744961):0.1706737312,t23:1.219164546):1.463441898):0.1503463169,(t31:1.066462068,t12:0.04078590567):0.02090247306):0.1176130043,((((t1:0.4707731008,t29:0.1011927528):0.1137969189,t6:0.4755338598):0.1699580885,((t18:0.3928858293,(t11:0.09353788616,t16:0.6041592164):0.4974566619):1.705388822,(t19:0.…
		[TREE] 13
		((((((t2:0.5823092335,t30:0.5237491005):1.330338011,(t16:0.06775645888,t20:0.9157549329):0.01417175215):0.1462696639,(t13:0.7126450184,t31:0.1158960471):0.1004086984):0.1966781793,(t18:4.240455153,t12:0.692473643):0.2091034821):0.268047615,(t11:0.09456893086,(t27:0.3582977881,(t4:1.443496823,t23:0.3657203498):0.1063741883):0.1478655848):0.3697752203):0.2812538063,(((((t5:0.2338511162,t19:1.186036…
		[TREE] 14
		((t27:0.3141144929,t8:0.9790075235):0.4560893766,((((t19:0.1241353732,(t6:1.398986675,(t17:0.2455603612,t28:0.2216815369):2.063116874):0.7442729147):2.982694797,((t24:0.1418201642,((t20:0.08638693206,t10:0.1454212394):0.7549933502,t23:0.73410484):0.1561457376):1.654937636,t15:0.3526965491):1.134964726):0.3021329693,(((t13:0.004165692152,t32:0.1796724589):1.02279219,t5:2.371775949):0.3831377462,((…
		[TREE] 15
		(t27:1.257728661,((((t28:0.003639982734,(t32:0.2921337408,(t29:1.008489025,t11:0.1555029067):0.09381979494):0.4027703241):0.3776221205,t23:0.1308051648):0.5344122435,((t6:0.1927635695,(t21:1.436394617,t17:0.04457997973):0.007446052041):0.04046352061,((t7:1.027471695,t8:0.1232672057):0.4438622533,t25:0.5312445004):0.9322194773):0.195222843):0.5504877688,((t26:1.762214708,(t12:0.9742453144,(((t1:0.…
		[TREE] 16
		(t32:0.2499125456,((t2:0.1471015839,((t7:0.04325724981,(t8:0.004563866882,t5:0.2904323239):0.1074607374):0.343834053,t11:0.276345107):0.1161861378):0.9706179434,((t31:0.03438207481,t23:0.1976540955):0.2339830648,(t15:0.1018320391,(t3:0.02674111232,t30:1.569620445):0.9620842048):0.1854528086):0.06117503741):0.07893709,((t6:0.1712405977,(t19:0.5884787366,t13:0.2007442741):0.6902272128):0.9246370578…
		[TREE] 17
		(t14:1.526853594,(((t10:0.1783913365,(t30:0.06316592149,(t12:1.088649456,t7:1.139522265):0.4310108012):0.4693623874):0.5733908033,(((t16:0.259513838,t8:0.06200379762):0.1299568229,((((t26:0.16088486,(t11:0.1304070139,t4:0.371033242):0.55185846):1.726403356,(t17:0.5057308771,t9:0.7773857629):0.6354612992):1.227344508,t2:0.3313765989):1.932876622,t31:0.3979907571):0.1008299594):0.3636449235,(t32:0.…
		[TREE] 18
		(((t14:0.5689055622,(((t19:0.2620498694,(t2:1.006754868,(t8:0.2911072869,t32:1.359832096):0.3428210947):0.09508584192):1.059468849,((t24:0.09569951193,t18:1.821492777):0.3714721091,t28:0.828658197):0.6501002484):0.3657006477,(t27:0.09899272816,t20:1.098288714):0.06869699784):0.3408588634):0.9211235006,((t10:0.1608741453,(t7:0.245321588,t4:0.3338871582):0.1619507798):0.01180801727,((t29:0.16479242…
		[TREE] 19
		(((((((t14:0.4628207767,t9:0.8056979402):0.273956531,t27:0.8507885513):0.4259464877,t10:0.7877543121):1.274179487,(((t29:0.4756235855,t31:0.2358452274):0.4134584185,(t18:1.559421647,(t6:0.006605185336,t19:0.02155604886):0.118602967):0.9368358366):0.5427563097,((t20:0.5271536819,t22:0.3209122606):0.08112064677,t15:0.0394135816):0.7311971755):0.5088405469):0.4843982826,(t7:0.3197139376,(t11:0.81831…
		[TREE] 20
		(t30:0.6049802322,(((t27:0.2497601269,t11:0.1009773233):0.1064253813,(((t2:0.7135460684,t3:0.2608798272):0.2130859441,t7:0.1917410081):0.3210860598,t29:2.135222079):1.136275054):0.01898987242,((t4:1.198012984,(t1:0.3584571356,t6:0.7094919641):0.04777665855):0.3320589308,(((t13:0.4490407454,t17:0.1798194719):0.1756013643,(t16:0.4254944171,t22:0.1415038166):0.4097937555):0.01971529866,(t9:0.0107464…
		[TREE] 21
		(((t19:0.6410674737,t20:1.400357895):0.9195121545,(t10:0.7373181633,((((t16:0.7557340619,t4:0.3202335513):0.4966178308,(t6:1.261669598,t30:0.3520882197):0.327294467):0.01205099024,(t15:1.015417076,(t32:0.2724346803,t8:0.1548682867):0.2250934758):0.1690842793):0.1507338709,((t2:1.717509944,t7:0.200143208):0.1796159174,t28:0.01846777473):0.445200054):1.280243619):0.05463094683):0.04094012571,(((t11…
		[TREE] 22
		((t9:0.4504364562,t14:1.180941201):0.3454784798,((t7:0.004334948026,t27:0.3777492931):0.2220068451,(t17:0.6392491371,t25:0.5893826182):0.008698812919):0.06166562121,(t10:1.397520088,((((((t26:0.1010481683,t32:0.06903517782):0.1831871364,t29:0.2380620181):0.6928281653,(((t21:0.2505014076,t13:0.1265845853):0.5807978312,((t1:0.3428740485,t31:0.09143635351):0.4833579644,t5:0.1610927687):0.2221799938)…
		[TREE] 23
		(t4:0.3489924614,t16:0.4714091881,(((t15:0.06257264049,t11:0.06347781047):0.3695596778,(t12:0.1405063507,t8:0.06876401995):0.4826729209):1.51639314,((((((t19:0.03383579035,t13:0.2366072151):0.7561642423,((t26:0.04963687505,t10:0.4062279332):0.4673799961,t3:0.2646275961):0.01227221118):0.5090423961,(t31:0.1049103332,((t2:0.2980410585,t23:0.02697512112):0.312376448,(t28:1.122120566,((t29:0.47140918…
		[TREE] 24
		(t13:0.6313684638,(((t25:0.6645760876,t31:1.462718286):0.03731744853,t5:0.4015329079):0.8754033325,(t23:0.2613444324,t7:0.6203702674):0.379407336):0.2084192899,(((t3:0.5393324662,(t2:0.08463490222,t20:0.2643576837):0.6902702525):0.2652418606,(t27:0.2018487989,t29:0.3750646109):3.62520503):0.00961324906,(((t15:0.540850338,t9:0.3517858333):0.560197067,((((t24:0.1539142311,t22:0.04547026806):0.30512…
		[TREE] 25
		((((t17:0.9653868144,(t16:0.8444018494,t22:0.7674778029):0.7988146564):0.4741814742,(t27:0.05508290441,t11:0.05307509238):0.3519545477):0.005783798145,(t21:0.02239255364,t29:0.1174337907):1.520191461):0.005046057263,(((t12:1.025118769,(t13:0.02738973203,t6:0.270275523):0.05022007879):0.4848009669,t19:0.6170314876):0.05435248348,(t2:0.01750072185,t23:0.3328679451):1.345672056):0.3045419171,((t25:0…
		[TREE] 26
		((((t5:0.2097039982,t7:0.4554673888):0.1515707707,(t31:0.08726243162,t20:0.7781187784):1.534064408):0.9161597457,t6:1.212080226):0.890079962,(((t22:0.04566399481,(t8:0.2051743248,t21:0.06970638619):0.3587354743):0.4888872415,t15:0.8192749396):0.180728144,t2:0.04746016401):0.6099533103,(((t29:0.2528013282,t16:0.196201771):0.3590968973,((t18:1.507155627,t19:1.491180606):0.9726364528,((t4:0.13266488…
		[TREE] 27
		(((((t27:0.02336699609,t22:0.179503774):0.2592531394,((t20:0.05109943822,t15:0.3159653603):0.1770604593,t7:0.2633139961):1.206093748):0.3163317994,t31:0.3614300405):1.117952701,t14:0.69196305):1.187980885,((t32:1.131211254,t6:0.1619356095):0.4574714852,t17:1.23525877):0.1676689391,((((t10:0.2499320104,t24:0.9495953871):0.5183219393,(t23:0.9678222406,t25:0.5207290016):0.865831105):0.4558445094,(t1…
		[TREE] 28
		(t30:1.751564937,(((t3:0.2840793584,t21:0.8880155105):0.2541872701,t18:1.013994427):0.170330673,((t11:0.08176817908,(t23:0.6568010389,(t29:0.6427917361,t4:1.115061646):0.2339683932):0.3921606834):0.4632403687,(t8:0.06586725591,((t2:0.01020115777,(t20:0.06735542651,t19:0.330414654):0.112159417):0.03496027761,t17:0.3382272203):0.3152176465):0.7365016206):0.1286620181):0.1463486578,((t13:0.144674002…
		[TREE] 29
		(((((t12:0.02868960745,t21:0.09335132618):0.1094693667,(((t6:0.4082952579,t29:0.3393938788):0.2892636959,(t2:0.0348573681,t32:0.356380606):0.05472703278):0.007028951884,t15:0.6871344982):2.207257071):0.0826856012,(t23:0.3570331027,((t17:0.2216785634,t14:0.3185582901):0.1620643421,(t27:0.4847748214,t16:0.1908120403):0.3719263967):0.1145237437):0.4643586012):0.3693731677,(t9:0.04260914447,((t4:0.14…
		[TREE] 30
		((((t27:0.2758186159,t18:1.151414708):0.3421615013,(t12:0.2442465967,(((t25:0.4197036,t13:0.23397856):0.8659312112,t4:0.9864327507):0.3817389906,t9:0.5029656864):1.640529506):0.4507953578):1.425664941,(((t23:0.1007983066,t14:0.2229704692):0.1215361201,((t1:0.5659376993,((t31:0.4962588949,t5:0.06878185086):0.4578634144,t11:0.7704464923):0.5683444198):1.245825511,t16:0.03225333104):0.009696469477):…
		[TREE] 31
		(t5:0.4818130065,(t22:0.125094158,(((t32:1.309469237,t15:0.03303229925):0.3392138672,(t27:0.5302989706,t4:0.7301108323):0.001468258454):0.891440982,(t20:0.8097643693,(t10:0.420412981,((t12:0.7868618052,t31:1.253637637):1.235960922,t3:0.767645171):0.4224600587):0.09981095721):0.4816187904):0.9279557718):1.012421191,(((((t24:0.6644355347,t11:0.1720797636):0.6236866666,t26:0.6291282438):0.0519723350…
		[TREE] 32
		(((t23:0.7699700353,t7:0.4612636207):1.410554733,(t2:0.195514254,t29:0.4568676245):0.2915970585):0.1001273384,((((t16:0.5850972598,(t9:0.7051731047,t10:1.84958836):0.1823592803):0.6785220485,t6:0.6473736041):1.455569797,t28:0.5186357102):1.25157261,((t18:0.0868890512,t1:0.06039130439):1.583133011,t4:0.2450576001):1.490383737):0.03891828988,(((t8:0.8983626021,(t15:0.8978752978,t31:1.264506093):0.2…
		[TREE] 33
		(((t2:0.765093908,t14:0.01068042893):0.007392744301,(t15:1.607147798,t10:0.02993220906):0.01186746857):0.3045776507,(t6:0.01892884579,(t7:0.1222140834,t16:0.8047532029):0.4084410653):0.3059977219,(((t24:0.2412011228,t23:0.510098286):0.1435796421,((t12:0.1948710282,(((t31:0.2115895493,(t13:0.8325098101,(t25:0.5895068785,t29:1.795106153):0.6327599869):0.193158482):0.008144460618,(t19:1.582671173,t2…
		[TREE] 34
		(((t6:0.5214298032,(t2:0.1723998906,t21:0.008020360256):0.06858936425):0.148871219,((t3:0.4189520431,t12:1.409719203):1.61606966,(t22:0.127257162,t11:0.0762191182):0.4118797416):0.3208636958):0.08470566384,(((t1:1.407840412,t4:0.3856225772):1.682412088,(t25:0.3365834986,(t26:0.2198690732,((((t14:0.1759338072,t18:0.3725136663):2.234815994,(t10:0.5276407851,t29:0.2028528476):0.5917179782):0.6570468…
		[TREE] 35
		(t30:0.4185101785,t12:0.404257091,(((((t11:0.06534118531,((t29:0.8851770889,t2:0.4204705767):0.06060969809,t1:0.2734396684):0.006361407656):0.942816902,(t24:0.3320377225,t23:0.5742748393):1.57986081):0.3026855227,t28:0.2843775295):0.07664699014,(((t7:0.8023874997,t27:0.309508248):0.2415636464,(t22:1.190292182,(((t9:0.3641695066,t13:0.9705407815):0.4764801855,t3:0.3483462196):0.09087252826,t5:0.33…
		[TREE] 36
		(((t19:3.091860346,t23:0.3869286128):0.1018485476,t21:0.5418616244):0.119941626,((((((t11:1.383515195,(t9:0.7015202243,t5:0.006170012522):0.4169171569):0.3451291672,(t14:0.5213798402,t7:0.3246649334):0.03324023471):0.2053494267,(t17:0.5393909756,(t32:0.6808580502,t6:1.714770868):2.216768095):0.9370186338):0.0404725583,((t30:0.1544467036,t18:0.03564182227):0.7017356343,t15:0.5238232272):0.18811809…
		[TREE] 37
		(((((t7:0.3943144106,t14:0.8041450569):0.5020507783,(t16:0.6984785674,t23:0.3002756531):0.4594650407):0.4973956577,t29:1.069588551):0.06283265828,((t8:0.06110503618,t25:0.8572154538):0.2197941523,t12:0.6906768773):1.087558228):0.8932422762,((t27:1.492424413,t17:1.765605571):0.4310429012,(t15:1.622186046,(t32:1.173033974,t30:0.176322035):1.369195648):0.6605375656):0.4121744572,(((t31:0.5813156366,…
		[TREE] 38
		((((((t30:0.0002492288167,(t19:0.5009148982,t1:0.2940233993):0.5184332751):0.08773718821,t23:0.04866682422):0.3637677836,t29:0.2720697066):0.142232599,(t10:1.038668621,t6:1.404019356):0.2976370186):0.4371921257,(((t32:0.2420526859,((t3:0.5661412547,t18:1.627445228):0.179654053,(t28:0.9299167543,t16:2.28582775):0.3670038378):0.1658073715):0.04329815647,((((((t14:0.05760498814,t11:0.3791975943):0.0…
		[TREE] 39
		(((((t26:1.436005808,t9:1.275326933):0.08418811741,t19:0.05434558306):1.649219744,(((t6:0.328885312,((t5:2.070090863,t4:0.1822722356):0.1157268517,t30:0.3112871009):0.2032773446):1.46045845,t16:0.09370355536):0.7468626126,(t23:0.2439789711,t12:0.09073338811):0.3856523926):0.01790396073):0.1887093877,((((t24:0.7968443008,t15:0.216687312):0.1648005397,t29:0.1558640964):0.04796841938,(t28:0.44479085…
		[TREE] 40
		(((((t27:0.614954981,t1:0.5764273656):0.07669241897,t3:1.777080784):1.195756574,(t19:0.2203111032,t15:0.5308074299):0.09127783705):0.3841667422,(t11:0.9342897422,t25:0.1698091296):0.6085275411):0.29719388,(t13:0.4291815627,(t18:1.362439874,t8:0.2523751771):0.03966208245):0.01101357559,(((t29:2.09053714,t5:1.702847589):0.5781300389,(((t16:0.1116205032,t7:0.4526068211):0.1740823098,t10:0.3607963465…
		[TREE] 41
		(((((t30:0.5269426689,((t28:0.3681877637,t4:0.06069903332):0.2042814253,t29:0.2833823437):0.2729366203):0.371344442,t12:0.03282617623):0.3534574207,(t21:0.400114073,t15:0.6732198889):0.6867003846):0.209227892,(t18:0.2566051523,(t8:0.04068592819,(t31:0.6959745484,t27:0.1721789166):2.032246317):0.06397306151):1.621452257):0.2521170045,((((t20:0.5032413434,t25:0.3037925803):0.8024214459,(t3:0.640190…
		[TREE] 42
		(((t16:0.9484403692,(t24:0.6901482758,t26:0.3140510607):0.1214327572):0.1393628677,t22:0.3376344999):0.01085866707,((((t14:0.5417031856,(t6:0.4753511539,(t2:1.507626545,t8:0.2094447463):0.8485003607):0.3156684299):0.2114654947,((((t11:0.4043259518,t19:0.6950300191):0.1119927089,t12:0.5719656803):2.069452378,t29:0.09357336769):0.2613894977,t13:0.04569065165):0.1083690416):0.2773919827,((t21:0.6747…
		[TREE] 43
		((((((t21:0.05489732975,t3:0.2773185526):1.078022131,t30:0.7634745547):0.302548456,(t14:0.00386925231,(t24:0.4453233965,t19:0.9352936614):0.3204006543):0.7590942224):0.254669796,(t32:0.325216928,t18:0.124037941):0.04584592546):1.567604314,((t8:0.1946826705,((t23:0.4142610887,(t12:0.7101550958,t5:0.4997849944):0.8286952237):0.03113423199,(t27:0.2668212566,(((t6:1.010816758,t7:0.3084154285):0.17006…
		[TREE] 44
		((t16:0.03207050613,t12:0.2081663329):1.56998932,t10:0.5600582408,(((((t25:0.722690423,(t32:0.0351960481,t11:1.253741782):0.7048163375):0.01286793618,(t1:0.6702277157,((t2:0.9194890204,((t24:0.1206735094,t18:0.2727094656):0.6723177824,t29:0.3754384886):0.308401328):0.017161394,t17:0.306476793):0.05886967804):0.2363752092):0.3838216401,(t26:1.235098463,t7:0.2229476252):0.1813244107):0.1648764064,(…
		[TREE] 45
		(((t8:0.5967638451,(t3:0.5901446026,t22:0.2325809086):0.0448523981):0.9452085612,(t4:0.3891062313,t13:0.1443526528):0.2130862947):0.09157088622,(t5:0.1098803834,(((t27:1.144910593,(t32:0.1027075045,t18:0.584749063):1.078187705):0.1010467025,((t12:0.1030065981,t10:0.1778244879):0.2776928556,(t20:0.009930127766,(t23:1.794298994,t7:0.9963915636):0.7847590772):0.1303370679):1.619220029):0.3398214488,…
		[TREE] 46
		((((((t21:0.3584754414,t13:0.7285367092):0.550943837,(t31:0.4086111048,t7:0.5647296291):1.990062016):0.0004485503305,t28:0.3899273702):0.09283017018,(((t14:0.4440531987,(t19:0.4523003599,t32:0.7555915443):0.8845758149):0.6039030766,(t15:0.049404288,t22:0.1610001188):0.2388762599):0.3178695617,t9:0.5135017368):0.3171848522):0.7466634364,t10:0.06333451648):0.4366929149,((t12:0.8302471893,(t20:0.413…
		[TREE] 47
		((t26:0.9025390939,(((((t16:0.3953865096,(t20:0.903129627,t2:0.1621053508):1.090473187):0.3329559795,t30:0.04359567142):0.1036511819,t28:0.6117253341):0.7895448468,t1:0.2807567636):0.2028142633,t17:0.06645909493):0.1878017611):0.5062956777,((((t21:0.04845492006,t31:0.6081517022):0.2118839922,(t14:0.6870147954,t18:0.1262938809):0.0822731061):0.6671722228,t9:0.3343114152):0.2427627791,((((t23:0.101…
		[TREE] 48
		((((t15:0.2319602291,((t3:0.2074061439,t17:0.6095823743):0.237356632,(t27:0.1551060218,t6:0.5574198472):0.1296181772):0.5111394217):0.383356171,(t4:2.014847386,((t25:0.1320137332,(t2:0.3960053492,t9:1.155882557):0.3116007235):0.1313354296,t30:0.2982008311):1.080856488):0.4888652735):0.3879153807,((t16:1.576105088,(t22:0.01355800383,(t1:1.137118303,t19:0.7860206253):0.540585312):0.26153853):0.1270…
		[TREE] 49
		(((t7:0.2440299883,t6:1.732432928):1.165285391,t3:0.08686955143):0.01300639566,((t25:0.5655658892,t21:0.149577152):0.7083969886,t10:1.906365397):0.4893239415,((((((t29:0.4783996116,t1:0.6216428517):1.83716779,t26:0.589529085):0.05755541281,t23:0.327119471):0.1956735824,(((((t16:0.07428137609,(t22:0.09562274907,t17:0.3353931729):1.002823026):0.5351526337,(t27:0.7957453654,t5:0.334605898):0.0230773…
		[TREE] 50
		((t19:0.1473838361,(t10:0.6257892721,(((t21:0.1791429971,t12:0.08590238999):0.1390844625,t8:0.8948844371):0.244386792,t27:0.5388246383):0.5314758964):0.04038470603):0.4607788413,((((((t32:0.5067228442,t16:0.046641686):0.1014306368,(((t23:1.193291987,t18:0.423068732):0.2048444788,t14:0.08553088731):0.3801260209,(t31:0.05842195061,t22:0.5140285552):0.3878817507):0.7098082548):0.1222649308,(t24:0.55…
		[TREE] 51
		(((t23:0.317978814,t12:0.6997981648):0.1803418603,((t27:0.2045973558,t18:0.1712645655):0.172415599,t3:1.99570674):0.4900930217):1.629083566,((t21:1.191345456,t10:0.0940371966):0.0560428903,((((((t28:1.125813956,t17:0.1780275536):0.1573472561,((t13:0.0652860284,(t4:0.2007149749,t11:0.8754472397):2.56627702):0.8752907308,(t8:0.08042237349,t31:0.1919678154):0.1401845732):1.031981111):0.6152007757,(t…
		[TREE] 52
		((t17:1.42320485,t25:0.1059699228):0.0133526673,(t22:0.6860998715,((t11:0.2015252391,t19:0.2026430688):0.6799998106,(t26:0.2570195005,(t4:0.1668544428,t18:0.7249834386):0.3010512311):0.2800505843):0.8647924922):1.537462508,(((t12:0.1654267274,(t29:0.2098202708,t7:0.03526355675):0.06109730269):0.4923389255,(t13:0.01230006875,(t5:0.8840816179,t31:0.3168014798):0.4807668747):0.03182688633):0.3038255…
		[TREE] 53
		(t2:0.5580413709,t28:0.1268936914,((((t25:0.1328739231,(t5:0.01012212061,t30:1.144370043):1.69178386):0.2548704778,t1:0.1198563904):0.147692235,(t6:0.05219818046,(t20:0.1503921635,t14:0.06487287884):1.249018451):0.1567620866):0.6231336164,((((((((t22:0.1667761842,t10:0.1829643119):0.6781089236,t12:0.6512217251):0.07169432892,t21:2.189159864):0.0262964617,t15:0.3475989724):0.8155759032,t19:0.22358…
		[TREE] 54
		((t19:0.7298170924,t32:0.2681629127):1.185014644,(((((t12:0.1524042811,(t2:0.968121726,t8:0.2897885861):0.4400562368):0.08538590698,((t15:0.4989453925,t14:0.6196319191):0.2925264593,(t26:0.008534805023,t24:0.07042342605):0.2180249419):0.4995615682):0.03795941873,((t16:1.645424899,t20:0.4989572693):0.1133910488,t4:0.08733924362):0.2219055966):0.2220518676,(t17:0.2047661467,(((t21:0.1896270658,t5:0…
		[TREE] 55
		(t19:1.531198715,t9:2.242131466,(((((t10:0.1044209138,t8:0.4546537809):0.6210235092,(t21:0.3673767005,t32:0.1856873876):2.808993201):0.1574909675,((t13:0.6959040078,t20:0.05383863673):0.02551987782,t14:0.1835181622):0.405289609):0.00691332831,((t22:0.6943916464,(t11:1.502556104,((t3:0.1878484332,t5:0.243939169):2.116574043,(t2:1.03442056,t7:0.04897078546):0.215547242):0.6836850117):0.2325457123):…
		[TREE] 56
		((t22:0.4957624579,t28:0.8040368333):0.2752653316,(t32:0.9846076546,t31:1.984854343):1.292595922,(((t1:0.3009096882,t15:0.6169274221):1.05791405,(t14:0.2235496794,t19:0.2324898869):0.2132227893):2.21464918,((((t10:0.6788147525,t13:1.426023781):0.01430482565,(t17:0.2705325398,t23:0.4751551361):2.359545374):0.4189407942,(((t16:0.06902328971,(t20:1.385932655,((t30:0.2625704596,t2:0.2752653316):0.294…
		[TREE] 57
		(t30:0.561740091,(t12:0.5513824378,t29:0.3995869897):0.08062549517,(((((t22:0.5036835532,t3:0.02952896291):0.8484854566,t10:0.6374174086):0.0615153301,(t5:2.266514008,t17:0.410139753):1.435498025):0.5928289853,((t26:0.06178119918,(((t27:0.05433118889,t24:0.4678554288):0.09970421437,t20:0.3288614475):0.8509039366,t19:0.2733000075):0.6216529887):0.6417640019,t9:0.3879661262):0.0817132475):0.2332841…
		[TREE] 58
		((t24:0.6238439344,t3:0.1894187576):0.009807060458,((t26:0.6125306776,((t15:0.6247769324,t5:0.00191517177):0.6373747694,t2:0.6029109056):0.2976484075):0.02730385656,t30:0.6638466799):1.001491017,((((t9:0.008766571991,t19:0.2043978693):0.04377740319,(t23:0.475660522,(t17:3.468913176,((t27:0.1273036579,t21:0.07972806157):0.1543941923,t1:1.148350297):0.5229790448):0.6998318458):1.209170635):0.079003…
		[TREE] 59
		(t20:1.387601817,t6:0.921239376,((t1:0.583073914,t31:0.1880039426):0.03340719175,(((t22:0.3279570632,(t3:1.081569075,(t10:1.057808714,t26:0.7785863813):0.279384783):0.6832975605):0.2925068891,((t25:2.219720649,((t28:0.2671757808,t14:0.3850701563):0.6410000692,(t16:1.393766937,t17:1.330778005):0.8655369803):1.066755379):0.3533584606,(t5:0.6353350989,t21:0.5522208628):0.1410052115):0.4796776678):0.…
		[TREE] 60
		((t16:0.5311078401,t25:0.1987143958):0.2204315285,((t11:2.121235737,((t22:0.09722412867,t18:0.2748864205):0.258901288,t29:0.4135827888):1.066663754):0.221100203,(((t21:0.4011735564,t8:0.09396444843):0.4382970189,t15:0.5747175324):1.19383891,((((t4:0.08191131568,t23:0.8852359112):0.2006453003,((t31:0.27755345,t5:0.1240091135):1.092044466,t10:0.2344829985):0.05343769514):0.05363474383,(t30:0.188339…
		[TREE] 61
		((t31:0.4991115331,((t19:0.2248095735,(t10:2.337033683,t15:0.6229845965):0.6442570672):0.2727583314,((t6:0.02565138789,t30:1.217579055):1.563457847,t4:0.9654992958):1.67314126):1.528598033):0.05531047052,((t21:1.127018055,(t3:0.2694397885,((((t17:0.8812537817,t25:0.5392616286):0.30506768,(((t24:1.370088889,t18:0.0136015988):0.601321252,t11:0.1990814202):0.02362325204,((t2:0.05531047052,t32:0.4991…
		[TREE] 62
		(((t10:0.2590397953,t20:0.2483927845):0.1616394208,((t16:0.8425409644,t30:0.06838207715):0.4947382084,t17:0.1511352893):1.13656153):0.5435805237,((((((t6:0.06833388959,(t15:0.3078437692,(t31:1.007080341,t19:0.4479556954):0.09709765956):0.07081035874):0.03109081563,(t11:0.06541670696,t5:0.01223336626):0.457533943):0.5207766783,(t9:1.041818338,t7:0.1311106186):0.1385957254):0.4935479445,t23:0.20035…
		[TREE] 63
		(((t4:0.8559563392,t16:0.0823531521):0.04963815515,t22:1.613378338):0.4220444718,((((t26:0.03198870224,(t8:1.190427073,t31:0.5126863951):0.03473101859):0.6307210317,t6:0.3810467282):0.9189554825,(t25:1.650289475,((t5:0.356758926,t21:0.1234199068):0.9692641273,(t23:0.1325583619,t30:0.02183298697):1.207530555):0.05902139493):1.331263383):0.01017241436,(((t1:0.4439158342,(t13:0.7650471203,t28:0.0161…
		[TREE] 64
		((t18:0.1868003602,t29:0.08965983521):0.01346615475,((t10:0.9672440104,t12:0.099473204):0.3765613111,((t2:0.2192669834,t20:0.2753704651):0.428704537,((t14:0.07498148179,t27:0.4810348977):0.4181200889,((t3:0.778505369,t25:0.1148535383):0.4892392107,t23:0.2993888389):1.320876534):0.006395981359):0.04250495426):0.005245633423,(((((t11:0.3688480579,t7:0.01662244335):0.150183684,(((t26:0.1008109008,t1…
		[TREE] 65
		(((t26:0.080222979,t27:0.6744818003):0.1835009647,((t8:0.7713914744,t7:0.6251505646):0.6625820943,t25:0.4539100933):0.01998170548):1.283325455,((((t13:0.5575748798,t9:0.4091697004):0.6195613809,t19:1.741588245):1.316159918,(((t16:0.8163505001,(t24:0.2328212874,t29:0.1049842393):0.1413205913):0.2554581652,t21:0.0238703033):0.1030901963,(t11:0.3455442355,t17:3.559175876):0.1667234689):1.26341145):0…
		[TREE] 66
		(((t3:0.05248981575,t20:0.635876215):0.0631862368,(t30:0.16091374,t11:0.1152221956):0.5457500801):0.09409579425,(t18:1.206234909,(((((t9:0.09924523841,(t2:0.04797043232,(t8:0.3438427821,t12:0.4671536221):0.5997584802):0.4880690661):0.668515231,((t27:0.01272152261,t16:0.991497023):0.5334217346,t26:1.147631236):0.3127865314):0.0497306195,(t1:0.3469225088,(t25:0.007523050242,t19:0.09280681942):0.109…
		[TREE] 67
		((((t6:0.08561570453,(t1:0.07120235649,t19:0.03449523272):0.2357761734):0.5973556704,((t27:0.4428002868,t2:0.9493839414):0.5342000704,(((t3:0.4748127428,(t4:0.1780687324,t11:1.805748361):1.554553182):0.7805965976,t18:0.06045250362):0.8613829119,((t12:0.2241269363,(t16:0.1424110902,t15:0.3680298226):0.03160943084):0.226975899,t10:0.05052697565):1.849690382):0.6926498529):0.19331137):0.1605030873,(…
		[TREE] 68
		(t3:0.1370218325,((t26:0.116862688,((t27:0.7411373347,t31:0.9721398176):1.349324343,(t14:0.1817341708,t25:0.3979445429):0.376419364):0.4288010201):0.451417405,t10:0.06080485368):2.427685284,(((t32:0.1416608372,(t7:0.8246852018,((t17:0.08021587809,t16:0.05086181103):0.3354842307,t22:1.057978927):1.241846524):0.3156612644):0.007314069429,t28:0.3635249664):0.6101689203,((t6:0.1435028189,(((t5:0.2469…
		[TREE] 69
		((t5:0.2527447583,(t3:0.5259253319,t8:0.5000162895):0.1686897904):0.2906300302,(t24:0.1276179131,t16:0.008686952795):0.2524342961,((((t26:1.254800945,t30:0.03779213852):0.5803494514,(t29:0.04379156185,(t27:0.9495100984,(t13:0.09671885474,t20:0.2423615553):1.891966368):0.09288321994):0.03992270208):0.2447124403,(t21:0.8044477766,(((t14:0.2959079433,t19:0.387441053):1.269238488,t15:1.495145245):0.6…
		[TREE] 70
		((t25:1.826634745,(t28:0.4700608454,t11:0.6375802788):0.05372900708):0.1991652749,t13:1.762306626,(((((((t10:0.1078182822,t7:0.5228523304):0.2569451197,(t23:0.1835705605,t15:0.8488748148):0.5872238078):0.6462859511,(((t24:0.4114475553,t5:0.05100336578):0.4247626196,(t3:0.673972941,t30:0.8262534951):1.451272387):0.3776103677,(t27:0.1389527313,((t2:0.4717708966,(t4:0.1991652749,t6:1.826634745):0.53…
		[TREE] 71
		((((t32:0.009942242177,t2:1.87035419):0.3835232413,(t11:0.07728221982,t23:0.1385142147):0.601516983):0.02954818998,(((t4:0.994555976,t18:0.6494856276):0.7225274124,t20:0.6163319088):1.088347905,(t24:0.0127556705,t14:0.1227851831):0.8369364405):0.135325517):0.06982953497,((t27:0.07505311986,t5:0.527078209):0.02988367093,(t29:0.5388858095,(t6:0.7100922005,t17:0.4517002323):0.6792386495):0.139499051…
		[TREE] 72
		(((t12:0.4999040122,(t21:0.3608723186,(t6:0.1444423697,t14:0.01032702741):0.04403537759):0.06955416873):0.1312588775,((t19:1.12785796,t10:0.2862724501):0.7026302311,((((t26:1.039449154,((t28:0.0569995055,t29:0.1756522642):0.2762851382,t23:1.708878755):0.3615190461):0.1389799109,(t17:0.7073426107,t4:0.07546671783):0.04736372456):0.1620741824,t11:0.1692470813):0.1954480838,t7:0.3347327532):0.546244…
		[TREE] 73
		(((((t9:1.102359587,(t29:0.5183473504,((t32:0.9990627663,t17:1.190457186):0.1792695411,(t3:0.2168308292,t22:0.5610349458):0.00634464426):0.6897488278):0.4485275756):3.632496586,t10:0.4912522808):0.6781449942,(t19:0.1930425651,((t25:0.3780073186,t16:1.31253622):0.3101343117,(t6:0.2312883309,(t21:0.1055497945,t2:1.83580302):0.2197981782):0.1643261472):0.131491895):0.3854242113):0.6998887907,((t24:0…
		[TREE] 74
		((((t10:0.4995531607,t30:0.9697683975):0.135452956,((t21:0.2418742119,(t20:0.3770386348,t16:2.385350624):0.02918610163):0.3326820035,t5:0.04651199696):0.7222289934):0.1345097832,(t1:0.1945207761,((t32:0.1155396669,t6:0.08547829883):0.7430926482,t19:0.1654819021):0.0827591687):0.5988950613):0.119015175,(t31:0.2768130424,(t7:0.3803263535,((t25:0.07798710861,(t29:0.3688932927,t9:0.02405987797):0.170…
		[TREE] 75
		(((t23:0.02353326068,((t7:0.2165038206,t9:0.1614824904):2.723563318,t14:0.2877237161):1.688386854):0.4349102927,(t29:1.415662337,t26:1.053722695):0.09823091179):0.5058849509,(((t25:0.9473964404,(t20:0.5243768896,t24:0.1176318091):0.2113001577):0.2932521101,(((t16:0.3322186302,t8:0.6323046293):1.204188771,(t2:0.1600627834,t19:0.9442172925):0.2522232102):0.6182446712,t22:0.5509326346):2.218028912):…
	0.625	[TREE] 1
		((t17:0.7407027422,t30:0.5645961826):0.2475787504,(t14:0.6070730346,(t6:0.289831234,t2:0.2297905501):0.06617647722):1.143141353,((((t24:0.4415292147,(t5:0.3116891629,t25:0.3776700649):0.1737506047):0.4918683486,(t13:0.7437585853,t7:0.7207534415):0.7710120786):0.1940825984,(((t12:0.05581871927,(t18:0.3771078592,t21:1.397348413):0.0127811449):0.04339257459,t10:1.158819917):0.8222768042,(t15:0.30897…
		[TREE] 2
		((((t28:0.5894053378,(t13:0.5975157212,t25:1.204684209):0.2046019648):0.08807667473,(t17:0.04898927029,t14:0.2038067866):0.5849142268):0.03312828703,(t24:0.2597765162,t19:1.417854373):0.1993630882):0.1024545641,(((((t32:0.2422156182,t23:0.7978807541):0.2882019171,t22:0.2680907826):0.005571706726,t11:1.452659903):1.449501672,(t2:1.147250563,(t9:0.9263552608,t4:0.8206191519):0.2417930504):0.9844747…
		[TREE] 3
		((t15:0.292597748,t1:0.3293272455):0.07548985275,(t7:0.458670762,t21:0.6813229614):0.2875386304,(((t13:0.158592776,t4:0.3012947316):1.773048169,t19:0.06525706284):0.2142014192,(((((t6:0.3924446669,t9:0.5259161303):0.4094036951,(t23:0.1105973904,(t17:0.859857421,t32:0.6018825824):0.3581615625):0.5876317021):0.4352377524,t10:1.183310428):0.9357666763,(t14:0.489120892,t29:1.029809513):0.05689035694)…
		[TREE] 4
		((t4:0.9323989127,t5:0.5515290065):0.9278719406,(((t9:0.1442040512,t17:0.8251427207):0.2360259861,t26:0.05959402026):0.1418772405,((t25:0.236445604,((t12:0.2749541428,(t27:0.4009817995,t10:0.3481830093):0.3451782143):2.553339418,(t1:1.159537142,t22:1.316276014):0.5067540657):0.9296873433):0.6627602838,(t15:0.5466876412,t20:3.281571969):0.07227117778):0.003797619138):1.152554447,(((((t8:0.04108324…
		[TREE] 5
		((((t9:0.5461710645,((((t11:0.3058936715,t21:1.440385192):0.1168260464,t23:0.5077499613):0.1406413654,((t14:0.2459182435,(t27:0.3532347549,t16:2.315522827):1.386300736):0.09139229835,t19:1.354488386):0.369111186):0.3590732417,(t13:1.141728944,(t12:0.4137693529,t18:1.828597281):1.626089752):0.2657193646):0.08694008255):0.6057996076,(t1:0.1403161814,t32:1.145061364):1.266497939):1.258047165,((t3:0.…
		[TREE] 6
		(t28:2.085533896,t11:1.080613977,(((t7:0.7230965694,((t30:0.3883007268,t6:0.1998715213):0.9273998299,((t23:1.281518588,t4:1.059653322):0.02051377237,t14:0.8262210933):0.2326429117):0.2193504255):0.1043981716,((t31:0.763279153,t3:0.009782526758):0.9569890828,(((t1:0.2852234809,t15:0.004878028654):1.213929365,t21:0.3670677243):0.02886306349,(t19:0.007750853838,(t17:0.3667465341,(t10:1.651871727,(t1…
		[TREE] 7
		((((t22:0.3216416162,t23:0.5767678405):0.7081377506,t32:0.5571823135):0.4736442381,(t14:0.13222418,t7:0.1525869827):0.215867692):0.1521711951,((t3:0.05868230364,t10:0.7049702207):1.165350337,(t31:0.05133510684,(t4:0.954284186,(((t6:0.8399343927,t13:2.279196376):0.3708863264,t17:0.1493780614):0.4968848882,t27:0.2397767286):1.308383281):1.246351618):0.3945051075):0.5569447771,((((t29:0.1957765225,t…
		[TREE] 8
		(((((t20:0.2307403821,t29:0.2655042766):0.5418093496,(t25:0.6776641664,t2:1.309235848):0.3758706767):0.229721042,t17:0.4479072039):0.6755450513,t23:0.1493894452):1.045486508,((t28:0.3810530194,t31:1.174905874):0.7737063872,((((t6:0.724666398,t18:1.238223708):0.8107742283,(((t7:0.02078420046,t16:0.9488674038):0.0648642911,t8:0.4914192133):0.1219569574,(t12:1.342518289,(t26:0.09344333553,t24:0.3185…
		[TREE] 9
		(((t16:0.6460774824,t32:0.1595801298):1.637722872,t24:0.1143583088):1.113255431,((t17:0.4168826455,(t20:2.433427622,t18:0.261845772):1.149201007):0.006129231984,(t9:1.322005183,(((t29:1.188315013,t11:0.2061001988):0.1997689236,t15:0.1872598392):1.364232042,(t22:0.7161810319,(t26:0.5952699971,t30:0.1228390733):0.8565710677):0.3378004354):0.228021768):1.132357862):2.007187386,((((t21:0.3993787043,t…
		[TREE] 10
		((t7:1.016660046,t16:0.09813414072):2.223751603,(t28:0.2991171856,(((t5:0.2537345217,(t26:0.1504569507,t20:0.4939308599):0.5602888018):0.01409476012,t22:0.02875939506):2.472686305,(((t13:0.07769674994,t21:0.8961383369):0.2462477665,t11:0.1203319524):0.1480170591,(t27:1.558768568,(t4:0.009583393858,(t25:0.07881179695,t31:0.01778565289):0.3360983683):0.5826726307):0.007240960258):0.1427398497):0.04…
		[TREE] 11
		((((t3:0.6465222314,t29:0.06018622807):2.607383404,t30:1.468835214):0.7480835472,(t31:0.4394978867,(t19:2.340433498,t13:0.3903557992):0.1141328824):0.1122636361):1.744127907,t20:0.3437691258,(((((((((t24:0.4803386115,t1:1.657588241):1.906064239,t32:1.651689176):1.797020962,((t7:0.8671808277,t23:1.747081275):0.6583558162,t27:0.09082143118):0.4904747625):1.513944854,((t25:0.2045617713,t10:1.7441279…
		[TREE] 12
		(((t28:1.289482423,t31:0.1494661075):0.3828880636,(((t8:0.03703526978,((t7:0.7144321681,t20:0.3248857369):0.04317850252,t22:0.5887977714):1.512009668):0.747904565,(t17:0.1385385181,(t13:1.160154482,(t14:0.5855922686,t24:0.1781706786):0.8254419034):0.05309313274):2.281010769):0.9072571911,(t30:0.06366894464,t9:0.1166691921):0.2389099917):0.1283848297):0.6158817926,t11:0.9799606017,(t3:1.184378859,…
		[TREE] 13
		((t2:0.2212370242,((t26:0.8553185052,t14:0.4324965397):0.0576709403,((t4:0.09382431424,t31:0.1218653648):0.3074738887,t6:1.808270113):0.1178902917):0.1182551807):1.86234843,(t17:0.2111872478,((t19:0.9146926924,t12:0.9740576741):0.4846891435,(t29:0.134530552,t15:0.7795449282):0.287089675):0.1467386485):0.07729364065,((((t25:0.4250971484,t32:0.01366967184):3.642673483,((t27:1.586478172,(t30:0.09376…
		[TREE] 14
		(((t3:1.009294505,t16:0.5588603775):0.06910976837,((((t13:0.1961232512,t7:0.1938820453):0.3001642929,t14:0.3993441502):0.9209102333,t29:0.3745026729):0.07063415823,(((t23:1.204515775,t12:0.7467492264):1.122025798,t21:1.115584642):0.4470393876,((t24:0.7699032582,((t31:0.5551448225,(t28:1.91616551,t22:0.3792322776):0.3647347239):0.07217197184,(t25:0.6260832643,t27:0.08305920521):0.4477049596):0.115…
		[TREE] 15
		(((t12:0.2691328581,t3:1.365669243):0.04598449634,(((t30:0.957573047,t7:0.1257597367):1.230054733,t22:0.3450167878):0.3210107169,(t11:0.3352951458,(t17:0.1610753444,t25:1.303309333):0.3480262748):1.397017088):0.1645162232):0.336886349,(t26:0.5444711662,((t24:0.2055861494,t32:1.014468675):0.7201699793,t5:0.3828874792):2.093172152):0.02456244634,(t2:0.5823597579,((((t29:1.097116891,((t6:0.268167567…
		[TREE] 16
		(((((t12:0.03309925261,t18:0.3672445836):0.624119892,((t2:0.9166647668,((t26:0.8376258524,t4:1.185344588):0.08359349103,(t15:0.2791792429,t17:1.341872645):0.3448721554):1.201273021):0.8836450776,t16:0.6252160726):0.6159275109):0.9785963763,(t29:0.3402575251,(t32:0.02518412453,t13:2.812365851):0.443103547):1.127496175):0.4946022079,(((t30:0.2963535496,t6:0.1339316065):0.3496140857,t22:0.3315691857…
		[TREE] 17
		((t14:2.118231365,(((t4:0.2291315026,t20:0.4116068946):0.1988389309,(t32:0.3760054632,t12:0.8834508138):0.1991565074):0.6003527683,(t23:1.773219398,t6:0.4987578158):2.327249864):0.1132581994):0.4155745998,(t9:0.09133304149,t21:0.2762435295):0.322466736,((t10:1.206106231,t3:0.6641556573):0.1676788527,((((t29:0.2479669917,(((t16:0.4496162864,t31:0.2670811689):0.0090673823,(t15:0.5476644635,t25:0.41…
		[TREE] 18
		(t14:1.581225147,((t19:0.1173945761,(t22:0.6906530343,t4:1.442773157):0.998143386):0.09965506906,((((t16:0.3981968304,t29:0.1649783575):0.4295778758,(((t23:0.04430320114,(t26:0.2917029537,t30:0.9025564999):0.6085766954):0.001901852374,t32:0.3483266124):0.2346273785,t28:0.539591157):0.0334927552):0.7904626231,((t31:0.437593793,(t17:0.3374518052,(t7:0.8388022706,t12:2.618138802):0.1934968619):0.012…
		[TREE] 19
		(((t18:0.8475801081,t23:0.5486061994):0.899627784,t7:1.433837161):0.06550470047,(t6:0.5763045849,(((t19:0.005268435343,t24:0.01492650976):0.4848285141,t26:0.3738183918):0.830600998,t21:0.3600734106):0.7478073367):1.09709062,(((((t13:1.190821324,t1:0.4692801088):0.1120239697,((t28:0.06183019286,t27:0.5423293286):0.09148843208,t5:0.341408336):0.4454794823):0.1843745678,t8:0.04684457526):0.528749977…
		[TREE] 20
		((((t19:0.479441977,(t3:0.1975096556,t17:0.1747133813):0.4079896648):0.8017341443,(((t30:0.006232900237,(t8:0.2553293109,(t13:0.2755910275,t29:0.0931195094):0.1754914425):1.062769069):0.5761434907,((t23:0.5803573731,t6:0.2945349793):0.3578364433,(t27:0.04643974873,(t5:0.2121985386,t26:0.7859239593):0.9010172495):0.0427757352):0.1230812306):0.5664948915,((t11:0.03635034117,t14:1.533535869):1.04518…
		[TREE] 21
		(t23:0.264401004,t19:0.01862737816,(((t30:1.054750703,(((t25:0.2810880708,(t3:0.2509477295,t18:0.3262217974):0.9049951517):0.3186309765,(t17:0.9902445767,t15:0.8229342708):0.544156332):1.062098289,(((((t5:0.1946707885,t20:0.6365826173):0.3814907416,(t13:0.7043295359,t2:0.5489865161):0.940571863):0.4011241428,t12:0.1510920646):0.459867448,(((t11:2.498446874,t7:0.8035918915):0.1083679879,(t14:0.018…
		[TREE] 22
		((t23:0.4037137231,(t15:0.1829612066,t9:0.3023580919):0.6916501681):1.204806623,((((t29:0.7448015304,t28:0.3678649882):1.150523147,t5:2.760905896):0.07089067483,((t2:0.5428334861,t6:0.6066831653):0.01385603682,t30:0.9106261987):0.7696620794):1.375975945,(((t22:0.5629858718,t3:2.647961846):0.5658084101,((t26:0.9399671538,(t12:0.8507176832,t25:0.572278914):0.07277404162):1.007721192,(t13:1.56854769…
		[TREE] 23
		((((((t3:0.5786366043,(t12:0.6742133491,t8:0.851316289):0.1505911825):1.958437745,(t18:1.64799414,t15:1.809073286):2.686388094):0.920106481,t28:0.1704153253):0.1866496395,t29:0.6786004069):0.01988596234,((t31:0.1546391504,(t5:0.4456608402,t23:0.9104344667):1.177045385):0.7334941427,t21:0.4375905299):0.4927939223):0.9067750035,(t13:1.309205574,t17:0.4549859259):0.9100731788,((((t2:0.7719018642,t32…
		[TREE] 24
		((t4:0.3698283856,t30:1.945580935):0.3562809006,t22:0.6385538686,((t2:2.075977554,t31:0.09005721629):0.1089612459,(((t25:1.172500526,t27:0.1176393731):0.3404465198,((t5:0.3737433674,t9:0.8434932894):0.2071410397,(t23:1.905696043,(t19:0.8448372577,t14:0.486346453):0.1829978693):0.05440364372):0.4054068873):1.128790654,((((t13:0.02436575247,(t32:0.810727594,((t10:0.1029837341,(t26:0.3698283856,t21:…
		[TREE] 25
		(((t25:1.242297548,t15:0.9383733267):0.7951770397,(t18:0.2552346411,(t27:2.19313416,((t23:1.1339493,t14:0.6483329923):0.2707313004,t28:0.361616411):0.380527765):0.03603323305):0.122130463):0.2900187182,((t1:0.08597464883,t8:1.555938286):0.2800706495,(t9:0.03433759861,(t19:0.4255111265,t30:0.04264862248):0.7192137767):0.2942799333):3.27495399,((((t21:0.5443012061,(t31:0.4819800524,t32:1.352954757)…
		[TREE] 26
		(t10:0.009353482692,((t4:0.7808333297,(t15:1.179225349,t18:0.6593043112):0.07674171706):0.3992332786,(((t29:0.06603024463,t6:0.23262192):0.9623297967,t5:0.9208466007):0.09008539229,t30:0.763273579):0.400325009):0.2629675297,((((((t17:0.1765483836,(t12:1.633590507,(((t1:0.5021092619,t13:0.4696094626):0.3329078708,(t19:0.2612584431,t21:2.382907768):0.271857976):0.6115058157,t28:0.1672585778):2.5929…
		[TREE] 27
		(((t29:1.0443,((t32:0.7163971613,t9:0.4309605263):0.101513534,t7:0.7894991833):0.1692201209):0.2945731839,(t5:0.2631343721,(t28:0.06936005491,(t24:0.05502026627,t8:1.265709116):0.6308234291):0.1775447554):0.2435393431):0.7421235699,(((t6:0.1464053115,t27:0.2084518807):0.6166538873,(t19:0.1385168638,((t22:0.44494525,t21:1.400243597):0.01159207635,t15:0.8867800312):0.7496710267):0.9031506658):1.361…
		[TREE] 28
		((t29:0.3955490727,((t17:0.3582132113,t13:0.7423594891):1.455315432,t32:0.7067274308):1.739336382):0.5832481795,((t31:0.1472213805,(t12:0.5634116387,(t23:0.5535007809,t26:1.048172647):1.21667424):0.4922893666):0.5457267279,(t27:0.6121192798,(t24:0.02727805724,t22:1.155426367):1.006488776):0.1446799737):1.494078782,(t3:0.4363775102,((((t20:0.1244301957,t14:0.4937349159):1.457934702,(t9:0.743667984…
		[TREE] 29
		(((t19:1.007601749,t27:1.061462146):2.190733011,t5:0.5445176875):0.4165831272,(((t17:0.5299117602,((t1:1.339732194,t9:0.1123905962):0.3335360557,t8:0.7314381261):0.2395410539):0.1486078953,((t32:0.3952213933,t26:0.4872309824):0.1386414087,t3:0.01480781869):0.7817338868):0.1054936438,((((((t15:0.5025923549,t20:1.302508538):2.854727928,((t14:0.6929420957,t28:0.1008365603):1.358241296,(t22:0.4165831…
		[TREE] 30
		(((((((t27:0.238313131,t10:0.6472066662):0.0438278023,(t26:0.04897000495,t12:0.41399746):0.4451457007):0.6956287491,(t1:0.2864101689,t28:0.5018480238):1.337053583):1.471379077,(t24:1.562958105,(t8:0.4277897562,t23:0.4540592531):0.3296147485):0.5919249693):0.3093832318,(t11:0.8469897654,t3:0.4391425481):2.444582333):1.760087395,(t22:0.3019985955,t19:0.804707242):1.920823343):0.2234395649,(((t9:0.2…
		[TREE] 31
		(t32:0.3251419132,(t30:0.3679312873,(((t7:0.379321134,t2:0.0186830404):0.8600390976,(t10:1.706407353,t31:0.391276202):0.9968080383):0.6913515215,(t22:0.2406607813,t12:1.035133334):0.05285228952):0.09837022197):0.01065542504,(((((t8:2.401128117,(t13:0.3831161367,t9:0.07623183377):0.2580111503):1.412414611,t14:0.07233865152):0.06440930243,(t1:0.7143208402,(t19:0.5257240642,t3:0.09889372537):0.83669…
		[TREE] 32
		(t31:0.07407293065,(t15:1.35475383,t26:0.53306324):1.015941202,(((t2:1.779376012,((t32:0.1551809139,((t22:0.1433985964,t8:0.0161014864):0.1597598547,(t24:0.04907263549,(t27:0.1361004158,t19:0.1809195647):1.136742459):1.137110252):0.4889028188):0.1982753456,(t3:0.9485726943,t25:3.234956927):0.3123672133):0.9599513104):0.2731767297,(((t29:0.06405697117,(t7:2.037014058,t5:0.2681712026):1.269836328):…
		[TREE] 33
		(t4:0.3400912912,(t10:0.696899435,t20:1.234472354):0.2959046277,((((t1:0.01674094237,t18:0.4794899007):0.5496034876,(t11:0.7973500353,t7:0.3817920768):1.816487485):0.1421364485,((t13:0.5937748211,(t25:0.1447070849,t8:1.280870876):0.7448179036):0.333903073,(t9:0.1268544082,t23:0.6437336147):2.683531417):0.05675006636):0.07830850149,(((t21:0.6668282055,t32:0.09913363931):0.3015875689,((t24:0.101014…
		[TREE] 34
		((((((t31:0.4827224782,t24:0.5589683407):0.09877851,(t18:1.388433989,t28:0.1741070842):2.210213918):0.7397314714,t12:1.399733169):1.777116205,((t29:0.5183463997,((t1:0.1886015335,t5:0.261339352):0.1394874105,(t27:0.02674253599,t25:0.7675573509):1.127253044):0.7810318115):0.04013427097,(t14:0.6620655546,(t19:0.5236467123,t22:0.0534922746):0.3153476393):0.257836055):0.6899418612):0.6013381219,(((t9…
		[TREE] 35
		((t15:0.8266566158,(t1:0.05814727512,t3:0.09346480541):0.1340935319):0.07470270081,t7:0.3476397868,(((((((t26:1.120709596,t22:0.6519649538):0.1959763907,((((t13:0.5635053914,t28:0.3870781406):0.08095797095,(t25:0.7849823049,t5:0.6265387893):0.4132035913):0.2206231415,(t18:0.6704089715,t4:1.306532732):0.9649887867):0.6345311593,t9:0.2290950174):1.450185646):0.8655917132,(t12:0.02932805558,(t24:0.7…
		[TREE] 36
		((t11:0.3230484133,(t7:1.00915755,t13:1.629567599):0.2353789991):0.5934499023,(((t2:1.147993354,((t10:0.8296357887,(t8:1.049490367,t28:0.1085213412):1.575765045):0.493381673,((t3:0.6283480674,(t1:0.5591391364,t32:0.01736845783):0.4684745881):2.019048682,((t12:0.1894262497,t17:0.2897467924):0.09142855357,(t23:0.8833173848,t21:0.2447851037):0.203215678):0.8446972159):0.8476609876):1.229288769):0.27…
		[TREE] 37
		(((t19:0.110225853,t16:0.3925158008):1.323821661,(t17:0.1203970683,t10:0.7549019338):2.125588939):0.1970807387,((t21:1.040270257,(t25:0.3382778045,t9:0.1608873415):0.558695562):0.0150246697,((t1:0.7815634139,(t13:1.478970715,t5:0.2777523626):0.6405734987):0.2385124259,(t32:0.002747817198,t12:0.5819891103):0.08973163145):0.3939484237):0.2146481557,((((t26:1.384331126,(t22:0.8627530362,t14:0.301732…
		[TREE] 38
		(((((t20:0.3171053375,t22:0.7728293154):0.4747223694,t18:0.2286902786):0.2069473625,t8:0.08636390325):0.2107477914,((t13:0.7077615952,t12:0.009994511235):0.1953522218,t27:0.9575026082):0.3819390785):0.5866139912,((t4:0.113999798,((t6:0.04293205263,t31:1.452010079):0.7635055308,t23:0.1778811958):0.5512862134):0.3346591013,(t2:0.6407460465,(t25:1.233771562,t21:0.03732416983):0.06422143164):0.119088…
		[TREE] 39
		(t22:1.802408113,t17:1.027330041,(((t4:0.2132689406,(t12:0.006875792751,t10:2.173534393):0.4436523968):0.2582931326,((t28:2.062598155,t19:0.2593880164):0.4222851916,t13:0.5282999191):0.03929341951):1.164547009,((((t27:0.2567468295,(t24:0.08442301711,(t6:0.07708993769,(t15:0.8921137573,(t31:0.07979372043,t7:0.0637076239):0.07463754882):0.6389873748):0.3803090029):0.09910060733):0.4136273873,(t3:0.…
		[TREE] 40
		(((t25:1.789505052,(t3:0.2250647038,(((t17:0.132503155,t29:0.1907086285):0.05980834423,(t23:1.923741712,t10:0.715941728):0.001495371932):0.406450126,(t7:0.6265605171,((t26:0.9088861475,t31:0.3935237534):1.346491383,(t28:0.3738329816,t13:0.0598449007):1.071456923):0.5680766917):0.6066250469):0.996892406):0.1503877374):0.1928425326,((t1:0.1150032508,t11:0.174628789):0.9923228528,(t19:0.351325869,(t…
		[TREE] 41
		((((t28:0.9579080541,(t30:0.8777775616,t25:0.591869523):0.9182569722):0.1440958589,(((t10:0.1509214702,t16:0.349612835):0.102442895,t15:0.01833690317):0.4962990318,t8:0.4528201156):0.2365104648):0.3448438685,t23:0.9546931182):0.7489944738,(((t22:0.02861425389,t18:0.1848735416):0.08105397981,((t3:2.577715939,t14:0.8600379963):1.368817958,((t6:0.48821175,t20:1.214365541):0.1485650777,t29:0.28700929…
		[TREE] 42
		((t2:0.5067992635,(t28:1.215184218,t30:1.396476378):0.3917504728):0.1668376479,(((t20:0.1890910775,t21:0.1451003295):0.1380485814,(t23:0.3852407285,t17:1.14819554):2.28968683):0.3713312373,((t22:0.615112438,t1:1.211400903):1.125204786,t12:2.588032711):1.64518054):0.09866760811,((((t9:0.4805013758,(t7:0.5948868455,((((t10:0.9315732843,t15:0.2359787896):0.5801031377,t3:0.7610010764):0.8458794316,t5…
		[TREE] 43
		((((t30:1.331903699,((t5:0.01015519491,t10:0.4769876721):1.142010883,t2:0.5158726038):1.561720404):0.4659444322,((t26:1.497284277,t32:0.7129285364):0.1159202814,(t14:0.2083618298,t15:0.7477391435):3.481873864):0.4276054251):0.9081807208,t28:0.3586277316):0.6432102399,(((t27:0.01008141262,t9:1.534082639):0.09352610272,(t21:0.6361028371,t6:1.784265237):0.09504396043):1.559983153,(t1:0.9513701102,((…
		[TREE] 44
		((((t12:0.02725848986,t21:0.07927209488):0.9143959288,((t18:0.3557423173,t28:1.060355146):0.8174964715,(t30:0.246531927,t32:1.115093754):0.9536477073):0.6470162642):0.1648077165,t27:1.240239696):1.258224114,(t4:2.580998301,t25:0.09871035436):1.249219035,((t5:0.4260898018,((t22:0.06946948241,t19:0.03813354851):0.3804696396,t7:0.5667335766):0.4437151062):0.03992154313,((t14:0.06041633867,(((t3:0.33…
		[TREE] 45
		(t18:0.2237898821,(t5:0.7631455926,t7:0.4736294048):0.3951915601,((((t11:1.599638621,(t14:1.434160312,t28:0.2488015435):0.4347032425):0.201401347,t30:0.2973114129):0.8015417971,(t25:0.300134976,(t12:0.1023558818,(t13:0.1696671142,t6:0.8227914717):1.155320038):0.9425270254):2.108588754):0.1975367012,((t22:0.5476109584,(t29:0.2319745293,t2:0.3562793939):2.330333436):0.3011117768,(((((t32:0.34509058…
		[TREE] 46
		(t29:1.045535971,(((t9:2.691216803,((t20:0.7937365677,t16:0.0555707551):2.124840612,((t28:0.1969095058,t13:0.8299969317):1.969696744,(t15:0.78535376,(t26:0.2035803843,t1:0.03719303757):0.1572769536):0.5512664727):0.4030005919):0.2357297607):0.725781059,((t14:0.6947149185,(t25:1.492515023,(t30:0.9623421858,t8:2.066537117):0.02840840898):0.6225225102):0.4517616483,(((t18:0.8837808715,t11:0.79415674…
		[TREE] 47
		(t19:1.051169558,t1:0.9095975139,((((((t16:0.02692377225,(t15:0.8083514939,(((t24:0.3636942281,((t7:0.007645300851,t22:0.1857090357):0.9359722095,t10:0.2009124163):0.1688447931):0.4398859699,t6:0.5841589602):0.7654099582,t28:0.6323865358):0.538242624):0.1096068966):0.05109233288,(t18:0.5873446556,t8:2.884792604):0.3263367963):0.6562301388,(t5:0.130884136,t11:0.1187615094):0.7480843756):0.48627201…
		[TREE] 48
		(((t13:0.07190226048,t5:0.02424787807):0.2634749596,(t14:0.2090929591,t15:1.208959406):0.4378822268):1.155245801,(((((t30:0.9623720042,t2:0.5449610518):2.236607674,((t7:0.02605885646,(t8:2.11364401,(t4:0.02708352422,(t12:2.18736748,t21:0.7333437644):0.2206454025):0.09437461602):0.8234408742):0.2347355909,(((t17:0.2002326169,t11:0.06740526587):0.7361199177,t6:0.1739568578):0.0886644878,(t1:0.35500…
		[TREE] 49
		(((t31:0.05041836739,(t7:1.64579098,t6:0.1948823986):1.941895056):0.02364503585,(t8:0.1229169324,t1:0.1973933229):0.4075128044):0.1528874028,((((t18:0.09572946205,t16:0.3261363422):0.09067609269,t9:1.322984726):0.7253319566,t26:2.041231845):0.4524481308,t22:0.1664468282):0.3600690851,(((t5:0.2917914852,(t20:3.144854689,t23:0.6659903872):1.828982471):0.5657597206,t13:0.1193268833):0.5649521347,(((…
		[TREE] 50
		((t19:0.09532558014,t30:0.03624125378):0.4962036683,(((t6:0.8702153178,t10:0.06483109705):0.5016562355,(t13:1.052228277,t5:0.6093778147):0.2709023075):1.043970892,((t24:0.5706254625,t20:0.1398981479):0.1545626433,t21:0.007237030368):0.02545116266):1.092142406,((((t12:0.09140394803,(((t29:0.7005794003,t22:0.0469607272):0.4291005447,t31:0.3194032991):0.166661098,t4:0.1362043563):0.5756488355):1.176…
		[TREE] 51
		(t9:1.182748115,(t23:0.8734975929,(t11:0.1789967667,t18:0.5037210421):1.748840376):1.563947826,(((t31:1.307139481,(((t24:0.09254660565,t22:0.6064447143):1.731099848,t13:0.5249855667):0.01755059624,t30:1.151266694):1.027729507):0.09733804098,((((t7:0.1867359003,t12:0.02744099077):0.7243850035,(t2:0.8600205427,t8:0.7360807294):0.5087555311):1.247379093,(((t15:0.960126341,t20:0.4455315817):0.1353030…
		[TREE] 52
		((((((t1:1.088525338,((t28:0.9244038479,t21:1.047872776):0.2177997373,t27:0.03340670212):1.462096238):0.01485831774,((t31:0.02963928164,t9:0.2820818051):2.213259715,((t10:0.5653176228,t6:0.2220150831):1.235266406,(t11:0.2600136355,t20:0.6963807379):1.336380249):1.613904865):0.3164705366):0.4008116288,t29:0.8645729959):0.7320275875,(t23:0.2564015932,t24:1.063832716):0.09887652268):0.2096203555,((t…
		[TREE] 53
		((((((t31:0.5324425996,(t11:0.7600000576,t27:0.5585377069):1.2915407):1.873045484,(t28:0.3613971046,(t21:0.2816583606,t15:0.7564152132):0.8860427059):0.532105526):0.3210634159,t13:0.917601374):0.2267623611,t20:0.8461609209):0.7234668085,(((t32:0.2984875621,t26:0.1368282777):0.3864804644,t14:0.1017153449):0.6626984966,(t24:0.1062889094,((t25:0.7446118444,t5:0.0168606246):0.02152643283,((t16:0.5494…
		[TREE] 54
		(t27:1.885392523,((((t19:0.05518085614,t7:0.9191910527):0.5769493078,t15:0.3662916226):0.5459904676,(((t20:0.3717246777,t24:1.186077476):0.06364597187,(t17:1.548557108,t4:0.718642135):0.4477817259):0.06476898299,(t14:0.5462893938,t32:0.05168238393):0.66687586):0.5977953382):0.8747910951,(((((t12:0.1797076457,t1:1.052272732):1.203489008,t26:0.1249790163):0.2918143378,t2:1.305443129):0.8680229425,(…
		[TREE] 55
		(t5:0.2587010791,t25:0.5804137069,(((t26:0.7283956808,((t11:0.3711679968,t23:2.333166193):2.07460104,(t9:1.768835345,t32:0.9039246092):0.8037595154):1.151459055):0.9340099012,(((t7:0.02790026228,(t2:0.6887704698,t30:0.7165014348):0.6890169135):0.07919278226,t13:0.3047429794):0.496594971,((t15:0.4961091809,(t27:1.699576288,t1:1.526663623):0.3364855537):0.1140364312,(t29:0.2940234612,t14:0.22553062…
		[TREE] 56
		(((((t24:0.284921272,(t11:0.4484732212,t6:0.06026386167):0.944029187):0.5640166613,t18:0.776211383):1.074171265,(((t25:0.4897816912,t31:0.235118368):0.7745336323,(t27:1.240191169,t29:0.5932800821):0.02293578174):0.3975871706,((t2:0.4604755499,t4:0.6154668849):0.03709959245,t7:0.1112800913):0.1804767191):0.7664727751):0.3320852006,((t30:0.8550341881,(((t22:0.3825692898,t1:0.1521443932):3.271518826…
		[TREE] 57
		((((t29:0.3888134431,(t18:0.4897423419,(t24:1.403060347,t30:0.7992319425):0.09101482108):0.6075458356):0.1497966448,t22:0.2168702605):0.6345713755,(t15:0.1500182928,(t4:0.1299386448,(t19:0.2797730357,t17:0.6152238673):0.7829420938):0.5650113629):0.00307409585):0.2777032283,(((t8:0.3621981479,t2:0.1797714902):0.06660423611,t16:1.21993483):0.4835574049,(t28:0.3928360622,t10:1.231977034):1.154340926…
		[TREE] 58
		(((t27:0.1587529818,(t16:0.3209143912,t24:0.1300362822):1.833570677):0.01489251593,((t3:0.07578262317,(t8:0.9734137033,t12:0.08551693929):0.6125458443):0.5803467857,(t21:0.2308743409,((t31:0.8329387894,t4:1.080851535):0.5479469098,t14:1.362444323):0.243640386):1.091810974):0.4644662755):0.1014003955,(t13:0.05543569749,((t11:3.565700492,t32:0.3204150804):0.6079649214,t20:0.08094980936):0.138890042…
		[TREE] 59
		((((t31:0.1841434208,t15:0.2885060085):0.2137790345,((t23:0.5528958546,t13:0.02963126368):0.1911687531,(t29:0.5454536958,(t5:0.9582186145,t22:0.5621021311):0.8159453136):0.1659637978):0.2344012557):0.6715223487,(t2:0.3794979927,(t1:1.52231139,t25:0.08266667417):0.2005417872):0.500204628):0.092152094,((t19:0.2693315064,t10:0.09089351195):0.2580926879,t27:0.2637744753):0.5529026803,(((t20:1.1020576…
		[TREE] 60
		((((((t18:0.3764502006,t10:0.239373653):0.2733053235,((t23:0.2593520167,t16:0.8610455505):0.4643759216,(t1:0.009247343822,t27:0.2229564899):0.9000583699):0.8648433682):0.2828473208,t31:0.02859881945):0.6064303575,t5:2.904633407):0.5313113698,(((t11:0.3659932417,(t6:0.2994660006,t4:0.0076173665):0.1067285123):0.4075727833,(((t32:0.269414097,t20:0.583956021):0.03111218393,t30:0.2665805946):0.892891…
		[TREE] 61
		((t31:0.9988821751,(t5:0.06499808835,t19:0.5913106916):0.2679895794):1.16368353,t7:0.5217154138,((((t13:1.954458812,(((t2:0.3257853477,(((t1:0.6538184307,t24:0.03280835581):0.163295296,(t16:0.5703169212,t20:0.2950355897):0.571719025):1.109180839,(t26:0.2084967482,t27:0.1869553208):1.076990647):0.7629397738):0.8785532962,((t9:0.310577965,t28:0.2138147995):0.5161373701,t12:1.518157468):1.2483071):0…
		[TREE] 62
		((((t8:0.1406536021,t5:0.5778537853):0.8752965519,(t31:0.5140142573,(t28:0.2505286279,t23:0.969246882):0.2161360049):0.2691349766):1.724451602,(((t9:0.02514983906,(t2:0.7825464068,t3:0.08467754859):0.06982521561):0.2432859203,(t13:0.3702599221,t15:1.235494746):0.2930707447):1.498882318,((((t7:0.03480793996,t14:1.112045348):1.659064022,t4:0.07549270842):0.4489246061,t17:0.1480428874):0.1347034536,…
		[TREE] 63
		((((t13:0.8276477846,t28:0.5812984402):0.1144947959,t19:0.7147027313):0.7343717459,((t5:0.5700991425,(t17:0.3653148381,t2:0.1384662729):1.713596258):0.1620013648,(((t27:0.2911600515,t26:0.7025144534):0.631945635,((t4:0.5338509608,t23:0.1877928169):0.5530520268,(t31:0.3237935821,t14:0.6003000891):0.2847596482):0.1297748895):0.1498147978,t21:2.026065234):1.334434644):1.860883403):1.019857697,(t29:0…
		[TREE] 64
		((t3:0.1988556693,t15:0.2796544247):0.05458806147,((t5:0.6174493875,t30:0.4532377061):0.5034466139,(t7:0.2316147945,t26:0.3913786515):1.36578717):0.4208573519,(((((((t20:0.06620728448,(t25:1.800607694,t12:0.09899117547):1.315567022):2.294820019,(t21:0.2927272115,(t10:0.4908564678,t14:1.182047612):0.2803416719):0.2414924576):0.4437989474,(((((t23:0.1476723846,t2:0.05458806147):0.7315796707,t24:0.1…
		[TREE] 65
		(((t5:0.08703676722,(t4:0.3368679943,t3:0.1611476968):1.124648155):1.079179106,t24:1.219031877):0.1895044258,(((((t30:0.3899104011,(t21:0.01296228484,t13:1.520991767):0.1943935556):0.1023824769,((t11:0.6785879009,(t32:0.7677468092,t27:0.1838051857):0.1137663368):0.05264880531,(t2:0.4640184954,t15:0.005884165876):2.289229206):0.1619359221):0.2123973021,((t20:0.7118974573,t28:1.10305807):0.50347950…
		[TREE] 66
		(t7:0.5266555145,((t29:0.140215412,t22:1.08915312):0.6814348139,t12:0.4565647868):0.3552317162,(((((((t16:0.9152972523,t9:1.047428394):0.4539751151,(t31:0.7333049032,t11:0.4857180803):0.881769335):0.9539167363,(((t25:0.3927075048,t32:0.8848665049):0.2209291141,(t24:0.5368700647,(t14:2.599177904,t1:0.04621849784):0.077896851):1.964354468):1.494014996,(((t30:0.1660943383,t5:0.5266555145):0.23977151…
		[TREE] 67
		(t15:0.6325936955,(((((t29:3.100118405,((t19:0.1637050256,t10:0.2646104421):1.366759939,t30:1.393151897):0.2294657391):2.711785186,t24:0.1919727455):1.001271116,((((t23:1.730930203,t31:0.4726625589):1.859756997,t21:0.1596156116):0.1122425217,(t6:1.247606059,t28:0.4170217382):0.2946455477):3.760057678,((t13:0.09470270126,(t27:0.2432343736,t1:0.5466042383):0.2140815274):0.2911144128,(t8:0.715945239…
		[TREE] 68
		(((t6:1.220951725,t30:1.484403735):0.9108675434,((((t8:0.07546626293,t9:0.6811016693):0.2526494706,t18:0.4364323428):1.237844863,(((((t11:0.09963761753,(t12:0.4350367491,t29:0.8248091629):1.096212497):0.7634758309,t24:0.4063543654):0.02017300052,t17:0.8162033004):0.8879814075,(t16:0.7845735614,t25:0.264791192):0.03315005219):1.291681273,t23:0.4810941566):1.649088879):0.2802884927,(t32:0.299089307…
		[TREE] 69
		(t28:0.1317981596,(t16:0.3796475209,((t11:0.03974679945,((t31:0.1271049923,t25:1.458960354):0.2987713338,t32:0.1842245137):0.03220681699):2.914104734,t18:0.374381193):0.4642423129):0.4935066314,((((((t4:0.8731640084,t20:0.5818354769):0.660850908,t6:0.8236909011):1.787245705,t17:0.01947524375):0.9770085266,(t14:0.6896863901,t5:1.922079236):0.2316264223):0.6140958407,(((t13:0.2500695398,((t8:1.5120…
		[TREE] 70
		((((t17:1.073850664,t23:0.2345476094):0.07275298703,t5:0.511367914):0.1337075263,((((t22:0.1755147896,t24:0.2975728826):0.3910527559,((t30:0.3479839643,t19:0.2156531002):1.561456197,t10:0.8259859064):0.3983873871):0.7126346923,(t32:0.4252652705,(t11:0.2071269216,t3:0.01424592664):0.3373840926):0.3702754038):1.68886403,((t14:0.1709321134,t13:0.4094519324):0.08923097945,t15:0.29857029):1.09589479):…
		[TREE] 71
		((t18:1.280253001,(t30:0.6127807163,(t12:0.2187431179,(t32:0.5047793517,t7:0.1970290979):0.1700091982):1.581312925):0.2745831077):2.101166304,(((t13:0.5539138277,t26:0.466836557):0.1453704603,(t24:0.5647553049,(t28:0.1298839238,t22:0.269003841):0.1961083598):0.2666528424):0.3788976582,t1:0.05248239962):0.1117765662,(((t20:0.1694345918,((t3:0.1760193819,t2:0.4598988185):0.4744767523,((t15:0.563526…
		[TREE] 72
		((t31:0.308711016,((t27:0.1673689528,t18:1.53392013):0.3156769008,((t22:0.09194375481,(t6:0.7149541241,((t30:0.7057385688,t28:0.3038586036):0.2286502775,t12:0.9682440725):0.2092160208):0.6398900039):0.6382864772,(t3:0.8842900511,(t5:1.480869403,t11:0.3056327059):0.06776329031):1.024441438):0.1160102081):0.3056650018):1.484222418,(t14:0.08661730913,t25:0.2587378913):0.9787354773,((((t4:0.468541004…
		[TREE] 73
		(((t1:0.6190671941,t32:0.3693982519):1.001608957,t21:0.3037377273):1.091745076,(((t29:0.06449581473,t6:1.982127565):0.522621317,(t15:0.7705608419,(t2:0.4542268939,t9:1.003216968):1.954109807):3.073769874):0.04919774627,(t8:0.08341571709,(((((t4:0.4777670104,t10:0.01918217604):0.06553153566,(t22:0.08152055092,t16:0.3309783372):0.9532657475):1.458178981,(t7:0.5468200729,(t26:0.1401301206,t27:0.4308…
		[TREE] 74
		((t8:0.8703284861,((t28:0.1653286876,t31:1.647313082):1.638380833,(t23:0.3694341131,t21:0.9399587495):0.1334754581):0.2722909628):0.1427918623,t4:0.6777760376,(((t1:0.8834664162,(t6:0.7392013224,t24:3.253247985):0.1022842855):0.08067024319,(((t5:1.401725093,((t32:0.6787702588,t19:0.417059405):0.2898486855,t15:1.043937251):1.477352207):0.293355108,((t29:0.2833916455,(t10:0.2733159581,t14:0.1457241…
		[TREE] 75
		(t13:1.260737887,((((t5:1.602693413,(t32:0.2940644653,t23:1.034312477):0.382842746):0.7972671056,(((t28:0.01849834021,t1:0.679146563):0.3326180857,t24:0.3147805935):0.2775626915,t4:0.3006372522):0.1277999734):1.382968746,((((t25:0.7876577548,t16:0.5114249781):0.09580536163,t10:1.025873303):1.812141123,((t6:0.1093980178,t17:0.5186244164):2.21507911,(t31:0.166652936,t22:0.08433971787):0.577714268):…
		[TREE] 1
		((t5:0.2901278995,(((t26:0.4931286722,t15:0.2459190573):0.1738529606,(((t30:0.3392547384,(t24:0.9462947526,t19:0.4347503959):0.3467660357):0.2530254741,t3:0.7777521747):1.637867599,(t10:1.209400683,(t27:0.07651943697,((t14:0.8372017543,t29:0.07309533161):1.270891895,t32:1.356633421):0.1763905992):0.2912991252):0.3269358282):0.9296256691):0.7521924213,(t23:1.813686937,(((t6:0.1794221523,t18:0.6421…
		[TREE] 2
		(((((t2:0.1305681755,t31:1.611761298):0.1928009187,(t5:1.637894645,(((t13:0.2422875509,t12:0.3633472006):0.2399278869,(t10:1.202258088,t26:0.6067440966):0.7025332804):0.1798664266,(t32:0.0780615168,t11:0.4979542736):0.425678186):1.425845142):0.07321309764):1.181441066,((t29:1.434454078,(t20:0.6846351444,((t24:0.04381765204,(t27:2.780301564,t22:0.1180892668):0.1422337926):1.127201294,t23:0.4361356…
		[TREE] 3
		(((((t5:0.2596270104,t17:0.5285481713):0.2575476514,t32:1.498510603):0.07766847993,(((t28:0.5904639937,t4:1.893342109):0.4919538662,t3:0.1883087062):1.063893559,(t23:0.6342214275,t19:0.245002431):0.1585481794):0.08085804746):0.3155948786,(t6:0.8041305135,t30:0.02383638466):0.04390689486):2.063627569,((t18:0.2802068371,t13:0.01827447113):0.2116457073,(t10:2.977374692,(t27:0.7094616804,t14:0.440365…
		[TREE] 4
		(((t31:0.1902489481,(t23:0.114534267,((t16:0.02418924021,(t9:0.2501271816,t30:0.6213793985):0.4634024572):0.699807147,((t18:0.04861902137,t13:0.2135804918):0.3678708684,t17:0.2239042042):0.4315686828):1.408849476):0.2509944275):0.6984629068,((((t22:0.3438756493,(t10:0.02677050856,t25:0.2123214408):2.326439082):0.2789159789,t19:0.7715699466):0.001720290827,t26:0.3064512109):0.5726234388,t29:0.5224…
		[TREE] 5
		(((t16:0.1407903779,t8:1.514492599):0.01029678471,t19:0.3251930364):0.7514385867,t25:0.1098067215,((((t11:0.5878048917,t27:0.5276133795):2.553407181,((t21:0.08230402396,t23:0.2372652755):0.3557352279,t30:0.6809197343):0.07774323138):0.2491309033,((t3:0.09656531962,(t9:0.7292913546,(t2:0.4540767555,t7:0.1023588112):1.309733259):1.710902065):0.01567663709,(t26:1.137971552,((t17:0.5313854109,(t29:0.…
		[TREE] 6
		(t15:0.7881502137,(t27:0.3200473385,t16:5.060645627):0.970601828,(((((t22:0.743375424,(t23:1.155003442,t17:0.1156789815):0.08032444021):0.8963726495,(t18:0.7958210411,(t11:2.369074639,t4:0.05816746207):0.4821572022):0.3125666006):0.01564346807,(t9:0.06754017803,t28:1.280053119):0.05517523881):0.8809259103,t13:0.1032701343):1.288736421,(((t30:1.175199443,t32:0.07374771364):0.0269886243,((((t14:0.2…
		[TREE] 7
		(((t12:0.153605658,t30:0.6892706535):1.212434329,t11:1.002402061):1.359286864,((((t31:0.09283342855,((t29:0.5930767377,t8:0.2263927142):0.1663761487,t24:0.604103152):1.250265841):1.462407157,((t32:0.3258735797,t7:0.0875667762):0.2065374874,t25:0.03014346439):0.4130790802):0.02314744296,(((t15:0.1319040344,(t14:0.2060340115,t4:0.5655761459):1.987245344):1.352891111,((t21:0.4278471589,t5:0.32614939…
		[TREE] 8
		((t8:1.478259581,(((t2:0.2595854836,t15:0.6333443551):1.38425868,t7:0.5461645909):0.02740980039,(t19:0.3518060941,(t12:0.01629534606,t21:0.5349549164):0.5960546896):0.5052250268):2.56209399):0.3661838031,(t20:0.4668413603,(t32:0.2496032696,((t25:0.01345803097,t28:4.268720288):0.833149834,(t29:0.0620689991,t26:0.5696673516):0.5903835944):0.04285456904):0.617203004):1.472217134,(((((t30:0.511358293…
		[TREE] 9
		(((t27:0.4303647377,((t22:0.2507826092,(t9:2.042211122,t20:0.2552999036):0.353374024):1.820588251,t18:0.173560565):0.2815910027):0.4321836619,(t25:0.6375832349,t16:0.3240273026):0.8258298872):0.2687621984,((((t21:0.5584230038,(t15:0.0287763722,t19:0.5304689489):1.041112307):0.2363273903,((t7:1.460602881,t12:0.3601301048):0.1297367022,t2:0.8619542053):0.03615048045):0.1398459531,t1:0.501341935):0.…
		[TREE] 10
		((((t26:0.1767503461,t32:0.6623656804):0.7796560746,(t20:0.05669816339,t23:0.9154600894):1.537529569):0.2133568345,((t13:0.04822918592,(t16:0.1979306931,(t24:2.410083724,t3:2.501234043):0.8353085309):2.102874578):0.03835381358,((t15:1.186337126,(t1:1.141292785,t5:0.04133118608):1.647264403):0.3988789959,(t31:0.05597929819,t19:0.1695779996):1.28311983):1.479741851):0.9790942894):0.01818067364,((t3…
		[TREE] 11
		((((t16:0.03175218269,t31:0.2058757163):0.9642018846,((t23:0.706416351,((t11:0.3147262449,t22:0.4228175408):0.08310386707,t28:0.3286620919):1.122347572):0.3572439047,(t6:0.5310094325,t10:0.4165180548):1.713743712):0.9680717368):0.9425200347,((t29:0.004953561001,t32:0.8154252462):0.252395781,((t8:1.940288748,t2:3.679137476):0.2182402342,(t15:0.5883194261,(t12:1.363619812,t26:0.4568516195):0.282416…
		[TREE] 12
		((((t7:0.0213007555,t14:1.025373615):1.238660507,((t27:1.085391728,t6:0.1781823393):0.6939408762,t28:0.2551112964):0.7938253053):0.1383478013,(t3:1.793052752,(t25:0.8863126269,t21:1.277697993):1.285108619):0.09891893282):0.867507591,((((t16:0.5111110053,t11:0.5520557851):0.4701268613,t22:0.04668579395):0.7143728126,(t32:0.2152990396,t24:0.1338911895):0.1080689235):0.2270327724,t18:0.580379282):3.…
		[TREE] 13
		(((t6:0.01831897682,t16:0.2621739448):0.09615907038,t18:0.1986169285):1.655762087,((t25:0.1304391584,t8:1.076438821):0.6326809222,((t27:1.30762667,t30:0.09348079708):0.9123984223,((t24:0.370120866,t23:1.489279204):0.9820992126,t4:1.002543721):0.203411402):0.02903654492):0.4719057579,((((t1:0.738774579,(t3:0.2522018124,t21:2.019694149):0.4409470015):0.7628844387,t9:0.3290704718):0.2107901461,(t29:…
		[TREE] 14
		(((t1:0.4438213311,(t23:0.1179095762,t12:0.1075365921):0.4564478202):0.418254062,(((t26:0.9652496094,((t24:0.3837646266,t16:0.8436253812):0.2648004462,(t28:1.217679192,t31:0.02541419322):0.4953137216):0.06957470381):0.9766235039,(t13:0.2998035459,(t29:0.02201940865,t4:0.2613825598):0.1082583185):0.5543765181):0.5930684475,t19:0.2123159842):1.14508236):1.25681544,t9:0.6840950442,((((t10:0.21618990…
		[TREE] 15
		(((t6:1.527282792,t14:0.3735573089):0.5609078682,t10:0.7657770911):0.7554195204,(t1:0.4707689036,(t5:0.2291535195,(t4:0.7707359415,t11:0.3669362361):0.741092533):0.0569260244):0.06056149678,(((t24:0.3227401642,t15:0.6302241819):2.643790294,(t32:0.7738696685,t13:0.2091999445):1.313174529):0.09397423215,((((t21:0.934402991,t27:1.105576674):0.563071749,(t9:0.05751923483,t25:0.1865968064):0.148083098…
		[TREE] 16
		(((t13:2.882990178,t17:0.3214261666):1.697251507,(t18:0.1176126732,t5:0.3662962848):0.595448162):1.120530263,(((t19:0.01767761109,t12:0.07614722912):0.7501434954,(t31:1.04886095,(t7:0.1676825859,t4:0.5163324904):0.1443786398):0.1337043693):0.4545738482,(((t23:0.6151040686,t1:0.5627073469):0.2892503564,((t30:0.7689280074,t11:0.04341842829):0.8325014205,t16:0.08089953801):0.2348722341):1.284867012,…
		[TREE] 17
		((t29:0.8015760052,(t12:1.172852126,((t2:1.445550065,((t4:0.969614554,(t27:1.551869415,t10:0.2265940072):1.240211525):3.474956926,t25:0.8962277171):1.651875778):0.3282115547,(t28:0.2537212032,t17:0.1641660278):0.2089018954):0.3964023825):0.5238990017):0.6495053952,(((t1:0.1772988908,t26:1.333503566):1.074311249,(t18:1.704583423,t30:0.2837252064):0.7729966234):0.2895580853,(t9:0.7703222771,t5:0.30…
		[TREE] 18
		((t3:0.276153349,t31:0.6235182046):0.09719846709,(t14:1.221639407,((((t2:0.09165414463,t24:0.5849046434):0.3055378866,t15:0.3364994884):0.9771896945,(t23:0.4330344553,t29:0.002028243778):0.1994630817):0.3558739194,(((t26:0.1564603841,t17:0.1321165144):1.780061331,t6:0.1412299752):0.03299989155,t21:0.6826709262):0.5513848649):0.028780844):0.3268757247,(((t16:0.01087196428,t32:3.846423169):0.205409…
		[TREE] 19
		((((t25:2.207737303,(((((t15:0.6828059366,t28:0.5478173521):1.527121918,(t23:0.08186222293,t19:0.5154740112):0.9996548562):1.731894071,t2:1.872475594):0.6906723894,t18:0.1425182408):0.1000057036,((t29:0.236237887,t31:0.5307027021):0.3259238397,t8:1.054560749):0.1713473008):0.02788160957):0.2716215886,((t27:0.07767775998,t21:1.790344175):0.8735065882,t30:1.019284889):0.4415283864):0.1227998137,(((…
		[TREE] 20
		(((t30:0.2012096913,t16:1.982374391):0.3978041632,(t24:0.6004882819,(t13:0.4565086724,t3:0.1638636254):0.649421442):0.7029792672):1.569559131,((((t32:0.3773742577,((t5:0.1858415015,(t29:0.647663336,t27:0.288610764):0.6247830455):0.1378622195,(t11:0.2119871384,t8:0.6546566292):0.1421519407):0.6755070644):2.855540274,t25:1.030706355):1.280615696,((t10:0.5029696825,t21:1.463247164):0.05167407653,t9:…
		[TREE] 21
		(t16:0.6711575468,(t14:0.05907404093,((t31:0.302753016,t24:1.100612109):0.0001379532761,((t5:0.3823027879,(t6:0.4161001559,t28:0.9733919112):0.6058729486):0.4685718554,(t12:0.3719046147,t20:0.5542134734):0.1292592692):0.1749095149):1.752209582):0.3315162339,((((t27:1.934674904,t15:0.2427605278):0.07648882805,(t4:0.4043581884,t32:1.00963344):0.46038631):0.02028265,(t1:0.7632259186,(t18:0.010017705…
		[TREE] 22
		((((t10:0.05852515295,t24:0.8610627847):0.2940609852,t14:0.1492950841):0.6530004198,(t22:0.01114227023,t29:0.325592327):0.8630339981):0.7527501017,t7:0.4639488983,(((((t6:0.01996131032,t31:1.099406216):0.3143921302,(t17:2.190303588,t2:1.066785927):0.1204637974):0.8909160364,t3:1.384165958):0.08774806745,(t23:1.825003005,t26:2.0467545):0.3273720769):0.141304225,((t12:1.233064784,(t21:1.747225374,t…
		[TREE] 23
		(((t13:1.81867667,((t28:0.227931273,t16:0.4676434193):0.1567981212,(t30:2.610170145,t6:0.2806825039):0.4698933958):0.3117466631):0.06637224125,(((((((t27:0.3659764523,t2:0.1378603):1.25744071,t17:0.0218684166):0.288974453,(t5:1.858217586,t19:0.4176298535):0.08811217471):1.508976064,((t25:0.3652507332,(t18:0.7545061828,t10:3.664414507):0.5705502419):0.2652530079,t23:0.2831967376):0.1451959281):0.8…
		[TREE] 24
		(t12:0.3514900552,(t13:0.09823486733,((t24:2.707799964,t5:0.9940290677):1.117925534,t30:1.461475736):0.912974113):0.09814486402,(((t20:0.1864708413,(((t3:0.02921722219,t19:0.03831434675):0.08288842294,((t29:0.1981807803,t26:1.251908835):0.4546075515,t15:0.790390224):0.4306187594):0.1573842894,(t18:0.9259309487,t16:0.1164394766):0.6490636058):0.6864407257):0.4193525465,(((t27:0.05628934246,(t21:1.…
		[TREE] 25
		(t4:0.9240725729,(((((t28:0.4755931296,t27:0.2841845143):0.223409355,t6:0.1143157156):1.155414319,t13:0.2225644857):0.4833486583,((t11:0.5899165594,t25:0.1277265):0.8694811246,((t23:0.3537029724,t9:0.713686237):1.389868113,(t24:0.7486940355,t30:1.270936532):0.1307754481):0.6669206591):0.5205253838):0.1724564557,(((t18:0.2265310092,t29:0.369897132):0.5679417739,(t32:0.3267195023,(t20:0.3236649372,…
	0.75	[TREE] 1
		((t8:0.8292227623,t17:0.08770896296):0.5531289131,(t21:1.223371446,t5:0.7128245623):0.7593824628,((t22:0.01118987042,t27:0.1423829858):0.4668274296,((((t23:0.2263215268,t4:1.83810616):1.970556159,(t14:1.138045266,(t26:1.588541174,t3:1.616529796):0.5800934408):2.061302068):0.4065216071,t11:1.216976073):1.694226403,(((t9:0.05443710345,t25:1.035645727):0.3868223563,t28:0.1200237115):0.1492660771,((t…
		[TREE] 2
		(t17:0.145368195,((((((t18:1.376004391,t25:1.003984509):0.3168336307,t30:0.007729243813):0.8077124313,t23:0.7205769249):1.514989899,t22:0.5160074121):1.061559868,(t28:1.607312572,(t21:0.2341926555,t12:3.317815921):1.300384766):0.1102274281):0.8962520287,((t14:0.2072786407,t27:0.1043225904):2.416366255,(((t32:1.247036995,t24:0.3105876201):0.5983677415,((t16:1.191307951,t13:1.929826491):2.563021822…
		[TREE] 3
		(((t16:0.9234765081,(t15:0.06768316054,t8:2.439626902):1.297066952):0.4859527491,(((t32:0.281233232,t11:1.653153591):0.8614647737,(((t13:2.95170093,t9:0.9690682247):2.464771114,t7:0.1238165852):0.3116879164,t29:2.643453446):1.074308662):0.3187442391,t22:0.1442860683):0.5296815871):0.4308698651,(((t10:0.5024673311,t27:0.1154479149):0.5490156894,((t3:0.2360104127,(t2:0.307714998,t28:0.3256282755):3…
		[TREE] 4
		((((t6:0.3874401916,(t3:2.263215063,((t22:0.487231567,t12:0.3404403913):0.9563063294,(t8:0.1476937758,t24:2.202085278):1.258519152):1.803407635):0.6337100852):1.444385364,(t17:0.5684435577,t26:1.172161616):0.4021761316):1.246386124,(t16:0.4242564178,t21:0.7175542277):0.303217237):0.326324973,(t5:0.2768532381,t28:0.2347322804):4.028102731,((((t10:2.34789403,t27:0.1053489408):2.725250919,(((t13:0.3…
		[TREE] 5
		(t1:1.041598116,(t7:0.3811710987,((t21:0.1203013952,t14:0.5106237063):0.1309524636,t12:0.2623447529):0.7524249204):0.1956546953,((((t13:0.1786871319,((t16:0.6424760408,t18:0.2239318171):0.2912258444,t17:2.706065036):0.4395347281):0.1383204429,(((t31:0.4979840432,t29:0.07989055384):0.02143649769,t24:0.3832674092):0.0993696386,t25:0.4904816825):0.002249346864):0.3591339157,(t20:0.1397435301,t27:1.2…
		[TREE] 6
		((((t29:1.194999323,t25:0.3001754803):0.7660591111,t21:0.2693525563):0.1372190682,((((t4:0.5613363627,t14:2.483071256):2.712488633,t7:0.1434261632):0.2532402731,(t19:0.7465888818,((t32:0.8607717692,t2:0.7990769329):2.177847302,(t30:0.976511009,t18:0.06737636018):0.06812938896):1.763726102):0.8093683879):0.4735374522,(t22:0.4711177727,t11:1.689544367):1.578253369):2.590220065):0.4255875653,((t6:0.…
		[TREE] 7
		(((t20:1.256735982,t26:0.3355795367):0.08838764634,(t17:0.7004186245,((t21:0.3404084444,t13:0.00729539583):0.14514343,t31:0.2415421552):1.503403163):0.6480902382):0.7743797753,((t22:0.2792828773,t32:0.3046599875):1.724007006,((t19:0.5253392548,t6:0.2509488109):0.1339893567,(t16:0.01816851343,t8:0.5089063846):0.582572133):1.579337252):0.2631260836,(((((((t14:2.03750822,t3:0.2184261375):0.103587399…
		[TREE] 8
		((((t8:0.1861029281,t21:0.05010274982):0.1097440253,(t4:2.697919755,((t29:0.06484089384,t22:0.3936792602):1.117188619,t1:0.482748958):0.7127054832):0.5300468292):0.02104611753,(t31:0.2901663571,(((t27:0.9634988496,(((t13:1.615525367,t2:2.227274883):0.6836685757,t18:0.2421256138):3.23998805,((t24:2.511304837,(t17:0.1622557053,t10:0.4036927235):1.265457643):2.280372246,t14:0.1827669205):0.438920417…
		[TREE] 9
		((((t8:2.056561825,t10:2.410026664):0.4788341713,t22:0.4759245078):0.6005443097,((t6:1.345358607,t2:1.84383587):0.2768952565,(t28:0.697751628,t12:1.305436757):1.308086955):0.5388127626):3.199526706,((t13:1.697000629,t21:0.0451289474):0.124986818,(t32:2.942708947,(t24:0.5166864933,t20:0.8442201535):1.932941224):0.8744232366):0.4155023386,((((t27:0.0288482731,(t19:0.6982700453,(t5:0.1942203686,t15:…
		[TREE] 10
		(t23:0.6959660655,(t7:0.4767193456,t14:0.490318242):0.2374111506,(((t21:0.05521173205,t17:0.1715337314):0.1185478516,((t6:1.213138384,t25:0.02957814722):0.1230809464,((((t18:0.06761731666,t1:0.8723705567):0.113818437,t28:1.527354362):2.043324529,t10:1.35433391):0.2675122706,(t4:1.105111237,((t32:0.3129403752,(t11:0.05053231039,t31:0.5776926325):1.31991267):0.3629635521,t27:0.4714718184):0.7614148…
		[TREE] 11
		(t8:1.126635911,t27:1.798245036,((((((((t28:0.4857045572,t18:0.8709631995):0.2989324332,t10:2.184758862):0.6213989721,((t6:0.2393430829,t25:0.4568993604):0.9663513112,(t22:0.4043694221,t3:1.220690549):0.9635500721):0.843412152):0.2961354183,t11:1.295796874):1.314786357,(t32:0.3581952411,t29:0.1865346862):0.1060061835):0.3200201743,((t1:0.2797274617,(t12:0.226763809,((t21:1.945759246,t15:1.1266359…
		[TREE] 12
		(t6:0.8487520313,t7:0.4366838696,(t16:1.11989647,((((t23:0.2963960767,t24:1.611275535):1.610008458,(((t21:0.3266125488,t3:0.1801330028):0.1982246035,t9:0.2516296072):0.2003897559,((t17:0.453657432,t20:0.5317209803):0.174420447,((t26:0.05971450405,t15:0.6851636556):2.39341752,((((t10:0.1667101253,t30:3.391148926):0.85827244,t5:1.109393582):0.144798395,t4:0.01971613339):0.4427503771,(t32:0.43668386…
		[TREE] 13
		(((t5:0.3027089734,(((t12:0.2394619436,t6:0.492458343):0.3336791882,((t27:0.1846737784,t25:0.8379609191):0.1613958324,((t9:2.612308607,t32:4.185179773):0.02659368992,((t18:0.4101713755,t10:0.7068136415):0.04959659663,t8:0.4935738004):0.01070522413):0.6132596223):0.2413940595):0.1040767862,(((t21:0.5219814742,t28:0.01142012968):0.9501954624,t3:0.6529741259):0.4431819892,t26:1.90595763):0.601541600…
		[TREE] 14
		(((t32:0.08403105231,t6:1.328012053):0.2059365154,t8:2.36249236):0.6705507385,((t10:1.506046384,(t25:0.6295606862,(((t12:0.1112167344,t26:0.2262011144):1.302997573,(((t18:2.311657889,t3:1.204269085):0.257520852,(t22:0.1106162084,t14:0.4613138319):0.4962791582):0.5168328696,t30:0.6737096035):1.591764916):0.2837806185,t20:1.726985471):0.1959428815):0.502472413):0.8832108811,(((t27:1.020136701,(t7:1…
		[TREE] 15
		((t24:0.6088052715,(t31:0.2296954159,(t2:0.7509173804,(((((t28:0.5751071299,t19:0.6005528892):0.6170238296,t5:0.07669290947):1.226717274,(t14:0.3874098222,t29:1.122844079):0.3668111303):0.7064198091,(t7:0.5736932025,t21:2.200329669):0.08910610015):0.347151564,t30:0.7448754916):0.2527213093):0.2957213492):0.3411327089):0.3813255624,t22:0.09995286263,((t10:0.9264741693,(t8:0.8012577766,t15:0.086504…
		[TREE] 16
		(t9:0.8210409132,(t3:0.3421354943,(((t32:0.2378245572,(t25:0.02601667149,(t19:0.6696020623,t12:1.161911052):0.2710295578):0.8479212033):0.3646106209,(t7:2.118989322,t28:0.7587310908):1.497795184):0.2157761652,((t15:0.04350607598,(t16:0.3879991489,t23:0.2263522313):0.04574665125):0.9609589681,((t4:0.09450160506,t27:2.050066912):1.434280072,(t6:0.1376754048,t21:0.7250108228):0.8718616025):0.3740119…
		[TREE] 17
		(t18:0.2171910193,t22:1.302109902,((t5:1.061386177,(t32:0.4550552216,t4:0.8973421608):0.6365704495):0.2998185788,((t6:0.3209716142,t13:2.379531037):0.4011741708,(((((t11:1.126708249,t21:1.328553986):0.2926684795,t20:0.7906875992):1.430804063,t10:0.08953633625):1.471872568,((t27:0.9388729145,t17:0.6039320575):0.7701187574,t26:0.1042875135):0.6143476059):0.2653191868,((((t19:1.336729912,t24:0.13751…
		[TREE] 18
		((((t7:2.141953859,t20:1.798251988):1.779967733,t13:0.08276398105):0.3264626601,t1:0.1396292379):0.8001483723,(t3:0.3607325172,(((t26:0.7598214117,t2:0.9332121969):1.903063468,(t14:0.2127068937,(t21:1.153962382,t12:0.01216897415):0.3348535623):0.7552483775):0.9355212624,((t9:0.2640496729,t17:2.101368108):1.355281808,t31:1.039123354):0.09573572113):0.8475008338):0.302110063,((t18:0.774409912,((((t…
		[TREE] 19
		((t20:0.2037656579,((t9:1.742511223,(t18:0.2034659606,(((t31:1.696941805,t22:1.85577149):0.9321504738,(t24:0.4256991771,t30:0.5508751105):0.1056861813):0.9641638468,((t1:0.5212722935,(t32:1.141978643,(t11:1.66607652,t29:0.8722920008):1.016226887):0.1912820894):5.52440177,t21:1.382734953):0.001237837914):0.6906388267):1.188409864):1.428060635,((t26:0.01201199926,t5:0.06417652799):0.469084467,t27:0…
		[TREE] 20
		(((t2:0.07269298704,t25:1.030524679):1.103319733,(t19:1.053143599,(t28:3.065907289,t11:0.2813731396):0.03021575231):0.08629965526):0.3887251297,(((t14:0.3315903767,t10:0.001859011129):0.4353631209,t1:1.428680815):0.4275973529,((t32:0.08975983132,(t13:0.4993884,t8:0.6992011622):0.003574570283):0.7984960873,(t3:2.107070647,(((t16:0.03390486089,t24:0.5749178035):1.262425259,(t12:0.9677967836,t31:1.4…
		[TREE] 21
		(t27:0.113055437,(((t8:0.3523384113,t1:1.302015201):1.220488931,t20:0.007410228544):0.06746162928,(t28:0.6127499956,t30:0.9195781764):0.3073717587):0.7347371603,((((((t7:3.916542013,(((t19:0.05782758398,t4:0.328157256):0.6073617723,t21:0.8939302268):0.5740242437,(t23:0.03415260336,t26:0.6148771083):0.2117093137):0.5418466713):0.157348408,t32:0.06755401322):0.6388423475,(((t25:0.7775141091,t31:0.0…
		[TREE] 22
		((((t32:0.7110607226,t2:0.1209548247):0.7329126696,(t3:0.1638179892,t17:0.2480204516):0.384225642):0.7013763925,t23:0.9481438009):0.1953924203,(t18:0.3434934625,((t12:0.3412710865,t10:0.1133468711):0.009138994385,t21:0.1793651492):1.672952764):1.251439794,((t30:0.07155168476,(t14:1.036264566,t8:0.03387475514):0.9952538497):0.7095194571,((((t31:0.9154274915,t24:0.08184077424):0.800673733,(t11:0.17…
		[TREE] 23
		(((t30:0.7245968146,((t24:0.007948343455,t26:0.3510996621):1.564833457,(t31:0.3518670575,t11:0.2510195815):0.5500572149):0.2724985948):0.06832564948,(t32:0.09669552519,((t29:1.339026741,t28:0.6067947372):0.01142784138,t4:0.5698862735):1.026980712):1.118143153):0.1332362507,(((t9:1.428505705,t22:0.4604680137):0.4032245551,((t13:2.11408426,t8:0.07626522613):0.3226019125,(t20:0.3632218908,t27:0.4046…
		[TREE] 24
		((((t31:0.9057391574,(t9:4.515221458,t18:0.1017153449):1.285410218):0.2936013032,((t27:0.7008397571,t3:1.210961094):0.3099618957,t28:0.1758770373):0.3782856617):1.181865571,(t2:0.6800745336,(((t14:0.7933128901,(t10:0.432615584,t5:1.692401205):0.7623985649):0.2870814357,t15:0.4846950006):0.08609889785,t26:1.161868681):1.225475224):0.2100001525):1.276278414,t4:0.871912735,((t20:0.1094146332,(t22:0.…
		[TREE] 25
		(t30:0.697087783,((((t8:0.1226433842,(t25:0.6609938961,(t24:3.272455877,(t21:0.1481882078,t27:0.5733669048):0.9090919972):0.3396983128):0.5915125256):0.0381053437,t9:0.01329772349):1.702003371,(((t6:0.3409671033,(t20:0.619241449,t7:0.5062479107):1.628147005):0.09949914827,(t23:0.9347034506,t14:2.686298672):1.084189216):0.4350053631,t11:0.1599231481):0.1527576344):1.391804716,(((t29:0.7023190082,(…
		[TREE] 1
		(((t6:0.873342351,(t14:0.6054141569,t8:0.8463401931):0.564293121):0.06741733686,t12:0.3597975418):0.5493668422,((((((t32:1.687115005,t13:1.642708664):0.06663912744,t26:1.651005189):0.5928977562,t16:0.04532519274):1.703862318,t21:0.1841704451):0.1924113461,(((t28:0.845344933,t20:0.9426394966):1.992437349,t17:0.5884235344):0.236977625,((t27:0.2284150973,t5:0.6244971517):0.3210986943,t4:0.0341564414…
		[TREE] 2
		((((t32:0.2072363114,((t13:0.0980039587,t30:0.169545622):0.4304092579,t26:1.484662569):0.9855835405):0.02741199235,((t11:0.05014509545,t29:0.113453755):2.031389227,((t24:0.6182839167,t22:0.2344572082):0.3070970547,t3:0.5246621167):0.3069766592):0.0197456443):0.5709465751,(t7:0.605485506,((t12:1.124444038,t31:1.047276488):1.683587619,(t20:0.3873038418,(t28:0.8183573044,t23:0.5657227139):0.17466486…
		[TREE] 3
		(t25:0.2822746779,(((t29:0.4732220136,(t3:0.06492805974,t27:1.603432692):0.7270053439):0.3097570902,((t11:0.02999665251,t28:0.6321800286):0.8328329402,(t24:2.337931897,t18:0.08667847278):0.09480810387):0.3509863545):0.08499094017,((t6:0.1552076061,t7:1.682235051):2.726962537,t22:0.1097126448):1.946179444):0.3296478741,(((((t10:1.194857995,(t23:2.082111434,t19:0.4673641159):0.3293910896):0.4858274…
		[TREE] 4
		((t5:0.5310318074,((t4:1.432597832,t11:1.704326865):0.3177820905,((((t23:0.01964472545,t12:0.06676539117):0.03346334234,t31:0.2189488361):0.2493981201,t20:0.03345861418):0.02060141298,((t14:1.272665103,t16:1.756606971):0.6507830803,t1:0.2508027608):1.615638785):1.019332551):1.097037169):1.027867892,(t17:0.5645470843,((t29:0.1949680519,(t24:0.8404844398,t9:0.6316844327):0.1135131547):0.436956645,(…
		[TREE] 5
		((t1:0.1096561082,t30:0.1097759642):0.679865531,((((t8:0.4452870347,t21:0.2162320796):0.02449910613,t6:2.020017521):2.140923399,(((t26:0.09627136239,t31:0.3484941961):0.8087498394,(t16:0.2781152587,(t9:0.359384139,t14:1.000222714):0.5599072566):1.100959137):0.8041580293,((t17:0.3774422563,t10:0.2206030064):1.546702273,t24:0.3851777916):1.154630465):0.6336283574):3.057680942,(((((t7:1.699107191,t5…
		[TREE] 6
		(((t16:0.2019045444,(((t4:2.111370513,t7:0.2963954243):1.782946445,t2:0.6476758977):0.2056491823,((t20:0.2136526562,t12:1.083837335):1.201402717,t8:0.4451650498):0.2363197255):0.9992791889):0.3688600638,(t11:0.6477030064,t14:0.7607870791):0.8973791096):0.2235872811,((t13:0.6672149046,(t25:0.07223425456,t26:1.33775353):0.09613516262):0.01554268132,t6:0.3258782553):1.020127909,(((t30:0.2759513883,(…
		[TREE] 7
		((t25:0.9228224179,(t22:1.317168543,t28:0.1370920792):0.39177124):0.02383088646,(t4:0.3067276266,((((t9:1.636709179,t15:0.5181996741):1.037799688,t2:0.2848029794):1.209704147,t24:1.015928077):0.5313865489,(((t3:0.1629553145,t23:1.632281454):1.775815731,t16:1.082550213):0.01503205846,(t30:3.639690092,t26:0.5089324275):0.716601229):1.723245276):0.7977048978):1.858719059,((t7:1.901194175,((t12:0.887…
		[TREE] 8
		((t15:0.8834035479,t27:0.2404104723):0.5374536377,((t31:0.5716560492,t4:0.1020021985):0.04321031773,((t1:0.2251496891,t11:0.2910302435):0.4844780975,(t8:0.04554072487,((t16:0.01011956425,t28:0.5728058643):1.081074958,(t20:0.1702988277,(t18:0.1545061417,t24:0.612829081):1.216856036):0.192568884):1.107051747):0.3388762465):2.07839269):1.562432297,(((t6:0.2723324461,t12:0.6777153241):0.554387538,((t…
		[TREE] 9
		(((t32:0.6947469336,t13:0.3763272587):0.2443146115,(t28:0.3836565254,(t16:1.761006188,t22:0.3870291181):1.535973909):0.433390807):0.5927904947,((t15:0.5963064695,t4:0.3278493342):0.7547832071,(((t1:1.3068279,((t14:0.1322435777,t24:2.109693565):1.159963096,((t26:1.645908803,t7:0.5246918562):2.357581235,(t10:1.388419102,t18:0.1937598857):1.36799582):0.3281245023):1.505637931):2.425133295,t6:0.05791…
		[TREE] 10
		((t17:0.6902888347,(((t22:0.2417541695,t14:0.1096746608):0.2232862307,(t24:1.521024698,t32:0.04533542651):0.4380959981):1.039530597,((t19:0.517050432,t28:0.559137506):0.2846740099,t27:0.5713854669):1.404277604):1.742694306):0.01101544476,((t2:0.4019036373,((t30:0.02862070794,t20:0.1097583829):0.003737895051,t5:0.2564115417):0.05034230875):0.7287923912,((t16:0.04358745168,t23:3.291585861):0.243740…
		[TREE] 11
		(((t8:0.143904014,t1:0.2222362657):0.05321087372,(t13:0.08144957711,t3:1.224453997):0.7299706775):1.604712822,((((t7:1.906567673,t17:1.318463513):2.329456547,(t23:0.2619692548,t12:0.5624618309):1.196493338):0.1989726549,((t28:0.2471464339,((t29:1.897163941,(t27:0.3137865134,t4:0.3080902113):0.4426068154):0.652858149,(t11:0.6463280793,t30:0.9661837436):0.4439638542):0.2642109222):0.07334521995,(t1…
		[TREE] 12
		(t30:3.768123945,t2:0.1540058315,((((t8:1.705232608,(((t15:0.1124766508,(t23:1.92777181,t28:1.520168157):0.04388807423):0.04048270395,((((t3:0.05174943921,(t19:0.1729914987,t22:0.5856439153):0.06467203278):0.6324348855,t1:0.6094098687):0.01039889327,t20:0.5560061002):0.006684994558,(t7:0.7700169542,t6:0.7131878562):0.08319586402):0.1056689867):1.03665889,t5:0.01232756509):0.5095315195):1.62777448…
		[TREE] 13
		(((t6:0.08325009223,(t26:0.1944089056,(t21:0.9519057192,(t15:0.2797690054,t19:0.2039568768):1.360749804):0.3537834504):0.006319275359):0.2636896202,((t5:1.074975065,((t27:1.181871052,t12:0.7688692726):1.094045088,(t13:0.07717759798,(t31:0.07606318162,t24:0.3391465876):0.1040689184):0.0943544372):1.525482086):0.8554404017,((t16:0.06075143752,t18:1.896133129):0.007798190578,(t22:0.4117972517,(t10:0…
		[TREE] 14
		(((((t31:1.275203723,t4:0.3050055081):1.138025458,(((t10:1.627360279,(t17:0.4242328318,t1:0.1624547692):0.7927103683):0.2327948356,t28:0.6660456264):0.3605705083,t6:0.04278941467):0.884824716):0.5298070712,t5:0.1349381134):0.07905160387,((t12:2.327234097,t3:0.1873002519):0.002310567639,t8:0.456063531):1.886867495):2.959213104,(((t7:0.2020987342,(t20:0.195123898,t16:0.4329422229):0.2890197805):0.2…
		[TREE] 15
		(((((t19:0.03401166375,(t32:0.2437191834,t17:0.150572065):0.05749913351):0.8078815077,(((t7:1.122048436,t3:1.31289116):0.1671877352,(t9:0.1880160555,t13:0.4489553121):1.234487223):0.1336118078,(t24:0.3907662767,(t6:1.916596953,t14:0.3785551084):0.08986024093):0.4477927579):0.5551600477):0.5629322261,((t8:1.011195274,t1:0.5070592335):1.353116388,(t30:0.1978167031,t23:0.06090639668):0.4393325534):0…
		[TREE] 16
		((((t14:0.4332866814,(t30:0.1111198969,t2:0.3145184757):0.7318637855):0.02628788701,t20:0.1474635495):0.3702518453,((t22:0.03180416267,((t31:0.9557615985,t11:0.005539843231):0.01953385561,(t32:0.08769173741,(t8:0.03213332612,t21:3.179860658):0.02437600947):0.2609093384):0.5176382766):2.692040219,(((t28:0.8538306711,t4:0.7159422172):2.649930019,(t10:2.445682034,t1:1.098602861):0.1894520195):1.1599…
		[TREE] 17
		((((t32:0.01879403457,(t20:1.411129146,(t10:2.388181334,t13:0.1821302724):0.0493382384):0.4408302291):0.03254024071,(t31:0.9374191293,((t3:2.681991749,t8:2.165217994):0.6112859475,t17:1.478038244):1.290843275):0.0110611718):0.4054471487,(t26:3.59289389,(((t16:0.4060185197,t15:0.2709104848):0.276085346,(t28:0.4277913353,t25:1.634093329):0.07455952722):1.261835733,t11:0.2003492096):2.601543896):0.6…
		[TREE] 18
		((t29:0.546586924,t9:0.3904739778):0.03293360106,((t14:2.232574878,(t10:0.03182894108,t27:0.3713002323):0.5408702299):0.587696881,(t17:0.1616157958,(t6:0.1663154766,((t30:0.9246521217,t26:0.04787934533):0.3637787022,t1:0.2950049085):1.181787243):0.1127832904):0.8907169816):0.08163827552,(((t20:0.4819509831,t31:0.7064373989):1.013907138,(t25:0.7904759715,t16:0.02270031336):1.647833266):1.60116967,…
		[TREE] 19
		((t16:3.198522391,t30:0.1812556802):0.1317663335,(((t31:0.1541168955,(t11:0.7040610113,t6:1.396885222):0.3796070527):0.01780445036,t20:0.1522875504):0.1503473155,(((t19:0.6321873804,t13:0.4621241314):0.4879154175,((t18:0.3144964679,(t26:1.021818871,t12:1.360573133):0.4845887191):0.1365347228,(t1:0.329733058,t24:0.3672259545):0.3254702358):0.8075884266):0.2195607007,(t7:1.304953615,(t29:0.09311450…
		[TREE] 20
		(((((t31:0.1102397328,t22:0.6286777468):0.1676297786,((t15:0.5064899441,t28:0.5026669898):2.113602485,(t16:0.2387439158,t30:0.1281909326):0.07672526641):0.42548349):0.1470855261,(t26:1.008432088,((t8:0.447640663,t25:0.86917153):1.166123066,t19:0.5626857751):0.4880083578):0.2722813031):0.06080586786,(t10:1.594238932,t23:0.5622950846):0.6768033667):0.9661109084,t29:0.9934324929,(((t27:1.722475973,t…
		[TREE] 21
		((t2:1.338922196,((t17:0.3172254096,(t21:1.406448598,t6:2.190834163):0.33590194):0.2325620139,(((t18:0.4643470076,(t31:0.4717163971,t23:0.04029524534):0.4187236063):0.5812497431,(t30:0.0793150356,t28:0.1838377419):2.34717292):0.3247115974,t7:0.1770506131):0.0524812293):0.4421035432):1.509253455,(((t9:0.5328593041,t26:3.647923901):1.917800832,((t19:0.9371328677,t5:0.2690891385):1.265873011,(t29:0.…
		[TREE] 22
		(t9:1.150224103,((t1:1.90426495,t21:0.1146058319):0.2955698742,((t16:0.497464595,t14:0.3358198483):1.015453852,t25:0.7030629082):0.5702220238):2.156849418,((((t29:2.702592343,(((((t30:0.5270915698,t10:2.120341777):0.008455873881,(t11:0.4097840621,t20:0.6119859955):2.58640147):0.01853852451,(t12:0.6131402508,t28:0.7255154745):0.2504734785):2.245322401,t7:3.273576594):1.316060903,t8:0.2345953519):1…
		[TREE] 23
		((((t27:0.7351727639,t18:0.04332792771):1.680848598,t24:1.676959688):1.404360231,((t7:0.790845253,t9:0.1313399492):0.8274549669,((t19:0.3798853804,t29:0.1851509332):0.4628491087,t8:0.8107221666):0.1181105585):0.208199514):0.4461821483,(((((t20:0.8754318072,t11:0.1301179937):0.4559942776,((t28:0.007733778676,t31:0.08103324159):0.7465511604,(t22:0.3094154941,t32:0.5908942069):0.3408134596):1.053812…
		[TREE] 24
		((((t28:0.08193393471,(((t18:0.03142034301,(t13:1.96784045,t26:0.9798880841):0.2037104628):0.5442605254,t17:1.960211292):0.02222129721,(t30:0.2588721238,t22:0.5224228906):1.284485612):0.2000805794):5.01570295,(t11:0.1446000091,t25:1.111051024):0.1079168664):0.7317578431,((t16:0.2160322502,(t5:0.6647698707,(t23:0.04843904085,t20:0.2194964356):0.2240294467):1.064172509):1.674923405,t4:0.5316811481)…
		[TREE] 25
		((((t16:0.4053731679,t21:0.4015834549):0.2587534399,t14:1.890708926):0.7471089516,t11:0.267384843):0.6110070019,((t10:1.193909678,t8:0.4115422167):4.425535965,t31:1.239447073):0.03910961899,((t25:0.742309395,t15:0.06879809792):0.6504183278,((((((t19:0.3301559718,t17:1.331626364):0.4889689313,(t30:0.1111219529,t3:0.448782192):0.1526525061):0.05956173312,t6:0.9731880447):0.5221211165,((t7:0.4467951…
		[TREE] 26
		(t29:0.4424809105,(t2:1.756804516,t3:0.1652461805):1.440153635,((((t24:0.6963390686,((t12:1.570458474,(t5:2.545521118,t14:1.085909523):0.5330247644):0.4661171635,t11:0.7564182175):0.4458090439):0.6739452997,((t27:0.1512093747,((t15:0.3425575712,t20:1.170801459):0.5586150256,(t22:0.3402153861,t19:0.1053184156):0.371489009):0.2169815806):0.8976184842,((t21:0.6555256251,t28:0.3181102162):1.22058847,…
		[TREE] 27
		((t12:0.07864601619,t20:0.4779909609):0.7506304364,((((t13:0.6254321181,(t29:0.3969054208,t32:0.4720540432):0.8530770207):2.925009687,t30:0.3785282989):1.601160777,(t26:0.6949030996,t2:0.4795496342):0.6412322941):1.462520802,(((((t18:0.8252326848,t8:0.1697097434):0.4707681492,t5:1.858810509):0.4252685619,(t23:2.495042877,t11:0.7111326082):0.4657244096):1.716213119,t22:1.269080092):0.1325700172,(t…
		[TREE] 28
		(((t24:0.3241496746,(t1:0.07641200325,(t32:0.09604541915,t28:1.13024995):1.175128159):1.305638761):0.08904429056,((t7:0.4645791329,(t29:0.5411470828,t4:1.218058982):0.0002824813128):1.246091959,(t20:1.702882115,t3:0.1349298982):0.2517564405):0.06846125959):0.2871023827,(t5:1.603067769,((t14:0.579803044,t31:1.053156735):0.2566815434,(t10:0.5067267363,t18:0.05540636682):0.1741954383):0.2000829972):…
		[TREE] 29
		((t28:0.1116086051,(t8:1.528536985,t25:0.1903537562):0.5102922827):0.6282546802,((((t3:0.5184160987,t5:0.1863226409):0.1961468461,t1:0.7505049998):2.179499913,(((t15:0.4816224826,t10:0.1427589009):1.01517792,t29:0.296444193):0.3894992588,t9:2.664620794):0.2167485153):0.5582240042,(t22:2.853506957,((t32:2.48371659,(t21:0.8598967536,t6:0.05254030949):0.008086991147):2.052583687,t20:0.288833449):0.0…
		[TREE] 30
		(((t10:1.218807898,((t21:0.5695989149,((t7:1.052844241,t27:0.7600700317):0.981633146,t2:1.002858366):0.08050633245):0.2171375937,(t32:1.469769997,t6:0.7799657809):0.1348533828):0.6935656294):0.5056414796,(((t22:0.7283829296,t5:1.244773197):0.8502132939,(t24:1.279491519,t1:0.1235649023):2.78699461):1.873035579,t17:0.3860374012):0.6758035754):0.1915828927,(((t31:0.4640692967,(t26:0.1720965944,t4:0.…
		[TREE] 31
		(((t24:0.04292016969,((t27:0.03151606349,t1:0.08090421399):1.742831097,(t9:0.1224719314,t26:0.02327003691):0.1227192034):0.09180712226):0.2739052683,((((t19:0.6253614909,t18:0.6058276576):0.03589170193,(t2:0.02052403323,t11:0.3350187389):0.07801392151):0.7003274546,t29:1.197087319):1.088421841,(t17:1.915444076,t3:0.5340001476):0.1180555194):1.789273355):1.203911926,((((t21:0.1495679755,(t22:1.092…
		[TREE] 32
		(t2:0.4882856256,t30:0.8716118083,(((t23:0.08876932471,t7:0.1634458088):0.4003239629,((((t12:0.4505200794,t20:0.7871277462):0.8374846929,t5:0.1796508045):0.9611081192,(t17:0.4517635902,t1:1.455763053):0.1133279538):0.8403842062,t8:1.396658365):0.05539267938):0.6011144451,((t18:0.3169683533,((t14:0.4617143363,t4:0.04263868499):0.4532157129,((t22:0.7107055059,((t21:0.1206762397,(t13:0.4882856256,t2…
		[TREE] 33
		(((t9:0.8568080656,t12:0.8216574665):0.2985280696,t5:0.2150965469):2.230763828,t28:2.721364431,(((((t11:0.08959991261,(t30:1.434381619,t29:0.1379927394):3.225629202):1.567350219,t24:1.575353823):0.4201380454,(t31:0.6053814275,(t23:1.843529316,t32:1.96910376):1.173299262):3.551416232):0.3612589583,((t27:0.286953077,((t21:0.04005371952,t14:0.002185462859):0.8445683357,t1:0.09480569861):2.696134065)…
		[TREE] 34
		((t13:0.3640219227,((t27:0.3292016408,t25:2.341573851):0.3549484903,(t19:0.03583723115,(t17:0.3704264715,t31:1.379971906):0.6031189849):0.3161118615):0.3447883115):0.09578981172,((t1:1.236163491,t26:0.4180194772):0.01152255724,(((t14:0.3528601744,t29:0.1600255488):0.2506111998,(t12:0.3117887385,t16:0.489523911):0.5027474103):0.27587093,(t10:1.234588085,(t28:0.7797636597,t30:0.7217679808):0.552921…
		[TREE] 35
		(((t25:0.7729104452,(t2:1.281732418,t1:2.016866607):0.4845410617):1.600881699,(t30:0.2043790694,(((((t28:0.2665493198,t32:1.917740074):0.2120165904,t5:1.702327325):0.1445567376,(t10:0.1396466003,t29:2.692200259):0.02110812869):0.2133215343,t20:0.4086549803):0.2501743081,t13:2.999744837):1.47518536):2.603552334):0.1083515586,((t31:0.08404226502,(t3:0.9599594897,t9:0.2915329604):0.1331156177):0.619…
		[TREE] 36
		((t5:0.9748765302,(((t14:0.2752679383,t26:0.2028019226):0.001303311903,t21:0.1387564112):0.5122977145,(t20:1.971213079,t16:0.5189433253):0.4309390326):1.073292901):0.3809091942,(t18:0.1746425244,t1:0.437116564):0.7606427518,((((((t24:0.5004414677,(t32:1.569445752,(t29:0.007356016547,t27:1.274154773):0.335660061):0.1888015164):0.02209569217,t11:0.02056431174):0.08606407192,(t28:0.266309243,t12:0.3…
		[TREE] 37
		((t18:5.2024692,t12:0.1318640106):0.6719095082,((t30:0.8449801986,(t13:0.1332006923,t15:0.5127920652):0.08168420882):0.208392325,(((t28:0.9129300629,((((t11:0.5568501079,t21:0.6213875496):0.4362365173,((t24:0.6907609517,t19:0.6542380282):0.8149624171,t32:0.9649228931):0.1538471351):1.292645431,t16:1.045304622):0.3013862584,(t4:0.1408264818,(((t7:1.057438348,(t25:0.6719095082,t8:5.2024692):0.15321…
		[TREE] 38
		((((t9:0.4154222041,t12:1.735713276):0.02128934884,(t29:0.5605431155,t22:1.68782333):1.11487942):0.2337677954,t18:0.4812279905):0.2533456085,((((t21:0.5018326942,t16:0.9489274439):0.01291017979,(t27:0.7471488899,t23:0.6203036571):0.3055683762):0.4022083743,t7:0.2781246223):0.9046265676,(((t31:0.5489720859,t32:0.5783910122):1.988744646,((t30:0.05189857667,t14:0.1263860499):1.14176527,((t6:0.232049…
		[TREE] 39
		(t16:4.419110774,((t27:1.103507004,((t12:0.121192929,t5:0.693849505):2.553312354,((t6:1.174316453,t15:0.2697890267):1.891905898,((t8:0.797164763,t28:2.179314861):0.8220163746,t32:0.09550535283):0.00729790586):1.645600748):0.9912251495):0.6323968023,t18:0.01308395658):0.7766177491,(((t3:0.4539114264,(t20:1.268463517,t4:2.444041636):0.2617631833):0.05437035664,((((t13:0.2172342053,t29:0.9159852478)…
		[TREE] 40
		(((t32:0.3926375174,(t16:0.1531449571,t3:2.073404684):0.2094615349):0.8827341264,(t10:1.767891156,((t21:2.363143355,(((t1:2.42727728,t17:0.1982364119):1.211219896,(t28:0.1561166109,t8:0.2238909669):1.146110076):0.151378806,t12:1.101561016):0.3106255283):1.340425394,((t30:0.8392447934,(((t15:0.6723625051,(t5:0.2571132086,t2:1.204894292):0.2553528529):0.9802063435,(t6:0.1222431989,((t29:0.392637517…
		[TREE] 41
		((t19:0.5483548266,t24:0.03328781028):0.1883251261,((t1:1.451637046,((t11:0.9793775717,t22:0.0977435658):1.033783946,t32:0.54823725):0.2804461762):0.6155728467,(((t9:0.5120327007,t27:0.3019318825):1.084147324,(t28:0.4747860323,t10:0.1970103872):0.4039633598):0.4710858712,(t23:0.2248386035,t29:0.6204239577):1.658173463):0.1337643836):0.2301309466,(t18:0.7196012707,((((t26:0.3178023765,(t20:0.53512…
		[TREE] 42
		((t7:0.2120362903,(t24:2.261604376,(t27:1.639611807,t8:0.04526347015):0.6033628081):1.031778232):0.6709578872,t15:2.080115971,(((t16:0.7355663068,t18:1.052717519):0.983276261,(((t2:1.019203447,t25:0.5309648837):0.5261208813,t22:0.9767077344):1.717058283,t4:0.09267257899):0.4424687735):0.003569980385,(((((t5:0.1769311085,((t14:0.6430827516,t32:1.435234055):0.8752194817,t11:1.575820753):1.044741318…
		[TREE] 43
		((((t2:0.07704482523,(t1:0.5945447834,t31:1.235604602):0.2744350116):0.926126451,(t15:1.176230428,t19:0.2266109021):0.7683523579):0.8136725498,(t14:0.9443592166,(t21:0.951555677,t12:2.348225048):0.8781515378):1.201590693):1.531527259,((((((t13:0.3715410838,t9:3.227986461):0.01608189382,t25:1.071099279):0.3927447852,t17:0.1847163322):0.4371339366,(t8:0.1616575647,t7:0.04914722075):0.7503748075):0.…
		[TREE] 44
		((((t29:1.226449932,(((t30:0.7031964871,t16:0.6732949762):0.03477599937,t14:0.2259549749):0.2066067012,t5:0.5929536461):0.5338973539):0.6573736053,t24:0.08087864262):0.7855883245,(((t7:1.331074438,t19:2.007056525):1.94488709,(t15:0.4194204351,t11:3.018767298):1.200694124):1.326534041,((t12:0.7544066773,((t22:0.7961055692,t32:0.2702373408):0.3928118841,t10:0.9254476928):0.5927953077):0.7426109947,…
		[TREE] 45
		((t14:1.067978138,(t30:0.4346467221,t4:0.8795182951):1.061406262):2.048598003,((((t2:0.3148616042,(((t32:0.6014643064,t9:2.755046028):0.2186951679,(t3:0.1418185851,t8:0.02974766458):0.5079285622):0.02442267118,((((t12:0.1788845347,(t20:0.1550780749,t23:0.0808029481):1.783017001):0.4629834993,t13:0.350091754):0.503942434,(t10:1.315829824,(t11:0.2185628921,t26:0.2256309756):0.9854822578):0.02064609…
		[TREE] 46
		((t6:0.1522500651,t29:1.653100099):0.1794784187,((t15:0.1910117069,t21:0.0463323053):0.4761667801,(t30:0.6099962715,t27:3.131676921):1.990592045):0.2272015581,((((t18:0.3351771446,t25:0.1434293345):0.4777634977,((t26:0.1296785276,t12:0.4305998393):0.6256986864,(t32:0.07520947955,(t14:1.080028245,t20:0.2922639671):2.065862969):0.9655767968):0.2908817774):0.4021882009,(t7:0.2373363861,((((t1:0.1460…
		[TREE] 47
		((((t21:0.5868788418,t31:0.6731994291):0.05144484574,t24:0.4331303572):0.648221835,t2:0.1295785713):0.891066655,t13:1.518022219,((((t29:0.4823079756,t3:0.9126144536):1.099014823,t32:1.06780398):0.2180380004,(t10:0.3031254349,(((t6:1.101841528,t26:0.1297815056):1.886942925,(t1:0.02694317547,t12:0.2930530814):0.3283576248):0.105827208,t14:2.928614967):0.3786304087):0.04857338021):2.127181498,((((t1…
		[TREE] 48
		(t10:1.36598824,(((t12:0.3186943776,(t27:0.1346572491,t6:3.121845071):0.3555641767):1.482074961,t15:1.148301873):0.01034165081,(t16:0.55923339,(t32:1.113636802,(t18:0.6294891881,t9:0.2960464535):1.392777154):0.1508887309):0.8518491361):0.04689632422,(((((((t11:1.268928906,(t17:0.621768943,t24:0.2167388869):0.8889610015):0.5140074258,((t3:0.8583673644,t21:0.8199377395):0.9642442928,t26:0.181959007…
		[TREE] 49
		((((t3:0.3578163256,t7:0.5217330035):0.06930373551,t23:0.2665964544):1.618213754,((t22:1.257036815,(t29:0.3362230106,(t12:1.006988951,t1:1.926592121):0.06797351106):0.07843851799):1.015630217,(t15:1.694600909,t5:0.1443358641):0.3437498814):0.8699709205):1.261617335,((t6:0.09594274818,(t19:1.586448479,(((t2:0.6774381492,t4:0.004942971855):0.02581880952,t27:1.689362714):0.2013424361,(t26:0.56252605…
		[TREE] 50
		((((t20:0.1175612728,t14:0.18478279):0.0484575807,(t29:2.310148365,t19:0.06249536937):1.754525116):0.1807933208,((((((t30:0.1979815488,t23:0.3818142055):0.2097852017,t10:1.739880914):2.67222843,(t6:0.1030554415,t4:0.1645629161):0.3515094914):1.578522449,t27:0.2029977817):0.7890908403,(t15:1.054607062,t18:0.385357581):0.5021297388):1.947372661,((t32:0.258796227,t11:0.3080502689):0.9563153358,((t12…
		[TREE] 51
		((t4:0.07532746322,(t12:0.06340120628,t20:0.4131182738):0.3157081999):1.057890246,(((t29:0.3588576021,t25:0.6306376455):0.1228047784,(t14:0.8883599778,(t8:0.1528168585,t21:0.3414665612):0.3149995354):0.661814573):0.2542594849,((t15:0.1587258636,(t5:1.605367955,(t22:0.6893934155,t11:0.4113056537):3.652948548):0.7571604091):0.9298523781,((t18:1.304149878,t1:0.2046287278):0.7024462265,(t32:0.7390417…
		[TREE] 52
		(t25:0.3266368469,t11:0.4411974043,((((t13:1.091852778,((((t21:0.007378306822,t2:1.127912296):0.9097506172,((t17:1.174239918,t22:0.7644920263):0.5492740489,t31:0.01802915314):0.1126621591):0.4514780128,t27:0.4574111723):0.8170141385,(((t30:0.7187299803,t26:0.1627087685):0.8645094679,t15:3.312914229):0.4045826469,t32:0.253725206):1.7139939):0.1484248841):0.5341591785,((((t8:0.2084174207,t10:0.2059…
		[TREE] 53
		((t21:0.3897877728,(((t24:2.960552197,(((t3:0.1890669608,t26:0.8622386275):0.3183643579,t25:0.3086787751):0.09899814949,(t30:0.4639816118,t20:0.568980107):1.184351904):0.001296697184):0.06878050229,((t32:1.315365984,t22:0.08407716535):0.3241146578,t5:0.2090765079):0.2759669996):0.484601257,(t28:0.6487188878,t29:1.917632337):0.8648379617):0.595255434):2.058145346,(((((t1:0.7635088308,t14:0.4274896…
		[TREE] 54
		(((t20:0.4863300661,t16:0.2419699347):0.9729801791,(t22:1.595991886,t11:0.7622754166):0.4597289764):0.4557155587,((t1:1.066387884,((t23:0.3456419476,t29:0.1437568471):0.722437891,t17:2.141603706):0.4866519487):2.21523618,t3:0.8741648309):0.9661489587,((((((t4:0.1245446128,t19:0.4731087098):0.5002978665,((t18:0.5470824076,t8:0.2184678518):1.349431967,t7:0.3958941072):0.3382933249):0.9709365335,t12…
		[TREE] 55
		((t30:0.2983046242,(t3:0.01572517189,((t18:0.1087700735,t19:1.42918185):1.527387396,(t14:0.1548009416,t5:0.5952964577):0.03195825743):0.4660689952):3.359104528):0.04228398786,(((((t17:0.5115837967,((t24:0.257530084,t4:0.1906604871):0.7652344785,t16:0.01116016886):0.9853307269):0.4762425448,(t23:1.137937221,t2:1.235561794):0.1542979548):0.8539382263,(t22:0.04880530834,(t11:0.9701368992,t13:0.39517…
		[TREE] 56
		((((t6:1.135142843,((t3:0.2944595008,t32:0.03072583722):0.1532179231,(t20:0.4387009644,t18:1.528884656):0.8783738343):0.6756198438):0.2267251394,(((t27:2.087226178,(t12:0.4873846848,t24:0.508302773):1.137830454):0.3170827841,t13:0.06886444786):1.310875254,(t4:0.1251231803,t11:0.1387041482):0.6495071827):3.19722995):0.192754437,(t30:1.170662122,t1:0.5996683496):0.4564950771):1.911079261,((((t29:1.…
		[TREE] 57
		(((t2:0.6146879105,t22:1.44133277):0.2973512815,(t29:0.757605046,((t20:0.4221729746,t12:0.1194772393):0.4857478703,t13:0.7110940701):2.740119845):0.0729324409):0.3686591558,(t24:1.014519253,((t25:0.3445860799,(t8:1.833424599,t10:1.348293555):0.1255079651):0.171712494,(t16:0.3230952271,t3:0.5734313453):0.736143096):0.5057883044):1.31268346,(((t27:0.2135996361,(t9:0.1272365637,t18:1.111733204):0.55…
		[TREE] 58
		((t23:0.7747784257,(t20:0.2899990166,t16:0.09862665758):0.4667851247):0.1301316661,((((t4:0.692610508,t22:0.7227332079):0.0883449231,(((t25:1.169630071,t10:0.09720967635):0.4224830994,(t27:0.8223650248,t8:1.965959199):0.8569197992):0.6255495739,t24:0.6583351905):0.7594099652):0.9454025568,t12:0.2133490168):0.1259000576,(t2:0.4914360966,(t5:0.2452439406,(((((t1:0.1187050684,t3:0.6572313665):0.0549…
		[TREE] 59
		((((((t21:0.04114909838,(t9:0.1029258964,t32:0.4175377084):1.38058434):1.062009029,(t10:0.1922127551,t17:0.07135186342):0.06910583354):1.760347301,((t20:0.3354107999,t5:0.08697896224):0.8968715714,t25:1.203119787):0.4559662999):0.3298507493,(t1:0.7379656168,((t19:0.9374167722,t23:2.202716008):0.8350063653,t31:0.6177157522):0.825874805):0.4438226083):0.1153794281,((t6:0.7980501603,t13:0.322513576)…
		[TREE] 60
		(((((t3:0.08425196571,t9:0.08412031189):0.1860096697,t6:0.9209722182):1.277019476,((t11:1.945355685,(t7:0.213704521,t22:1.220698935):1.070549873):0.9173342578,((t4:0.1646773466,t28:0.3691632051):0.5823258371,t26:0.1084496691):1.256460659):0.253516131):0.1464673126,((t18:1.870075906,(t13:0.1313447321,t27:0.07366379021):0.7035493297):0.4360513767,(t19:0.4288752034,t1:0.157438299):1.012157165):0.417…
		[TREE] 61
		(((t32:2.889322147,(((t19:0.227781869,t29:0.527297609):0.9486982003,(t27:0.9436276203,(t10:0.249784801,t8:0.1149417791):0.3011459549):1.372194246):1.496741517,(t5:2.625314817,t16:0.007958918064):0.5498968775):0.2151726427):1.101413394,(((t26:1.146872953,t14:0.8297000228):1.358097673,((t7:0.07186544073,t1:0.1695945226):1.534416702,t3:1.726286339):3.655306074):1.058508567,t30:0.06412694149):0.87335…
		[TREE] 62
		((((t1:1.41513882,t3:0.2937976315):0.3755647332,t22:0.0095308737):0.1649856294,(t26:0.6369378946,(((t15:0.7291157422,(t19:0.9690240102,t11:1.126113087):0.08231507451):0.3052662481,t25:0.3680127006):1.507791887,(t27:0.08407023735,t7:0.3475378506):0.2308855407):0.2047879245):0.2922496927):3.026008133,(t28:0.3047485594,t18:0.2792734341):0.03441273049,(((((t9:1.431063058,t24:0.136384664):0.3673292804…
		[TREE] 63
		(((t16:2.847675354,t21:0.3592762038):1.622502038,(t6:0.8721949237,(t10:0.4207721696,t31:1.493861545):0.05407720012):0.5257727187):1.763764334,(((t1:1.805765819,t9:1.40244126):0.3371765491,((t24:0.1664049932,t32:1.011626447):2.140292657,(t22:0.17231193,t8:1.253460386):0.3911119796):0.4022364366):0.5691851119,t27:1.879406848):0.3766732074,((((t12:0.1725677059,t2:1.036449063):1.93011981,t26:0.287173…
		[TREE] 64
		(t13:0.640201432,(((((((t21:0.2896406322,t3:0.2852098353):0.08805859581,(t14:1.708175297,t29:0.1521149894):1.260261317):0.4178290141,t32:1.933024793):0.09318901622,t20:0.3120431083):0.8942252795,t1:0.6599302597):0.6176726796,((t31:0.4596636995,(t23:0.7418748582,(t11:0.2099990544,t19:0.04803152796):0.9655177295):1.050581978):0.09050204441,t16:0.189834821):0.6349042395):0.6870365801,(((t7:0.3623662…
		[TREE] 65
		(((t5:1.791443382,(t10:1.156029231,t12:0.7304177118):0.5916637243):1.254142079,(t26:0.1450355316,t24:0.7920467073):0.3495368867):2.193505945,((t32:0.06029102968,t4:0.09341807663):0.3084499491,t22:3.304914033):0.8643327034,((((t30:0.4838803617,t3:0.342770881):0.7132859996,(((t8:0.0716107859,t17:0.3243793371):0.1647187838,t27:0.927887243):0.2745233292,(((t9:0.5532991242,t25:0.02368414125):1.9375535…
		[TREE] 66
		((t12:2.096451267,(((t4:0.76926325,t25:0.04102066532):0.3253328026,(t1:0.108710546,(t26:0.3181543864,t19:0.8401655594):0.4720333336):0.02946465668):0.2963580455,t30:0.0842030748):0.9228836191):0.7619878999,((t32:1.329979784,t31:0.8812909419):1.04499618,(t14:0.3046844888,t8:0.9433728663):0.703828476):2.180585362,(((t20:0.5576560331,t9:0.5777577618):1.461363645,t6:1.099000676):0.4091313703,(((((t10…
		[TREE] 67
		(((((t14:0.3490347635,((t9:0.6089766654,t17:0.6601585869):1.215158564,t22:1.153400837):0.04716385997):0.174980917,(t10:0.9502670592,((t4:1.674053173,t2:0.4183177004):0.06515243379,t6:0.5885978196):0.3755173279):0.02267607953):0.6935155091,t13:1.397293795):0.1560378164,(((t26:0.1263669332,((t20:0.5648319,t18:0.4646648008):0.2370178864,t5:0.9298624636):1.23560626):2.00613935,(((t31:0.3637028486,t7:…
		[TREE] 68
		((t29:0.1320711459,t24:0.8111941481):0.3541580084,((t1:1.572177838,(t31:0.1105884407,((t15:1.448572688,t32:0.8422652254):0.1188571102,t11:0.1881102088):0.7017644418):0.9825459507):0.679065609,(((t25:0.9100218171,(t21:1.367174033,t9:0.4268804623):1.573042328):0.4611210888,t7:0.08092270942):0.1418499551,(((t27:0.1363375336,t17:1.499805568):1.00569142,(t20:1.457495488,(t14:0.1031088807,t3:0.31882126…
		[TREE] 69
		((t15:0.0450895504,t28:1.383931706):1.943546634,t21:0.2756089242,((((t9:0.7283711134,((t17:0.4436050328,(t1:0.7316218256,(t2:0.1613455934,t13:0.6172202741):0.8133947211):1.109694796):0.8054374472,((t14:0.7092459399,t10:0.08753394149):0.3696574224,(t5:0.3209866143,t4:0.5045860265):1.076250052):0.3037036456):2.031536022):3.687543725,((t11:0.1629753368,(t31:0.1051017575,t27:0.1376576114):0.165639964…
		[TREE] 70
		((((t20:0.7843879284,t16:0.382961922):1.505851771,(((t10:1.5963653,(t7:0.4224380725,t30:1.064932305):0.4158358328):1.322873136,t28:0.1325026208):0.0572270077,(t18:0.02821978717,t32:0.6730809838):0.4980751741):1.176398399):0.157684829,t23:0.09911794693):0.1081970487,((((t6:0.02837496267,t19:0.4011108996):0.1650773938,t4:1.042336391):0.1751740451,(((t3:0.7981673015,(t1:0.2277686116,(t22:0.011525758…
		[TREE] 71
		((t5:0.1652186222,t6:0.2502151614):0.7474536814,((((t11:0.7369561419,t14:0.9220647525):1.381298387,t10:0.7666210381):0.005360269445,(t22:0.6811657953,t13:0.6118159031):0.4002060673):0.2608952016,((((t28:0.3316081987,t20:0.9544414021):0.3328302823,(t29:0.5475485155,t9:0.6161073995):0.613449081):0.02477989388,(t15:1.522453881,t25:0.7183230571):0.03939816146):0.3159495971,t27:0.8596850254):1.4801323…
		[TREE] 72
		((((t24:0.47357331,((t8:0.6633961892,t28:0.3225926058):0.0613871015,t12:2.735281637):0.7703307888):0.01814971981,(t6:0.3028839156,t30:0.04629241547):0.2263444066):0.2775940761,(((t20:2.064490586,(t17:0.06374704011,t14:0.6508743537):0.4276663999):0.6652246178,(t15:1.022067777,t22:0.02839626884):0.8577451126):1.447334186,(t31:0.6958686418,t25:2.540842624):1.172228966):0.0107980943):0.6998575616,((t…
		[TREE] 73
		((((t14:0.936324992,t18:0.1350381888):0.1862411286,(t19:0.6086311571,(t1:0.09926442994,(t26:0.5801639824,t15:0.5686662923):0.05770107799):0.0661344838):0.438761098):0.3452459012,((t22:0.2756345258,(t3:3.523408941,t6:3.175611681):0.5925397658):0.367341176,t9:0.2360536284):0.2434504405):0.3901721842,(((t13:2.51139858,t21:0.2133328523):2.159524538,(t8:1.295260811,(t2:0.1246967367,t27:0.1190223685):0…
		[TREE] 74
		((t1:0.6005883095,(t15:0.4515232629,((t13:0.3372857783,t25:0.7410012348):1.132512181,t27:0.3398532785):0.6466760444):0.1252655382):1.197386943,((((t6:0.1372734297,t26:0.4773461719):0.5310015358,(t2:0.9706780084,t9:1.600632043):0.9592768822):0.7737838933,(t3:0.05410003239,t20:0.9777123963):1.221015545):2.390404489,(t18:1.256233058,(((t31:0.6881302837,(t8:0.5511872645,t19:1.489192019):0.1337686563)…
		[TREE] 75
		((((t3:1.267750148,t32:0.9641747272):0.4576571838,t16:0.8534321731):1.685546825,t4:0.6283950539):0.650468099,(t9:0.1109067011,t10:0.1900250746):2.208218844,((((t26:1.282240099,(t6:0.287095642,t17:0.1336086328):0.07576379633):1.846402247,(t8:0.9262004454,t18:0.8242688775):0.01541626628):1.387388101,(((t24:2.932531075,t7:0.4596529074):0.704335597,t14:0.1730660156):0.5424880156,((((t13:1.18507328,t5…
	0.875	[TREE] 1
		((t26:1.063194437,((t6:1.967980925,t28:0.4872698163):0.5714638978,t32:0.6422526257):0.03299970954):0.4294915348,(((((t16:2.233027933,t14:0.09477967699):1.155499077,((t5:0.211363358,t30:2.143579024):0.061706204,(t25:0.295900165,t29:0.1974332114):0.3426108761):1.610402967):0.2621825772,(t2:2.847400869,(t23:2.869981767,t18:2.409746661):0.5047417273):0.0341224146):0.1266872874,(t8:0.04416944971,t24:0…
		[TREE] 2
		((t4:0.7694249638,t11:0.9722002718):1.114299015,t1:0.6825071206,((((t24:1.632121073,(t8:0.3365896421,t20:0.7526742217):0.8512970885):3.347716649,(((t27:0.3365539471,t30:0.8224344329):0.6314979982,t23:0.9276123319):0.2124111849,((t13:0.6475292755,t10:2.41553575):0.4560262628,(t2:3.10670519,((t28:0.03614495246,t15:0.06631788361):0.242886128,((t7:0.03056928374,t32:2.063361568):0.01276605751,t18:1.11…
		[TREE] 3
		(t24:0.4253726776,t21:2.491837495,((t32:0.3982665727,(((t13:0.5338556188,t16:0.6090866095):0.7136141329,t20:1.098224967):0.8161125491,(t11:0.09770018968,(t28:1.336892485,t1:0.1516242988):0.5901564069):0.08196396555):0.01158273891):1.569432725,(((((t3:1.656674942,(t19:3.541178924,(t26:0.09939150728,t23:1.552897618):1.105159329):0.06543453286):0.4414791827,((t31:0.7709162914,t22:1.499500128):5.1719…
		[TREE] 4
		((t10:2.110542622,((t21:3.503614177,t25:0.2932279182):0.7541642514,t19:1.006331854):1.576530695):0.9502831399,(((t6:0.5504495365,t8:0.2775751231):0.02241267369,(t22:0.6797194446,t16:2.10665179):0.8284176148):1.241419903,(t1:0.5480127079,(t27:0.9159978111,t9:0.4844548467):0.02407556691):1.375940922):0.0319131501,(((t11:0.9338245258,(t20:1.28194981,t26:0.9683937014):1.588585116):0.2967631905,(((t13…
		[TREE] 5
		((((t23:0.1503912522,t7:1.143210923):0.1740899547,(t2:0.0598491504,t6:0.20165682):2.473304464):0.08313804427,(t16:1.705982118,t3:2.647289558):0.8864331618):1.424948723,t8:0.1446353035,((t31:0.2386755992,((t1:0.9252766833,t27:0.05090095393):0.3192267392,((t20:1.450441759,(((t4:0.4091592256,t19:0.2443206039):3.844040062,t26:2.662524999):0.05563933001,t13:3.228646677):0.528574482):0.2793648326,t14:0…
		[TREE] 6
		((t2:0.3793221516,t26:0.2364058645):0.5612833397,((t13:0.2581100228,(t28:1.161397123,t31:2.672764178):0.3002183537):0.9494529546,((t21:0.220036212,t30:1.849094778):1.653621612,t19:0.6181602798):1.252967819):1.044097448,((t6:0.2389827904,(((((t18:0.8242863316,((t25:0.9217374522,t1:1.513115637):0.4165941797,(t4:0.2197776861,t9:1.906810179):0.2612729679):0.692653611):0.2147040006,(t10:0.2917469424,t…
		[TREE] 7
		((((t17:0.04176899575,t12:0.5465438453):0.8960808554,(t14:0.4171369835,(t8:0.532942327,t20:0.210517995):0.9197294311):1.380756706):0.04737329669,(t22:0.3617930521,t10:0.05421415639):0.189195284):0.9272879582,((((t29:0.4470022382,t18:0.0934813846):0.7817798702,((t21:0.4664137116,t3:0.2480406157):0.0516574108,t32:2.707167059):0.4413073245):0.1884355627,(t25:0.6670858413,(t26:1.20041361,t23:0.501567…
		[TREE] 8
		(((t11:0.1295774875,(t16:1.09753961,t12:0.5469638815):0.3659155792):0.1726893987,((t19:0.9397231072,t24:2.411309249):0.07758413733,t26:0.1563417676):0.2790590611):2.053931292,t9:0.4107183776,(((((t10:0.5026416632,t17:0.02636989387):0.07552815322,((t4:0.3918172027,t3:1.610921468):1.685903833,((t13:0.05708236247,t27:1.338845484):0.1218693169,t8:0.4306373543):0.9324451192):0.471990871):0.3780621017,…
		[TREE] 9
		((((t27:0.3835162836,t28:0.4402024944):2.810125199,t21:1.628494915):0.279369685,t30:0.262834529):0.3340829845,(((t8:0.1545510619,t9:0.3440254577):0.111653817,((t14:0.8942705977,t12:0.09124166416):1.412376216,t13:0.4072468249):0.5751840439):0.5788809676,(t25:0.1136173714,((t10:0.6342129301,t4:0.05416377835):1.413102886,(((t32:0.150271948,(t16:0.03068361319,t2:0.7613263251):0.7989158958):0.27905757…
		[TREE] 10
		(((t19:0.831771116,t1:2.19951544):1.277529852,(((t29:0.3553416611,(t9:0.4909691489,(t26:0.6825603367,t23:0.4547039141):1.947960393):0.6506543635):0.5762572539,(t13:0.8544956761,t8:1.335186785):0.02984977234):2.5516003,((t10:0.3784795997,((t22:1.372098776,t6:0.09725859127):3.961260391,t25:0.5514606498):1.363109213):0.6538273402,t7:1.515435209):0.5266733384):0.1672697548):1.008462368,((t4:1.0324584…
		[TREE] 11
		((t4:0.7490383943,((t3:1.123813267,t7:0.7854655354):0.5790394773,t15:0.3719680569):1.423277807):0.7980211407,(((t31:1.874842243,((t14:0.751169106,t12:4.033708943):0.06802986379,((t2:0.1405260806,t13:0.5451260501):0.7875131896,t19:0.08217607369):2.076068067):0.7451606823):2.823799408,((((t11:0.504456984,t29:0.0005656856552):1.601248253,(t27:1.13738233,t26:0.4417213255):0.7460853714):0.2012772929,(…
		[TREE] 12
		((t8:1.028367377,(t30:1.117525353,t6:0.4981375922):0.7385537126):1.518716557,((((t9:1.12078577,t12:1.827853125):0.2821859475,t31:0.7388622682):2.278222831,t19:1.222515886):0.8677742116,(t20:0.3660611038,(((t17:0.5425828227,t7:2.252846534):1.935438475,((t16:1.017753012,(t1:0.6942571198,t14:0.2191949011):1.121115226):0.430204236,(t13:0.748063857,(t5:1.080066811,t23:0.3712041095):2.071468647):3.3559…
		[TREE] 13
		((((t5:1.298966521,t1:0.4579659858):0.6544591021,(t21:0.4734170799,t12:2.001684292):0.3222194743):0.3197345871,((((t8:2.896342751,t25:0.07359031029):1.160581656,t28:0.2284973743):1.376940607,t9:0.7102879857):0.03685903206,t17:0.6215376003):0.7932827464):1.110002557,(t29:0.7288054989,t11:0.2164179839):0.7360550171,(((t3:2.908714752,t27:0.0708312401):0.5511951786,(t20:0.03426021441,(((t14:0.5746405…
		[TREE] 14
		((t24:0.5566307726,(t25:0.8702403907,(t4:0.36716333,t14:1.616935591):0.1997373989):0.340024346):3.15696983,(((t16:0.4982292607,(((t17:1.300928886,(t32:0.1062206591,t22:1.221373358):0.66127386):1.434132327,((t19:0.3583053228,(t18:0.604390788,t11:0.8481910856):2.036189288):2.956478878,t28:0.1758424941):2.048706993):0.9834445358,t2:0.1991446325):0.02425606535):0.5645290929,t5:3.674563227):1.91620564…
		[TREE] 15
		((t8:0.2792542061,(t13:1.533890609,t15:0.1910033779):0.1710208865):0.7519139325,(t22:2.226750811,t26:0.5477347536):1.980802503,(((t4:0.01091821145,t24:1.072513593):3.231452783,t16:0.1234470064):0.6630828319,(((t25:0.1516742628,t2:2.250299845):0.2984846207,(((t21:0.8295936791,t11:0.3700855424):0.7113535745,((t29:2.472781818,(t23:0.04724677256,t30:0.01781022751):0.1532538069):1.585707595,(t7:0.2517…
		[TREE] 16
		((t3:0.6596199157,(t7:0.6247885178,t15:4.552527833):1.160023617):1.348947788,(((t13:0.8378594162,t27:1.212341532):0.02647842932,(t16:0.6018821188,(t2:0.1486520246,t23:0.09165099492):0.8767941185):0.07273256785):0.6602238072,((t17:0.4033895833,(t5:1.226718397,t21:1.776218039):0.4811891491):0.2581929344,((t31:0.3176383909,(t19:1.25872339,((t14:0.3107200442,t8:0.4260493772):0.230408519,((t12:1.34894…
		[TREE] 17
		((((t23:0.4623814193,t30:0.2569133955):0.169542456,t1:0.0870671486):2.38131498,((t19:0.7552114575,t21:0.9365541109):0.01686678897,(t12:1.472542507,t7:1.420346102):0.232675589):1.002952256):1.152910773,(((t16:0.1777362538,t32:2.241120703):0.7927566638,(t18:2.658659541,t27:0.2889509297):0.5466539629):0.7703938363,((((t22:0.818466833,t26:0.008965347313):1.098035432,t24:0.5417822392):0.2782168748,((t…
		[TREE] 18
		((((((t28:0.1107346963,t1:0.1498532254):0.8782634664,t13:0.6343789097):0.6282711711,t9:0.4349277184):2.10407997,(t6:0.8144321385,((t14:0.5342088913,(t27:1.144753502,t30:2.168275946):0.8068680745):2.13327368,t20:0.711265484):0.6116468123):0.8807640671):1.574655533,((((t19:2.033705528,((t10:0.6908005577,t22:0.2816138704):0.2212120878,t16:0.229724946):0.8106069285):1.756171808,t8:0.7537585406):0.216…
		[TREE] 19
		(((t24:0.5149321665,t14:0.1861971709):0.8116903884,(t3:1.273268548,t15:1.678501524):0.09898481233):1.348387609,((t17:1.56584678,t29:0.2448905154):4.019697116,t10:0.2912026354):1.699645042,(((t12:0.4561218824,(t20:0.985130811,t11:0.01260188272):0.3172257084):1.611894333,t7:1.092540417):0.5781113236,(((((t23:0.05095868986,t5:0.04385875573):0.4877678057,(t4:0.4296636102,(t8:0.08916949072,t26:0.09292…
		[TREE] 20
		((t16:0.1079540893,((((((t1:0.216018033,(t19:1.90445054,t4:0.3857354012):0.4024413136):0.09630632916,t3:0.4457217483):1.501579932,(t5:0.716682679,t28:0.4581897964):0.3797501327):0.7223174746,(t29:0.06625620043,t10:0.2555886854):0.2179239033):1.034756915,t25:0.2421827418):0.2989539353,(t20:1.515197721,(t2:0.6009540328,t7:0.2674031892):0.6192742752):1.679942399):1.25802767):0.7358134312,((t8:0.1239…
		[TREE] 21
		((t16:1.14409156,t21:0.1405083837):1.160145914,t3:1.760341096,(((t6:0.6008034925,(((((t30:0.2950273101,t5:1.048244214):3.898814661,t24:0.3379288766):0.2012627354,t8:3.575013182):1.165019258,t32:0.1153295269):0.8329409563,t23:0.4485520374):0.648663651):0.5846544282,(((t22:0.2362959665,t27:0.3689975305):0.5763572223,(t19:1.924584715,(t11:2.300209165,t31:0.1886157008):2.137307837):0.0369237577):0.15…
		[TREE] 22
		((((t21:0.2246455557,t20:4.207735413):1.052012173,t8:0.9196676488):0.2362499654,((t16:3.803093204,t22:0.34617112):0.2409424894,((t3:0.1422462155,(t32:0.05437664385,t4:0.2287007057):1.256573279):0.5713375419,(t15:0.2456592649,t2:0.005479935091):2.596717196):2.493156299):0.09056933668):0.1987311404,((t6:0.2168646982,t18:0.6669278438):0.08398226183,t31:1.229066653):1.37834475,((t19:0.6724934183,t11:…
		[TREE] 23
		(((t30:1.582059431,t31:0.100421656):0.6375830581,t22:0.7594859024):0.9702131595,((((t19:0.6312730807,t13:2.233661446):3.048340495,(t4:0.06817193289,t9:0.3592126745):1.62453897):1.372886715,t29:0.1749477385):0.4296459072,(t28:1.105313773,t27:0.6844742342):0.6632224437):0.1155466247,((t21:1.398798106,(t8:0.09011025925,t1:1.44323014):0.1516675416):1.350291059,(((t24:1.678751912,t11:2.040703098):0.10…
		[TREE] 24
		(((t6:1.487161699,(((t15:1.242738607,t12:1.324016814):0.6895399033,t16:0.6136487733):2.251076999,t14:1.822460106):2.294226631):0.206239607,((((t32:0.7369724559,(((t26:0.05557211246,(t3:1.635134583,t17:0.4342872832):0.8422568187):1.390636673,t11:3.151738073):0.2160148457,t29:3.654412424):0.3157911567):0.8990536866,((t24:3.155185593,t22:1.632780473):1.214784722,t19:0.5183294524):1.931584292):0.7235…
		[TREE] 25
		(((((t7:0.8318017461,t2:0.1790069203):1.416218906,(t26:0.3614032481,t15:0.7906636634):0.9139595765):0.688878725,((t8:2.259030083,(((t4:0.8494674009,t10:0.8884522355):1.807900792,(t9:2.415783993,t17:4.419388834):4.186132052):0.01544986486,(t27:0.3749124354,(t20:1.069909943,t29:0.1602296692):1.899579618):0.1898650848):0.1795974767):1.67655556,(t1:1.012009444,t5:0.0002856862152):0.1333049414):0.7072…
		[TREE] 26
		((t28:1.679279529,(t4:0.04571777987,((t18:0.9982296741,t12:4.585600132):0.8088534034,t8:1.443443307):0.2504176401):0.6365303543):1.170496479,(t32:1.284044519,(t22:1.48608628,t3:0.2376700537):0.1371394984):1.437154579,(((t25:0.4920842504,t1:0.03300757095):0.1153334328,(t7:1.10182321,t17:1.166301395):1.088422451):0.1442099252,(((t27:0.270762686,(t24:0.124963818,(t14:0.01701449498,t6:1.824333478):0.…
		[TREE] 27
		((t17:1.157242578,(t6:0.7889473008,((t24:0.5042982079,t1:1.25255133):0.469698513,t3:0.3436179906):0.4587774767):0.1357809197):1.869441816,((t14:0.08294718956,t30:0.5819777093):1.990784447,((t11:0.2443025223,t29:0.5467195071):0.8197451987,(((t16:0.4051619982,t32:0.1456249141):0.4573253855,((t31:1.457517591,t10:1.325378266):0.6358360892,t2:0.03868637275):0.292396622):0.533233248,(t15:1.071670601,(t…
		[TREE] 28
		(((((t29:1.665723193,t16:2.328118533):0.5456895391,t20:1.168690372):0.313779871,(((t28:0.3426998807,t27:0.003794096831):0.2285439897,t31:0.06031974941):1.865615284,t14:0.3311921532):0.4825004701):0.185049764,((((t17:0.1217386392,(t22:0.06667282532,(t15:2.140311254,t6:1.525721356):0.006092831725):0.3221218529):0.267525735,(t7:0.3139711583,t2:2.915245599):0.9295940366):0.4653537907,((((t9:0.0784801…
		[TREE] 29
		(((t10:1.315976028,t9:0.9047960479):2.188483485,(((t14:0.1596743076,(t8:0.01265192364,t30:0.8705007495):1.709910284):0.2151015779,(t24:1.638159671,(t15:0.1992148262,(t20:2.256618453,t31:0.5016513781):0.7897415054):0.3119943946):0.2404390682):0.1551494597,t26:3.241661393):2.807678443):0.5015756109,((((t11:0.9299002388,t7:0.6208907655):0.6889619075,t21:0.0574484286):1.008039352,t28:0.581938377):2.0…
		[TREE] 30
		((((t9:0.07924282033,t1:0.3490639701):0.5901245368,t22:0.05511382769):3.162557342,t15:0.6732351526):0.4799234812,(((((t18:2.211639654,t10:1.176969079):1.448928237,t27:1.106662475):0.216763699,(t25:0.520200691,t31:0.07398481015):1.250864012):0.92598127,(t28:1.081697948,(t13:1.159432819,t5:0.3382545359):0.5310789327):0.4645401258):0.4648011193,(t3:0.5739744877,(t4:0.2336160087,t19:0.3710039569):0.8…
		[TREE] 31
		(t15:0.2039469885,t26:1.336445224,(((((t22:0.1532849119,t28:0.4680438957):3.39023055,(t19:0.1153844217,t8:0.01598327749):0.4899239782):1.312780134,t29:1.412635047):0.4349242575,((((t6:1.815776342,(t9:0.8457506831,t17:0.1171772566):0.5795216738):3.507385646,t23:1.012309732):0.1119484188,(t25:1.0128985,(t10:0.1711103244,(t2:0.3278524868,t1:1.531388947):0.1126242801):0.5805737916):5.955619648):0.823…
		[TREE] 32
		(((t29:0.4118093423,(t28:0.2071633781,t11:0.05060973589):1.035093735):2.423163124,(((t9:0.02600541761,t16:0.1631841571):0.01100343838,t14:0.4966108655):0.9229556872,(t26:0.4484873884,((t30:0.4242155278,t23:1.591098695):3.86931383,(t32:0.12637525,(((t6:0.04225039634,t15:1.278493631):0.4215627199,t5:0.7362814007):0.4084390232,(t7:0.797201523,t1:0.1956664653):1.103136793):0.4928625496):1.162781785):…
		[TREE] 33
		(((t22:2.240475254,t25:0.04837519269):3.147406339,((t5:0.3035931391,((t3:0.6694654842,t1:0.007068052422):1.79887102,t29:0.1092222861):0.437098767):0.1912206316,t27:2.188544059):0.7755915186):0.5617643407,((t26:0.0806422742,t10:0.1369673415):1.740047745,t24:0.2102231637):0.7860187483,((((t28:0.4304365828,t16:0.5733502247):0.06438441999,t20:0.5793158262):0.4293452476,((t21:0.7361080467,(((((((t19:0…
		[TREE] 34
		((((t10:0.4668325449,(t23:0.6479995884,t3:0.7421235353):0.02630764688):2.303343703,t9:0.2165228415):0.01313685416,t30:2.047252667):0.07641402463,((t17:1.109280686,(t22:0.1078387401,t2:0.07631825876):1.708893508):0.1883075546,(((t18:1.179774186,(t21:1.216607722,t11:0.1994863981):3.225426967):2.262068673,t32:0.06118111248):0.3424350569,t31:0.2357863333):2.247833684):0.1924430287,((((t8:1.426584753,…
		[TREE] 35
		(((((((t16:1.850446069,t24:0.6003072254):0.4912878359,t29:0.5588694834):0.7989404522,t11:0.1646724699):0.991375966,t6:0.05141643213):0.3806778507,(t5:1.139022947,((t26:1.649705137,t7:1.059888452):0.558755561,(((t17:0.248297775,t22:0.4319101624):0.2754658985,(t18:0.06951423231,t21:0.265663625):0.1376164958):1.367592841,(t15:0.4405022732,(t32:0.09164101933,t13:0.7841453995):0.2295983639):1.55201620…
		[TREE] 36
		((((t20:0.2508156034,t28:0.7424881353):0.1453800694,t19:0.0506227687):2.127635503,(t14:0.03691918664,(t12:0.8227292174,t26:0.08025833208):1.006470099):0.05355484914):0.3663699452,((((((t7:0.5282160552,t15:0.1466630334):0.4788018506,t24:2.466625194):0.1382400698,(t25:0.4831892033,t32:0.3567316994):0.052199794):2.988568791,t23:0.8228762132):0.2056872735,(t16:0.05936483049,(t9:1.981415013,(t29:0.146…
		[TREE] 37
		((t13:1.1347097,t17:1.176389645):0.08755383438,((t4:0.6213957396,(t22:0.3185694196,t12:0.545329114):0.9351551243):1.041461531,(t27:1.036234921,t24:0.02711472317):0.6930381111):1.223805038,(((((t6:0.5759112594,t31:0.02028736135):1.528948379,t20:1.400661435):0.8974940918,(t9:0.971214957,t11:0.8593446439):1.219545953):0.7880157445,(((t15:0.07544795779,t5:2.649511165):1.324900112,t10:1.004428492):1.0…
		[TREE] 38
		(((((t29:0.909333195,t12:1.707646481):1.614443964,t13:0.3686420851):0.5058217537,(t32:0.1119557383,t15:1.825174651):1.917177475):0.3789638939,(t31:0.2310145167,t20:0.2757730894):0.9038359266):0.04452516703,(((((t16:2.599690025,t4:1.147288475):1.150795834,(t7:2.311038243,t6:0.8729068321):0.2324255914):0.4123052513,((t23:0.8191307761,t3:0.8939985368):0.009187938861,t21:0.8100399174):1.546657437):0.…
		[TREE] 39
		((t16:0.359031716,(((t9:0.04956970643,t22:1.060400943):0.1242065096,t1:0.1583546763):2.07277583,(t31:0.6884361171,((t21:0.3576615338,t2:0.1348380537):1.157319336,t18:0.07023097302):0.4505117822):0.3508416647):0.4527639124):0.3283151676,((t29:0.8474472235,(((t17:0.3593612311,t7:0.2371639481):0.6499609562,t3:1.043809406):1.117444106,t30:0.5828046617):1.996703312):0.07347636756,((t28:5.376706721,t12…
		[TREE] 40
		(((((t18:1.174093074,(t6:0.1228655044,t9:0.3152110694):2.31036731):0.001589336131,t32:0.09568739786):0.6298013093,((t15:0.03607527056,(t22:1.239864397,t19:2.330196422):0.9173075936):1.32879418,t29:0.3538754511):1.075841878):0.1728328369,((((t24:0.06463339372,t10:1.310712814):0.2651544499,(t1:0.2848771195,t16:0.5740981604):2.31845162):0.4936831123,(t26:0.8615885457,((t12:0.06682737934,t8:0.6064537…
		[TREE] 41
		(((t29:0.2099481067,t13:1.277838423):0.2281320855,(t1:0.9424753399,t16:0.3891962353):0.2488018543):0.4344748438,(((((t6:1.154260464,(t32:0.5395028727,t21:0.4065874199):2.369256514):0.2883664705,(t10:0.2206302117,t12:0.1826300322):0.2916888763):0.1129986796,((t9:1.698312918,t8:1.055859107):1.588022248,t30:0.4106169965):0.01711891516):0.04134140264,t28:0.1284406777):1.739124618,(((t17:0.2933070817,…
		[TREE] 42
		(t32:0.1630868837,((t18:1.64148305,t11:0.1802224828):2.964465758,((t13:0.2012532604,((t20:0.5366826734,(t14:2.412638457,t28:0.5557852089):0.3664253887):0.3399346396,t1:0.762231707):0.4863590063):0.8813628659,((t3:0.09106604319,(t15:1.088708058,(t22:0.378896334,t12:0.3242963115):0.06048053101):0.2796745847):0.2805656563,t30:1.399260876):0.7533876714):1.109805507):0.1827594517,(((((t17:0.4981474098…
		[TREE] 43
		(t10:3.800480542,t16:0.1433381802,((t19:0.4257523796,(((t14:1.249191316,((t13:0.8911454656,t15:2.466863056):0.1696302193,(t27:0.1542428513,t7:0.8440599184):1.647521343):0.3535933078):3.331488241,((t6:0.437826766,(t17:1.456299019,t32:0.1495805728):0.05913500871):3.246921013,(t1:0.541311006,t5:0.3999240977):0.6464191341):0.1499116795):0.4540987285,(((t2:0.03801750869,t25:0.671495896):2.655450361,((…
		[TREE] 44
		(((t2:0.5709362539,t16:0.297304238):0.7642829235,t31:0.2395212345):0.1886509302,(t19:0.5694693597,((((t27:0.9274700453,t28:0.06296181685):2.614797231,((t32:1.31567599,(((t30:0.342472014,t20:0.4343861114):0.7511619584,t17:1.290914078):0.5556636101,t1:0.1989483389):2.444037855):0.2322830727,((t8:0.06779040676,t13:0.2862402145):2.941528009,(t9:2.012444874,t4:0.5975897143):1.641561255):0.2718635335):…
		[TREE] 45
		((t9:0.5114078866,(t28:0.1533271316,t19:0.3245988499):1.609727151):0.366242288,(t10:0.5764236417,(((t30:1.30011172,t3:0.3160499541):0.3972010342,t32:0.3974728326):1.793138582,(((t20:2.189041914,t25:0.3145721112):0.2872225773,(((t17:2.472142965,t11:2.958227414):0.03962880769,t22:0.5789090457):0.101926304,t21:4.36676255):0.126214917):0.1341206415,(t5:0.3006587598,((t8:0.131481291,t23:2.367494072):0…
		[TREE] 46
		(((t25:0.2326997742,(t3:1.569385128,t5:0.3054553848):2.127841244):2.733920295,(t14:0.4577658898,((t27:0.1262980656,t30:0.5963766222):0.9769442609,(t24:1.179241386,t2:0.9833982358):1.048534323):0.4911846376):0.432336504):0.8275490931,((t15:1.969717329,(t19:0.6609593604,((t26:0.03395811911,((t17:0.5914058717,t29:1.044442176):0.2227335339,t20:1.209932608):2.669291377):0.2425358556,t23:2.5239856):0.1…
		[TREE] 47
		(((t2:3.261748414,t19:0.04270391296):0.4884697175,t17:0.199124572):0.286816413,((t16:0.3858488892,((t18:0.6237541504,t10:0.08022009775):0.2068104394,(t13:0.6410389428,(t3:0.08339394239,(t12:2.887054167,t8:0.376514246):2.552600447):0.2137786628):0.004767433158):0.3510830377):0.4285193008,((((t23:1.174291884,t14:2.302151868):0.4537420236,t15:0.4726684075):1.240138466,(t28:3.172692394,t20:0.08760127…
		[TREE] 48
		(((t20:0.4544890055,t4:5.130105303):0.6488973876,t16:0.707053831):0.3724800127,(t15:0.6570529544,((((t25:0.0001577344069,t2:2.096679129):0.296047811,t13:0.01193690155):0.1149664526,(t24:1.029887188,t30:0.7241777707):0.1424249176):0.01972455895,((((t23:0.7631434045,t22:0.4477065923):0.5216478371,((t9:0.3955925817,t5:0.6166970121):1.12943616,t32:2.626986346):0.2201858698):0.5431783354,(t19:1.308668…
		[TREE] 49
		(((t9:1.611354664,(t29:2.612424038,((t22:0.8367663542,t10:0.1507214731):0.8946188546,t16:0.4232739787):1.007225522):1.12445844):0.990386878,(t19:1.060176269,t2:0.07671080081):1.476496667):0.2154417911,((t6:0.0228910654,t3:3.449420185):0.5057734512,((t23:3.555502479,t11:0.4244110705):2.639853829,(((t18:0.8705340238,t13:1.450278203):4.395126893,t26:0.7100235978):0.07523709565,((t28:0.330497391,t21:…
		[TREE] 50
		(((((t32:0.7092132263,t17:0.2776552678):0.01564950944,((t8:0.1994111418,t23:0.2859159886):0.4403782198,(((t28:1.611987682,t25:0.04624902291):0.790372933,(t18:1.557945905,t5:0.1277824082):0.2612481325):0.2170683401,t9:2.491979786):0.8788544723):0.1470821887):0.7061460637,((((t20:0.6786429073,t19:1.09197515):0.8681057265,((t30:0.1075480558,t13:1.905644957):0.5661899488,(t4:1.367292682,t16:1.4786279…
		[TREE] 51
		(t16:0.1402686168,(((t13:0.3350697276,(t29:0.8624937172,t15:0.1826380827):0.08027024398):1.629291166,t17:2.220784155):0.8820772657,((((t6:0.01625549729,((t21:2.441730921,(t22:0.6860827171,t18:1.247229562):1.310001025):0.7017101561,(t2:1.532013974,(t19:1.982440215,t5:1.525418199):0.009496429993):0.01517840545):2.416746652):0.8788023849,(t24:1.085131151,(t26:0.002973897674,(t20:0.09467808979,t3:0.3…
		[TREE] 52
		(t19:1.580847192,t29:0.3760487669,(((t21:1.261349581,(t30:0.3809871037,t11:0.6127502242):0.2956567884):1.253470133,((t18:0.6789277361,t15:0.6452464695):0.6574897591,t1:0.1496711083):1.082458991):0.8687332939,((((t12:0.8287245398,t16:0.1471952266):0.9111033331,(t20:0.2211281023,t32:1.298843206):0.1769822527):3.546824667,((t17:0.9974974189,((t28:0.6895904495,(t3:0.03550447489,t26:0.7794315824):1.38…
		[TREE] 53
		((t7:0.05009252949,((t28:0.186612239,t16:0.7673206834):0.2233779793,(t17:0.8873530536,t25:2.703303447):0.8358514538):0.4407077443):1.776853805,((t29:2.451451725,t22:0.4964047131):0.6857162623,t18:1.442196437):1.196983718,((((t27:0.2405307633,((t1:0.5009823042,t26:0.2519175222):1.47209848,(t20:0.0781505616,t31:0.3680098876):1.755097664):1.047218628):0.7373749702,(t13:0.5183665564,((t5:0.6628598586…
		[TREE] 54
		(((((t4:0.5168402971,t32:1.035715645):0.1304041021,(t7:0.09295576788,(t31:0.7788212201,t16:2.179550693):1.367447273):0.6879675742):0.3308081663,((t2:0.8840770905,t20:0.774992565):0.5286694659,(t21:1.031159845,t3:1.838035517):1.286045553):1.172646921):0.001689608139,((((t5:2.334390218,t12:1.064829664):1.436653356,t10:1.032398009):1.3640323,(t24:0.6951741074,(t9:0.5323726771,t18:2.359252882):1.0200…
		[TREE] 55
		((t20:0.1947424855,(t10:1.279931701,(t11:0.4337183663,t15:0.5598636967):0.824685047):0.9543292734):0.6441094245,((t3:0.4802638419,(t18:1.196770674,t31:0.04327501454):0.6635882659):0.9516620769,(t6:0.4324879007,t16:0.898239437):0.1338542121):0.1208937894,((((t24:0.843668133,((t4:0.2086796508,(t28:0.2975008519,t13:1.002119614):0.9669428952):0.4620708203,((t29:0.8975465776,(t30:0.6131293716,t22:0.64…
		[TREE] 56
		(((t3:0.2624344479,t32:1.876478738):0.2243247373,((((t20:0.6216827795,t28:0.1780146093):0.2992576102,(t8:2.162445358,t6:1.67246392):2.018717761):0.5571504128,(t9:0.0831123793,t12:0.2191386087):1.385539901):0.5585462492,(((t5:0.7019600155,t10:2.099523746):0.5344949437,(t30:0.1550171921,t23:1.789258822):0.06180331169):1.635076978,(((t26:0.07428508351,t19:1.188326235):0.2174989479,(t18:0.8013873741,…
		[TREE] 57
		((t25:0.4690460552,((t18:0.7167144429,(t20:0.3629009348,(t3:0.7397530008,t8:0.488677802):0.971423569):0.04772161861):1.005057113,(t28:4.48573574,(((t12:0.5254734841,t10:0.1059430034):0.1573545123,t32:0.165670745):0.7013284901,t13:1.079474224):0.6082903653):0.276891931):0.8500134002):0.3555761735,(t16:1.300770938,t26:2.306906937):1.371736879,(((t14:0.9626157434,(t6:0.3638277145,t7:0.4245267222):1.…
		[TREE] 58
		((((t10:2.359302833,(((t23:0.5651144607,(t20:0.2490562638,t27:3.844847565):4.205907752):0.9117523488,(t14:0.6719950454,t24:0.2600620964):0.4072432112):0.8822942812,((t15:0.499148672,t13:0.7311399496):0.1579141065,t11:0.7713416623):1.240479477):0.7228279259):0.01049420954,t2:0.08772496827):0.03008325884,(((t18:1.951725772,(t4:2.269971973,t8:2.676996272):0.7347303283):2.287356422,((t9:3.82697455,t2…
		[TREE] 59
		((t28:0.7859827603,(t7:0.1772138921,t6:0.199808742):0.150662859):0.8644851857,(t26:1.340876466,t8:0.463513852):0.7126255452,((((((t1:3.394482111,t32:2.175649545):0.9672702247,(t25:1.563428927,(t9:0.2409453074,t16:1.161411521):2.262085705):0.04028452362):0.1503784685,((t18:0.8237098695,((t3:0.008787020226,((t27:1.161981686,t4:0.8054416397):1.837325764,t30:0.1750219314):0.06159026261):2.022984922,(…
		[TREE] 60
		(((t29:0.2629853166,t15:0.4007053138):0.2652377044,t28:0.7027281716):1.625009481,(t18:0.03296562075,(((((t9:0.5159552117,t20:3.044612205):0.7134101396,(t17:0.9354923826,(t25:1.277679976,t24:1.708522712):0.8107752071):1.286464802):1.612209277,(t6:2.730390911,t2:0.6126416204):3.708754038):0.1255879042,((((t27:1.608417709,t26:0.6425714652):0.04633323912,t31:1.117670796):0.3509155303,t10:0.0064091949…
		[TREE] 61
		((((t29:0.3215564928,t17:0.8458868198):0.1545084949,(t3:0.4437479233,(t6:0.04201377277,t15:0.2490834671):0.7796065796):0.07598213647):0.4596639636,(t21:0.7324700306,t5:0.9694948956):0.8361327956):2.288805907,t32:0.7029537583,((((t23:0.2595733603,t19:0.9629511567):1.811264046,(t2:3.859921498,(t27:0.03700778305,t22:1.075725743):0.2553828451):0.09013653471):0.4237511486,t1:1.165851024):0.1796042879,…
		[TREE] 62
		((t24:0.6829990551,(((t19:0.4062814296,((t6:0.5695813555,t20:0.9150821874):0.6327385982,t12:0.008514006919):0.1680907414):1.421631895,t28:0.373078527):0.2684621947,((t4:0.4746332911,(t13:1.9954295,t29:0.3143786209):0.6830437716):0.5099706155,(t26:0.1578087154,t15:0.6252568693):0.8119106864):1.960694839):3.657895585):2.430722577,((t22:0.3979494267,t5:0.830952973):0.2296180866,((t10:0.7854864533,t1…
		[TREE] 63
		(((t30:0.1384617592,((t7:0.6457499404,t13:1.793526251):0.9320376069,t17:1.148007226):0.6282267826):0.1189490558,t9:0.1121343012):0.9212999077,(((((t26:2.36327061,t18:0.9378871513):0.02218022815,t12:0.03638357401):0.6517806045,t19:0.3460316224):1.349744636,((t16:1.79554131,(t23:0.4688772459,t6:0.4069814887):0.7034741972):1.18766473,(t15:4.725538823,t24:1.021476913):0.4619930721):0.1123682197):1.24…
		[TREE] 64
		((((t14:1.366198894,t28:0.1866044313):0.1259030112,(t15:0.4339993719,t9:2.588082909):1.125010847):0.39388178,((t19:2.4356265,(t11:0.04724270414,(t16:1.378319808,t4:0.624033689):2.364286613):0.6548920465):0.5994954466,t22:0.9543216572):1.109471254):0.08845377734,((t13:0.2760388946,(t20:0.006519403891,(t8:0.155361884,t21:0.5900815908):2.056489126):1.904970831):1.55795779,t10:0.224202412):0.32555374…
		[TREE] 65
		((t14:0.5868294006,((t28:0.1859745252,t24:0.09879687761):0.7982752185,((t5:3.044836375,t21:0.4127269462):1.696651495,(((t20:1.051846253,t6:1.338418775):0.1880007616,t15:0.3626171405):1.11813259,t27:0.3275827124):2.571011162):0.09724395726):0.06967333761):0.0878654776,((t30:1.14179869,t18:0.6279131515):0.4741248065,(((t8:0.3059081879,t17:1.811242167):0.1429862009,(t3:1.011409553,(t26:0.1964209965,…
		[TREE] 66
		(t21:1.301930027,((t27:0.9834313325,(t19:0.04513549211,t30:0.7670182179):1.487224334):1.893905775,((((t10:0.07383717834,t9:1.207897786):0.09704622335,(((t23:0.2804608678,t4:0.6407637359):2.180127127,(t24:1.432354842,t12:1.512185048):0.7402859691):0.7881258346,((t28:1.4636508,t1:0.01920520291):0.4679707423,t11:2.734559801):0.6558705237):0.1648338488):0.6436536339,(((t22:0.2989843779,t6:0.215122203…
		[TREE] 67
		((t8:2.254726774,(t2:0.005810273229,(((t14:0.1077734966,t12:0.7371415647):0.6099186306,(((t18:0.6325865651,(t20:0.6392124146,t29:0.09291873075):1.959436867):1.279728081,t28:0.1667311595):0.7236902044,((t24:0.3225136815,(t30:0.06554529514,t23:0.2432848808):1.723039018):0.2647882135,t10:1.557031113):1.879499426):0.1779076512):0.5708694478,((t13:0.7656848792,t9:0.0001586017315):0.1830401864,(t19:1.9…
		[TREE] 68
		(((t24:0.3942295311,t23:0.2450560023):0.9272219826,(((t20:0.02745079499,t30:0.9623558067):1.381488343,((t6:0.6507663267,t3:0.6327992477):2.669892106,t17:0.9004787231):1.95059158):0.3381259786,((((t32:0.1701729533,t12:1.030423459):1.866965285,t11:0.1955692754):1.092417828,t2:0.100571372):0.08499659077,t14:1.565567214):0.06605395471):0.07302512178):0.8565099646,((t21:0.3129823376,t31:0.7543873484):…
		[TREE] 69
		(((((t27:0.7604225224,t31:0.4822596936):0.4862714555,(t24:0.4365742449,t16:0.7139098122):0.4984239208):0.5584106282,(((t3:0.02387311216,(t28:1.292687164,(t23:0.8182956437,t30:2.565970868):2.591941487):3.646131167):0.1270770519,(t15:0.1035798551,t22:0.3125163948):0.3395640792):0.1072726473,(t18:0.389997853,t7:2.744311809):0.8295684961):0.7757822647):1.857871566,(t21:0.2803563649,t5:0.7804304493):0…
		[TREE] 70
		(((t23:0.8691466596,(((t5:0.6937504394,t30:0.4288723129):0.2767056017,t6:1.367612653):0.07698655886,t28:0.6174378336):0.5758790013):1.208828139,t22:0.7231772993):0.3272563333,((t20:0.5078118443,t29:0.3239399994):2.711392131,t15:0.09015529083):0.4346110171,(((((t31:1.970835734,t4:0.02871888479):0.2234983187,(t2:0.3642434255,(((t26:0.3605032018,(t9:0.2431034666,t10:0.2862308125):0.986155912):0.5339…
		[TREE] 71
		(t23:0.04010836216,((t26:0.2521066031,t28:0.7724773399):0.6253262552,(t12:1.569557995,(t19:0.4617866254,t2:1.208911797):1.466966783):1.91614028):2.536668732,(((t31:0.1403858078,(((t29:0.6923107672,(t18:0.6915841295,(t8:0.9123599054,t10:0.7917478681):0.5832429832):1.155695855):0.3248082655,(t9:0.2363198445,(t27:2.605655725,((t11:0.9115652396,t24:0.05402843575):1.262685755,t17:1.540264832):2.058620…
		[TREE] 72
		((((t12:0.3522361621,t32:0.239860599):0.2322316308,(((t17:2.215400913,t25:0.3472917225):0.1099776557,t4:0.5984179876):1.866791544,(t24:2.07599987,t22:0.201522943):4.251929227):0.9017381076):1.661265618,t31:2.056525644):0.4880288792,((t8:0.8918162209,t30:0.3481098976):1.149171698,t29:2.582417302):0.88885154,((t14:0.5509300771,((((t5:0.187358393,t27:0.1454784154):0.8469400524,t15:0.09528676058):0.3…
		[TREE] 73
		(((t30:0.4641175988,t26:0.01823522564):1.630765411,((t16:1.16288935,t14:0.4956126012):1.184767547,t31:0.1947751406):1.218334535):0.2466081358,(((t12:1.732764837,t8:2.101035148):0.2758748615,t4:0.1813535835):0.4619894184,(((t2:0.5920750161,(t29:0.4868504675,t32:1.197047747):0.1881106172):1.151804448,((t23:0.3189828245,t18:3.101469665):0.5191120744,t15:0.02652240593):2.149603545):2.063246207,(t3:0.…
		[TREE] 74
		((t10:3.813560055,(t5:0.02970031428,t15:0.0340790404):0.3923125991):0.04193994919,(((t7:0.767163873,t19:0.6016514064):0.9833742425,t20:0.3606456965):2.569700093,(((t17:0.6772280058,t3:2.031962527):0.6770010118,t23:0.3988100686):1.354548755,(t32:0.7039249981,(t13:4.021848248,t4:0.8162845494):0.1823353701):0.0349063437):3.715018862):0.9250599204,(((t28:1.271652538,(t27:0.5072499621,(t9:0.7811447978…
		[TREE] 75
		(((t6:1.162838585,t29:0.01638381055):3.830310662,t12:0.077898313):1.285551216,((t14:0.9171626843,(t4:0.7162482245,t15:1.946889113):0.9680253723):1.049261304,((t26:1.844379295,(((t2:2.758438292,t32:0.0167488042):1.098723412,t8:0.4671839868):1.920163367,t3:1.38453216):0.6225449646):1.771703972,(t30:3.08680715,(((((t31:1.145331316,t22:0.3582599658):0.6349628908,(t13:1.075930467,(t25:3.830310662,t27:…
		[TREE] 76
		(((t2:0.188246996,t28:0.219262214):0.4763610469,((t19:0.6861075014,((t27:0.1771660672,t24:0.497122322):0.7370840722,t1:0.2241617296):0.6226969778):2.226749579,t17:0.705793107):0.1196835617):0.7173446194,((t26:1.095462048,t6:0.4814709526):0.187975207,((t11:0.7344251915,t30:3.208186659):0.3560065766,t22:0.5353227856):1.749257228):1.247662033,((t12:1.367746766,(t3:0.2646828177,t14:0.4104672039):0.21…
		[TREE] 77
		(((t14:0.450084618,t27:0.002794036778):0.9158543222,(t30:1.037107619,t21:4.547311488):0.7973005078):2.377243802,(t25:0.3358789542,t22:0.835829761):0.1787367553,((((((t26:0.6640043738,(t19:0.2592182575,t31:1.335217895):1.503719077):0.9180884939,(t17:3.423589868,(t1:3.162443042,t13:1.941648819):0.3527043548):0.2547203655):0.1513656083,((t4:0.8144396443,t16:0.512172565):0.007694765402,t8:1.294382724…
		[TREE] 78
		(((((((t23:0.04313847263,t31:1.081411055):2.307123337,t3:1.765519671):1.008238321,(t12:0.3803246509,t6:0.2773211858):1.767279223):2.511497763,(t7:1.461671066,((t13:0.6801010534,t1:1.223716873):0.6034505391,t22:1.289318573):0.4020418375):0.2205302896):1.200309823,t9:1.041618965):1.313328475,t30:1.445188798):0.05280665332,((((t21:0.4148601972,(t2:0.1940436329,t17:0.2699250362):2.081420835):0.485308…
		[TREE] 79
		(t6:1.070594579,(((t16:0.2028505239,t10:0.2775038839):0.342899266,(t22:0.6298361719,t2:0.1191424225):0.03982392867):0.2435969915,t26:0.4472058613):0.05569506518,(((((t11:1.025858657,t27:1.689998087):1.015473196,t18:0.23359912):1.179589754,(t5:0.2284486883,t8:0.5168566735):0.1673533408):0.02828077786,t7:1.097310237):0.8996646124,(((((t21:0.0421305603,(t25:0.4017341545,t9:0.667593403):0.8670889178)…
		[TREE] 80
		((t8:0.6326061929,t18:0.2915896128):0.5344903313,((t12:0.5195483904,(t13:2.049379826,t4:1.193942994):0.132814916):0.2277570342,t32:0.8461796804):0.6937564159,((((((t11:0.801742453,(t5:0.6860925693,t23:1.297009966):0.7790456236):0.09427076171,t20:0.2794312968):0.1532094572,t15:0.1671208983):0.5563600767,t26:1.688578727):0.9088954388,((t27:1.419993785,t24:1.43188218):1.816524306,(t28:0.9830758903,(…
		[TREE] 81
		((t20:0.2729316928,t10:0.6680562173):0.1732988238,(t21:1.293013752,t16:1.12272471):0.02013476385,(((t24:1.341272983,(((t31:1.028243278,t14:1.088119415):0.05891264457,((t27:1.716323866,t4:0.391735943):0.8658245289,t25:0.8721411562):0.7399535725):0.7840921665,(t3:0.2366922424,t7:0.5514026145):0.3826474099):0.7255799509):0.9908900889,((((t26:0.5181830475,(t6:0.4106352709,t29:0.2046329782):1.40363733…
		[TREE] 82
		(((t29:0.1388987076,t18:1.34162984):0.3740980802,((t6:0.1572225894,t9:0.07102937997):0.8033479343,t15:0.09680854587):2.287493284):1.230613863,(t10:0.3432081868,((t20:0.3711213275,t8:1.40845203):0.01459508506,t31:0.03059544141):2.922172554):0.1854091609,(((((((t5:2.668963601,t13:0.4266388887):0.03815879609,(t28:0.4160254162,t25:0.5646310223):1.075262541):0.2614716415,(t26:1.190064455,t3:0.54165845…
		[TREE] 83
		(t26:0.9820996127,(((t20:1.115231461,t23:0.3281606933):0.0948064581,(t15:0.1137097676,t11:0.231093751):0.1638319619):0.3235310019,t10:0.8388328186):0.5213873374,((((t12:2.615467965,t4:1.370944397):1.204230886,(t27:0.8287161438,t25:1.597067521):1.324335461):1.866037543,(((t24:0.02516221545,t19:0.05714990565):3.711316277,((((t3:1.733737026,t7:0.5930216608):0.05593510654,(t6:0.4813733129,t2:0.982099…
		[TREE] 84
		(((t3:1.022367929,t22:0.7073262906):1.548514979,t6:0.1635341575):0.03918895177,((((t4:0.01854139662,t29:0.1195742415):1.179699485,t21:1.119948824):0.7991679609,(t5:0.06109326059,(t16:0.4044538184,t11:0.2014932237):1.295169765):0.09821400704):0.9459873627,t18:0.197374167):0.3900364014,((((t24:0.0219435625,(t12:0.9237306445,t26:0.6591081387):0.8638944069):0.5584021948,(t8:0.1280900646,t28:1.8113419…
		[TREE] 85
		(((t15:0.3697038901,t19:0.9147323329):0.5898047867,(((t7:0.3989719431,t26:0.5807960437):0.6301398126,t8:0.2579264716):0.4508232186,t1:0.6109387629):0.8722852381):1.3610146,(((t17:0.6064790119,t20:0.01054712577):1.053020358,((t21:1.717336627,t6:0.04046525579):0.4556932693,t32:0.5931698008):1.089061502):0.3985232688,(((t25:0.4628809159,t11:0.2069692929):0.3549810944,(t29:0.3460960762,t10:3.35258422…
		[TREE] 86
		((t22:1.046874702,((t26:1.156726788,(t32:0.2813073776,t5:2.986084523):0.7865693355):1.698599194,t28:0.1674158397):0.2593324069):1.059808265,((((((t14:0.3558577044,t1:1.582563406):0.4614375245,t16:0.4553420451):1.373813599,t10:2.170471908):0.05120589618,t31:0.3524866393):0.2075644873,t24:0.03034785343):0.4255442931,(t25:1.062415775,(((t12:0.698902838,(((t17:0.4696319213,t3:0.5296840189):0.03407038…
		[TREE] 87
		(((t20:0.04214079678,((((t28:0.06739321778,(t9:0.353224264,t13:0.8581152032):0.6432724765):0.2231629954,t17:2.54270663):0.2260195629,((t24:0.5266650728,((t1:1.0290891,t3:1.223633385):1.579776938,t15:0.8730903634):2.922745596):0.6720579584,t23:0.1755175987):0.1915906203):1.368465113,(t27:0.7148679777,((((t7:0.06703059294,t14:0.4439958315):0.9045074673,(t21:0.5257319078,t10:1.276277055):0.693096645…
		[TREE] 88
		((t21:0.1000858983,t20:0.9901768644):1.60713042,((t5:0.1192057512,t26:0.004945741384):0.1641901755,t29:0.9363837501):2.471965711,(((t3:0.6034299178,t7:0.5144736528):0.633534642,(((t30:0.5623218986,t12:2.987669355):1.647438526,((t1:0.1297464596,t25:0.1351377922):1.668698693,(t22:3.810065863,(t10:0.02561355644,t15:0.2221114429):1.447357767):0.2544628773):0.9031549698):0.07035838894,((t13:1.69020991…
		[TREE] 89
		((((t30:0.3109015176,t11:4.061111537):0.792400212,(t3:0.1311624444,((t22:0.2813674122,t20:0.1091923129):0.4767856792,t19:0.09719707832):3.11298749):1.345709056):1.501343548,t8:0.2649447945):0.9819424782,(((t24:0.6748047665,(t17:2.325139756,t7:1.097246316):3.412848256):0.9454190213,((t14:1.798450888,((t4:0.233626037,(t1:0.2293731741,(t10:1.374326189,t16:1.856331942):0.07143819646):0.5026881504):0.…
		[TREE] 90
		(t29:5.027821202,(t6:0.7337714599,t11:0.4265588967):1.215228107,(((t24:0.6353779506,(t19:0.439037967,(t7:0.5903615603,t22:0.5564855989):0.3100685179):0.5953161047):1.106051054,((((t25:0.519955364,t14:1.245074416):0.02447455813,(t20:0.4694426037,(t13:1.680470196,(t9:0.7931189023,t4:1.895450395):0.8011782922):0.2968198176):0.08273864655):0.146387163,((((t27:0.5202629894,t1:2.928141725):0.580777835,…
		[TREE] 91
		((((t26:0.2527376082,t20:1.233669814):2.36266352,t30:1.803159681):0.4155431769,((((t7:1.139159447,t16:1.15170479):0.6690141372,t22:2.783487315):1.255374949,(t3:2.513883029,t18:0.3835865723):0.3189478637):1.754345723,t17:1.049296845):0.06037239038):0.9736441946,t8:0.3005606917,((((t24:0.2056048688,((t4:2.310728496,t19:1.014846566):1.4220787,t21:0.1016789608):0.6343689595):1.574896181,((t13:0.66751…
		[TREE] 92
		((t18:0.2896590694,t32:0.8478326236):0.6486562291,((((t6:0.3951144344,t26:0.5575089089):0.3140174855,((t10:0.04653667827,t5:0.2679536151):0.08321648819,(t2:0.7358638406,t31:3.480729052):0.6556243786):2.743860892):0.05451439659,(((t29:0.6488040042,t8:0.4864513348):1.801716909,t21:0.7578526851):0.1430129064,(t17:0.3527648555,((t4:0.3284290333,t3:1.137979558):0.5960867091,t15:0.7171765774):1.0961780…
		[TREE] 93
		(((((((t11:1.246405042,t7:0.345197097):0.4705032059,t2:0.646526556):1.33839461,t32:0.1485634078):0.2894853932,((t9:1.502131597,t29:1.875576433):0.1019443843,t24:0.498252629):0.0784039275):0.001680818736,(((t27:2.611471988,t4:0.1294918208):0.9277018301,t13:0.5508130674):0.4630640117,(t28:0.05931655313,(t19:0.03628056239,t5:0.8149488937):0.7943611282):1.062824284):1.763617791):2.370044618,(((t12:0.…
		[TREE] 94
		((((t28:0.04035611852,t16:0.2277539791):1.25718088,((t10:1.317565305,t31:0.1523071401):4.058697821,((t30:1.224341046,t6:0.2215033618):2.833253849,t5:0.2866491749):0.06887410016):0.6855946585):0.9007551201,(t18:1.133698557,t26:0.3754807534):0.53770936):1.741988776,((t11:1.241147038,(t8:0.4826866862,t15:0.9350954902):0.5104655938):0.7776367367,(t3:0.3966682238,t1:0.04460403586):0.5218754805):1.7326…
		[TREE] 95
		(((((t31:0.2719523438,t30:1.0269195):0.8415681374,t23:1.325654977):0.8820502799,((t19:0.1329074934,t18:0.1979082597):0.4265361885,((t8:0.04184314579,t10:0.245270016):0.3767075636,(t4:2.544791075,t16:2.341403017):1.723896866):1.071597555):1.796887998):0.06647537104,t29:0.6098011171):1.47411791,((((t9:0.3479423192,t28:0.7911268436):1.782153424,(t17:0.5627067036,t7:0.3530157007):0.4483313076):0.5571…
		[TREE] 96
		(((t30:0.6404285561,t5:0.0473435661):0.2822343836,t1:2.966869786):0.08393039842,t32:1.167863755,((((t2:0.5701968164,(t3:1.727330415,t14:1.088271637):0.5153142439):0.07077487337,(t11:0.4602735753,(t29:0.9297622221,t18:2.2500092):3.301275131):0.05663584629):0.1864439171,(t4:0.9500102894,(t10:0.1192216534,(t17:0.491849591,t20:0.4806871316):2.319340971):0.4554210911):1.355771377):0.4525168322,((((t9:…
		[TREE] 97
		(((t12:1.555180402,t2:1.438317328):0.1398823026,((((t16:0.3062294216,t7:0.01749790054):2.263839551,t3:0.2082271242):0.2912075692,((t19:0.4826915675,t28:0.9027794361):0.7052372531,(t29:2.355338146,t32:1.759051189):0.4548214404):1.259249725):0.7762854785,((t31:2.993332582,t10:1.473375194):0.724593732,t21:0.05486059812):0.2360975341):0.3642268236):0.7887341997,(((t24:1.165714867,t30:0.03465320444):1…
		[TREE] 98
		(t14:1.863588929,(((((t19:0.1478608008,t32:0.08202778461):0.7950822608,t9:0.3946989499):0.001887903624,((t18:0.04549125617,(t26:1.78682288,t7:1.993127153):0.4323452141):0.2500197054,((t10:1.060804778,(t22:1.516485567,t15:1.594044591):1.017336849):0.5925503902,(t29:6.050143712e-05,t3:0.03306487617):2.429244035):0.7235287167):0.08597615652):0.6637269101,((t11:1.289971468,t25:0.2140263906):0.1363909…
		[TREE] 99
		((t16:0.3965261044,t17:0.543678882):0.1175157959,(t21:0.6678966642,(t31:0.07537611116,t5:0.09781751495):1.222319319):0.5752174747,((t12:0.4886203641,(t14:1.487075503,((t9:0.1102271642,t28:0.8414304716):0.4505976653,(((t10:0.2950934596,t13:0.2911256531):0.4252534605,t7:0.5587606668):0.2867623207,((t18:0.08287371334,(t6:0.02738911533,t4:0.09236387303):0.6590405798):0.1699004485,t15:1.342647986):0.0…
		[TREE] 100
		(((t18:0.2149204026,t31:1.623059897):1.935035701,t13:0.3908300257):0.8382324091,((((t15:1.445352154,t11:0.421155622):0.2535205193,t30:0.2008424805):0.8213019766,(t32:0.6567467756,t2:1.002060912):1.297420257):0.03786056978,(((((t17:0.09823599731,((t12:1.383351666,t28:0.3160765179):0.584691258,t6:1.27294331):2.060029028):1.472011917,t9:0.8977707796):0.5151315539,(((t14:2.178848933,(t3:0.8382324091,…
	1	[TREE] 1
		((t10:0.2553017003,t2:0.5846246155):0.5417692466,(t21:0.9359330274,t31:0.8776618802):0.6302227466,(((t25:0.1981291189,(t6:0.7863566447,(t32:0.02897273505,t17:0.5171085875):1.147759188):2.39925704):0.1337137846,(((t7:1.743191652,t29:1.037932632):1.275003451,t15:0.02395930421):0.1644189183,((t13:0.7302315374,t27:0.1122628129):0.1732198759,(t9:2.117381993,(t1:0.1630415036,((t3:0.4273525942,t30:0.541…
		[TREE] 2
		((t11:1.978465993,t22:0.6190593652):0.3220721707,(t7:0.2876182159,t27:0.2873479971):2.666336661,(t30:0.08667070261,(t6:1.478854909,((t18:1.831859156,((t13:0.2543112678,(t19:2.899923473,(t12:0.6613379684,t16:0.5770746982):0.07676195493):0.3578080926):1.600299105,((t24:0.369032017,(t29:1.281496298,t5:0.4849510397):1.414203416):0.1888501067,((t1:0.741410816,t9:1.206314734):0.4225090658,(t14:0.322072…
		[TREE] 3
		(((t21:0.5035492475,t15:2.511251313):0.3595080986,(t4:0.009390893417,((t24:1.1544248,t17:0.7901776703):0.2530032233,t18:0.6216857354):0.2222860367):1.249657895):0.8957652045,(t25:0.158674075,t27:1.006315731):1.035780209,((((((t7:0.4902008647,(((t2:1.417596352,t3:0.09311617788):0.09734596964,(t1:0.8063966026,t26:0.2479935195):0.08760608466):1.32815225,(t14:0.9667772532,t9:0.4612784102):0.054281117…
		[TREE] 4
		((((t27:0.2996733971,t9:0.1794941905):0.3487649406,(((t16:0.6984423622,((t22:0.1083486119,t3:1.26554555):0.4013858465,t31:1.398600283):0.5574225425):1.426793988,(t4:0.4247096898,(t10:1.436864983,((t26:0.4720022501,t28:1.126369464):2.428493315,t25:1.080137061):2.445110516):0.359777811):0.8145435471):0.5059994305,((t21:0.4765002262,t7:0.03849013755):0.3188209352,((t5:0.334027865,t6:0.5956976842):1.…
		[TREE] 5
		((((((t21:1.083160876,(t14:0.9505162108,t20:0.2763575511):1.469307626):0.7966562977,(t24:3.886678037,t4:0.04534204486):0.5421863496):0.5709768692,((t5:0.3658505199,t22:0.1334430673):0.4814099633,((((t26:0.1750312883,t2:0.001127943514):3.732585555,t25:0.3227386959):0.05788083142,t8:1.995741492):1.107189611,((t12:1.386484427,t1:0.1359994965):0.8255292717,t30:0.2032851726):0.529776488):0.2726049738)…
		[TREE] 6
		(t17:0.03170660511,t2:0.4124239142,((((((t20:0.3682589079,t23:0.5103256939):1.282652935,t15:1.120820335):0.2492101504,(t11:0.3497563964,t4:2.665802387):1.178267109):4.732807684,t31:2.275555799):0.6958352942,t5:1.818937227):3.670971727,(((((t3:0.194065928,t1:0.3501584278):0.4510762813,t9:1.14738633):0.1781160356,t7:0.4521467155):0.2618368734,(t22:3.193877525,((((t19:0.2594743418,t8:0.03170660511):…
		[TREE] 7
		((t6:0.4181094891,t12:0.1505089276):0.2486434653,(t28:0.05977651343,(((t32:3.890767013,t23:3.616306744):3.127763718,t25:2.900304321):2.865248844,(((t30:0.03075077245,t13:0.2495140919):0.009569285903,(t10:0.1988516194,(t9:0.04550324427,t15:0.2894265088):0.9541735854):0.1188188512):0.1164622208,t1:0.09505873406):0.3515416025):0.02085043813):0.1009800832,(((((t17:1.540791847,t24:0.9924565374):2.2005…
		[TREE] 8
		(((t3:2.036358045,t10:0.9333947314):0.2079787784,(t31:1.274652951,(t16:2.006747842,t5:0.7040760414):0.5194065557):0.2334501272):0.4492741143,(((((t22:0.1395780724,(t2:1.260646315,(t27:0.2775860496,t24:0.2119180891):0.4269513651):2.367230205):1.421093741,(t15:0.8868191046,t28:1.002010009):0.5085107917):0.09139481937,(t6:0.643737149,(t13:1.857621962,t29:2.393415594):1.753968462):0.323646722):0.2763…
		[TREE] 9
		((((t6:0.3329906007,t30:0.09532814519):0.6745857224,(t9:0.4662483124,t21:1.182566317):0.4989130083):0.2109887337,((t17:1.121125897,((t27:0.08027494419,(t14:0.5753553971,t15:1.901753694):0.07755455159):1.509187659,(((t2:1.328789202,t19:0.632171473):0.312442154,t32:0.4682760532):1.234055632,(t10:0.06832719641,(t7:1.634610815,t25:0.1012754496):0.006315678557):2.473508525):0.9059214302):0.3048466316)…
		[TREE] 10
		(((t15:0.4925857887,(t6:1.52194333,t8:1.307148776):0.2632157216):0.6195200766,t5:1.956181377):4.174112726,(((t26:0.005643059711,t16:0.02903225506):0.307378558,(t29:1.669561219,t18:0.5339836921):0.3606119526):0.1821417664,t23:0.707957508):0.2549315076,(((t25:0.2399239941,(t11:1.736732965,t3:0.341347632):0.4926531734):4.314629901,((t12:0.6026089736,t9:0.5459438399):0.4512672378,t30:0.7948681535):1.…
		[TREE] 11
		((t17:0.6836964255,t18:0.03006956563):0.1191736045,(((t15:1.311854745,t22:0.01951828785):0.5126373633,t28:0.2812077324):0.2659559483,((t29:0.4229956362,t11:1.073297999):0.863823381,(t7:0.8610955232,((t24:0.05525668338,t16:2.083390633):3.62435559,t4:0.533078027):0.1535097212):0.2596573993):1.739821343):0.2192871538,(((((t25:1.173643047,t26:4.225096435):2.884523481,(t10:1.401924627,t1:0.2299261484)…
		[TREE] 12
		(((((t20:0.2761008896,t2:0.1917148018):1.294543851,t27:0.2738167825):2.462163398,((t29:1.105943087,(t22:3.60516735,t24:0.7413449763):0.6714100372):0.6074903454,((t12:0.7235180301,t28:5.275518441):5.005910322,t26:0.5532819214):5.065390722):0.3470081985):0.5698819524,((((t19:0.1210463899,t3:1.008801992):0.1759147677,(t7:2.046093354,t9:0.2049221345):2.510772345):0.3115442181,(t15:0.01995850587,t5:2.…
		[TREE] 13
		(((((t21:0.06622595992,(t30:0.2654989385,(t7:0.841322964,t20:0.352695202):2.918425336):0.2029828117):1.897492468,(t17:1.312765657,t8:0.8803829578):0.04953454434):0.1944574942,(((t22:1.015584412,t15:3.640941014):0.2030065348,((t14:0.8767230473,t6:0.64280478):1.940952198,t13:2.080452861):1.579562327):0.9804950619,(t3:0.3900636593,t32:1.452068174):0.7129286937):0.6032950331):0.2626129806,t1:0.858133…
		[TREE] 14
		((t24:0.8710291283,((t13:3.518382868,t27:0.2213149779):2.127863565,(t17:0.2203272381,t30:0.3152969861):1.247654242):1.473392898):0.9541779458,(((t14:0.3067028951,(t18:2.134329927,t6:0.0515080814):0.4171301625):0.8610663086,((t28:0.6200416349,t26:0.5918959705):0.3672580216,((t1:1.940867884,t15:0.5610686992):0.3016311319,t22:0.2073651645):0.9502873597):0.3222808223):0.9531762087,(((t32:1.952657368,…
		[TREE] 15
		(((((t24:0.422115685,(t2:1.177534921,t5:0.296395788):0.3727974887):0.3437895542,t20:1.205080774):1.484515484,((t4:0.0387636479,t31:1.057143732):3.569922602,t16:0.5058675883):0.659795878):1.58385625,t26:0.5055398215):0.8037460548,((t29:0.9422185346,t17:0.4486808139):0.1165567781,t22:2.288504131):0.1877033985,((t28:0.1649164542,t11:1.610976608):0.8541448,((t8:0.9452486125,(((t12:0.9164730329,(t25:0…
		[TREE] 16
		(((t5:0.7889890563,t8:2.728678511):0.1748838099,(t23:0.05117835291,t32:1.70768895):0.8073084568):1.7055357,((((t10:2.763171496,(((t14:0.6064981716,(t25:1.792782506,t3:2.140103475):0.1517536147):0.3624676852,t22:1.658507831):1.202017949,t21:0.03574793367):0.7575724609):1.531635269,(t1:2.113589432,((t24:0.7871341468,t13:0.6501070941):1.071496509,t28:0.3641797095):0.7080237316):1.270451371):1.637393…
		[TREE] 17
		((((t8:1.699240014,t27:0.153135411):0.3178476393,(t22:1.091601898,((t13:0.8799371076,t26:0.8447386391):1.38726655,(t1:1.024819062,(t31:2.175861975,t32:0.9145366126):0.1120814773):0.1513168098):0.4224299616):0.6106863432):1.29654225,(((t3:0.9958390146,t7:0.1198101975):0.04534335202,t18:0.773838573):4.350206304,t19:0.3203918127):0.1706071668):0.4642660512,(((t2:0.4457003968,t25:1.216775586):0.96914…
		[TREE] 18
		((t27:0.01152904443,(t4:1.067830608,t2:1.412586355):1.163816712):0.023133234,(t13:0.1301313004,(t15:1.511800609,t19:0.6132400176):1.146610379):0.1721642902,(((((t11:1.328246434,((t7:3.813739171,(t32:1.292716234,t18:0.09623374105):2.351398489):0.2961849193,(t25:0.5028849794,t17:0.4126007244):0.01154625623):1.529345464):0.1106875956,(t14:2.088394811,t26:1.018032197):0.5705386875):0.04069354225,((t3…
		[TREE] 19
		(((t29:1.634180309,(t20:0.3906085142,t18:1.234916839):0.04453662494):0.03489862382,(((t19:0.7108910808,t1:1.470542626):2.932319209,((t16:1.974101942,(t2:2.092147958,t15:0.07992935786):1.211831272):0.9451435282,t32:0.5168625847):0.1778128167):0.6898652655,(((t5:1.185653535,(t11:1.42096719,(t24:1.597962942,(t28:2.178950815,t30:1.26765308):2.137990795):0.03086529158):0.7337159281):1.054420551,(t8:0.…
		[TREE] 20
		(t18:0.6046077111,(t25:0.2807113183,t22:0.844414642):0.6788090696,(((((t24:0.4748366233,t20:1.025530964):1.727389553,((((t29:0.03000403661,((t26:0.4661874832,t11:0.01552610445):2.942996681,((t8:0.9190424714,t16:1.722691949):0.08258492406,t7:0.03084678482):0.9940794194):0.3168465751):2.343375785,t21:0.8011936991):0.06284697074,((t12:2.690497872,t2:0.02135299239):2.878884032,(t3:0.1004238485,t28:0.…
		[TREE] 21
		(((t20:1.823111385,(t30:2.278023166,t17:0.04983408051):0.447752478):1.086195226,(((((t31:0.6211045696,t14:0.4180493285):4.292455078,t24:0.1092552068):1.044135113,(t6:1.09055238,t18:0.5770817832):0.5577906387):0.1645471212,t21:1.012063209):1.465724211,((t9:0.5176355517,(t29:0.2404227923,t3:1.358963154):1.078316697):1.51747443,(t7:0.5478228754,t8:0.09592612305):0.7765293609):0.3921039733):0.0113549…
		[TREE] 22
		((((t3:0.8507506633,((t23:0.4591799513,t21:0.1908233752):0.79700292,t10:0.5705515626):2.033168573):0.2681684741,t16:1.418597861):0.4035942713,(t31:0.475603282,t11:0.852261722):1.227348023):0.6967403823,((((t6:0.8800783255,((t7:0.5753050367,(t20:0.5112366937,t30:0.3646369849):0.2927476009):1.015525081,(t26:1.605457146,((t14:0.08587938605,t9:0.9669264862):0.7457482411,(((t18:0.4035942713,t1:0.26816…
		[TREE] 23
		((((t9:0.6439934163,t31:0.3441764247):0.1736344108,(((t19:2.295544554,((t15:0.4817514513,t17:0.05812780858):0.2170570313,((t2:0.9195939853,t26:0.6630147924):0.3990013339,t11:1.51427163):1.197283264):0.4804194043):0.03936639365,((t4:0.8588689975,t24:1.452158729):2.278704541,t3:0.3700169505):0.3361405898):0.3375767572,((t20:0.7600320158,(t27:0.4389175329,t29:0.1033898217):0.2458652961):0.5710244626…
		[TREE] 24
		(((t9:1.295572909,(t1:0.6827438097,(t16:1.375227298,t25:0.06603033701):0.102353171):0.2643227275):0.7604459412,(((t29:0.8133171591,(t4:2.995805993,t21:0.8030335009):0.2607914349):2.528767744,(t28:0.04323812929,(t10:0.09936765907,t26:1.188226219):0.02256047091):0.1122222217):0.9960910067,t2:0.9495789781):0.2453950932):0.3674305361,(((t12:1.177543292,t19:0.3351468407):2.293729165,t15:1.222793536):0…
		[TREE] 25
		(((t13:0.1994356578,(((t28:1.442033518,t32:1.237624489):0.5591937566,t15:2.109437184):0.8543041103,t29:0.2434541839):0.647231461):0.8469986971,((t22:0.8444206081,(t17:1.178717249,(t26:1.502517549,t1:0.3828226621):0.959402592):7.231202583):0.7783288983,((t27:0.3332138813,t12:2.369422766):0.5295952749,(t6:1.124942075,t11:1.765175892):2.863115713):3.230884984):1.02396084):0.6382228369,((((((t16:2.80…
		[TREE] 26
		((t22:0.357852494,t11:1.150434885):1.255991436,((t18:2.400572291,t7:1.514232237):1.38559619,(((t25:0.09032482162,t8:0.4626342813):0.03060285163,(t4:0.9162619393,(t21:0.9336872473,t17:1.334326161):0.3316542583):1.820828872):0.5581326075,((t10:0.5630080556,t28:0.6345823579):0.1330062468,t12:3.136915818):0.02581157284):0.8205150542):0.1557564643,((t24:0.3304771616,(t20:1.909851052,(t9:0.612156237,t1…
		[TREE] 27
		(t19:0.2541766851,t12:0.7031824451,((t10:4.140623232,((t29:0.4775054464,(t6:0.2353894413,t15:0.3192082164):0.4788947213):1.776802019,t25:0.8722856127):0.4430575324):0.8228314688,(t11:0.9077602863,((((t26:1.086955811,t21:0.5042225192):0.8879893857,(((((t31:1.860215016,t32:0.24428414):2.066977279,t2:0.05431508951):0.2360172737,((t30:1.748276239,t18:0.4287838209):1.122328108,(t16:0.7031824451,t1:0.5…
		[TREE] 28
		(t26:1.817709347,((((t2:0.1456665295,t6:0.04104569741):2.913977749,t32:1.639951607):1.268236315,((t8:0.9669523546,t16:0.9013653869):0.3526436514,((t19:0.7857935915,t24:2.816775858):2.423088612,(t28:0.7067876945,(t17:0.2014558337,t27:0.5012476607):1.025589552):0.05068670167):0.8515278073):0.5947110448):0.5032086135,((t20:0.09013220156,(t18:0.2799335282,t21:0.709669831):1.347196787):0.5537171395,t1…
		[TREE] 29
		(((t14:0.5397383831,t30:0.9519789256):0.2360601011,(t3:0.8759456044,((t27:0.570908807,t19:0.1284735661):1.860784626,(t13:2.04509661,t12:4.113790085):0.4787464539):0.1955809548):1.295558498):2.135981174,(((t22:1.319447599,t9:0.1380295008):0.3274489609,t10:0.180518131):1.23920715,((t24:2.5760045,t7:0.7395632844):0.284229746,(((t4:3.329080596,t5:0.01443084562):0.6175313857,t23:0.7452022771):0.730533…
		[TREE] 30
		((((t10:0.3160367626,(((t15:2.281213609,t27:1.006767637):0.2132094214,t1:0.2571003356):0.1359294357,t14:0.9787371493):0.1535941647):0.2301241293,((t16:2.075437214,t22:0.1312465789):0.421643728,((t6:0.2472690044,t29:4.088822564):0.9995402665,(t3:2.377119498,t30:0.3015771979):2.34916131):0.4108804404):0.5654235659):0.06033536419,(((((t19:0.1530735376,t7:0.4880231133):0.7497633555,t28:0.1086307396):…
		[TREE] 31
		(t22:0.4439553134,(t29:3.094865128,t20:1.774064809):0.01536068325,((((((t24:1.352942844,(t7:2.519415954,(t16:0.06112234244,t28:2.036559235):2.274265943):0.8495829459):1.353800813,(t1:0.1619563941,(t2:0.1015438457,(t14:0.4761084951,t23:1.084915057):0.2385865049):0.3044428206):0.7642372469):0.2598536893,(t8:1.526688606,(t31:0.391014365,(t3:1.236850567,t30:0.1425944986):0.2795939278):0.3764297343):0…
		[TREE] 32
		((((((t21:0.1029674806,t25:0.07796986902):1.430827118,t19:0.1964010019):0.9869984751,(t24:1.25520461,(t7:1.367928051,(t30:4.66410144,t18:0.9046331951):1.712932305):0.5234346632):4.529762137):0.2968044239,(t31:0.1353498963,t9:0.08940806819):1.46830061):1.999050414,(((t1:0.1919919918,(t6:0.861856292,t8:0.1743401713):0.7444599699):0.5912942505,(t12:0.5505373329,((t23:0.6331499172,t28:0.5888696145):1…
		[TREE] 33
		(((t23:0.6660830518,t20:0.1130419298):2.217472022,((t7:1.207484872,t30:0.02990097133):2.714034708,t10:0.3223140342):1.322353011):0.1071132761,((t18:1.771968955,(t25:0.8891994925,t9:0.1198086752):1.277384301):0.7600137867,t28:0.08191706426):1.448731996,(((t19:2.996236391,((t29:0.899554334,t17:0.03008683957):0.02946426778,t14:0.3148701563):0.13449114):0.5615334441,t16:0.1697636516):1.785517085,((((…
		[TREE] 34
		(((t5:1.744756903,(t19:3.744928032,t2:1.042463214):0.8893135164):2.988368073,((t21:0.2754940297,t9:0.01450575562):0.9969253381,t7:2.229370681):0.2299629085):0.1995200668,((t29:0.9280953513,t32:0.7769634658):2.709499175,(t11:1.475832397,t17:0.1110974872):3.311912045):0.01556467035,((((t1:0.1947003839,t31:0.7735437359):1.972732147,(t3:1.290437532,t27:1.14989101):2.200335199):3.005930413,t26:4.83521…
		[TREE] 35
		((((t8:0.14161432,t30:0.002118844897):0.4793798211,(t2:0.778618211,((t25:2.249563522,t13:0.5917627532):1.133663964,((t3:0.5511602815,t21:1.084504051):1.203345761,t28:0.1096572094):0.02426032669):0.4954466657):1.144991307):1.084666427,(t18:0.04555113614,t15:0.05015112274):0.0418133269):0.04345027264,(t10:0.892983851,((t5:0.1186674014,(t17:0.2659237051,t11:0.6629383485):0.633783536):0.03758814279,(…
		[TREE] 36
		((t7:2.37060955,t28:1.00584354):0.3306179022,(t3:2.536673656,t32:0.3176743202):0.4577472392,((((((t13:0.01286759348,t17:3.473240321):0.3815445048,((t2:0.3154760042,t30:1.11053744):5.867837998,t21:0.1009405144):1.820894362):0.6431524395,(t15:0.2224941109,((t29:0.05773459189,t1:0.9915065895):2.57626641,(t4:1.180022773,t22:0.3958028178):2.158952327):0.3105438282):0.2685743016):1.560594754,(t16:0.473…
		[TREE] 37
		(t5:0.4738957975,(t11:0.01752253232,t12:0.7491325615):0.3351508277,((((t13:0.3668991891,t8:0.1984766074):0.4224837739,t10:1.564894345):0.732311807,((t27:0.2408819366,((t1:0.3593457919,t31:1.053839903):0.1385674644,(t26:0.8228318931,((((t6:2.962847352,t30:1.444819594):0.1403984027,(t24:0.3260462419,(t3:1.445301901,(t7:1.893750016,t32:0.4738957975):0.9337549451):1.296320328):0.9237414846):0.4535069…
		[TREE] 38
		(((((t28:0.4427342652,t32:0.0857611713):0.7814241287,(t27:0.01201138878,t13:2.018817678):0.1640802023):0.3448449029,((t24:0.958925833,((t17:1.12208375,t29:3.340771042):0.1835230489,(t8:1.302510871,(t19:0.2428539347,t7:1.248942374):1.768813413):0.2405205611):0.4880544003):0.4146616668,(t11:0.4573065337,(t25:0.6350125158,(t9:1.718751172,t6:0.3761839154):1.458093904):0.5109305256):7.021944504):0.415…
		[TREE] 39
		(t13:1.86940643,((((t19:0.4770453782,(t9:1.231665877,(t11:0.108600394,((t7:0.4968352388,t17:1.194134447):0.2982188623,t16:0.3225758369):3.557010611):0.2176097198):1.457401616):1.158883893,(t5:1.333824032,t29:0.1491217581):0.07502236404):0.4003530913,(t14:2.879110445,(t2:0.6557571543,t12:0.1008139639):0.4368908126):0.581622059):2.237572387,t15:4.26300757):0.4390833555,(((t24:4.012036061,t26:0.9387…
		[TREE] 40
		((t20:0.2720097732,(t15:2.320855306,((t18:0.2685697875,(t10:0.9437560448,t1:0.1324560922):0.6253239955):0.04605300706,(t22:2.431419944,t5:0.2557713999):0.498668584):0.3830200867):0.4889799613):0.1122253226,((((t13:0.9644912276,t30:0.8388472637):0.8786627147,t14:3.107978783):0.4879124067,((((t23:0.8659208565,t26:0.1465511145):0.8476325587,(t4:0.635460089,t12:0.4019440156):1.616554871):0.4254221339…
		[TREE] 41
		((((t11:0.5197269496,t14:0.2209450891):0.02102138102,t26:1.367259256):0.1376226471,(((t8:1.87680213,(t29:3.147295749,t10:0.0980420881):1.808392332):0.5405721413,(t27:0.6860010261,t20:2.263525074):0.2171243183):1.290574245,t30:0.8820378512):1.156274418):1.159064293,(((t2:1.228440234,(t32:1.088896347,t12:0.3939584252):0.2437757622):1.755432296,(t17:0.5963430884,(t18:0.3868243955,t9:0.8218978494):0.…
		[TREE] 42
		(((t21:0.8367594406,t4:1.215463373):3.288695112,(t14:1.719429249,t13:2.767603354):2.457110461):0.7754582287,(t32:0.7643816286,((t2:0.6720315036,t9:0.226898307):1.054486886,(t24:0.1067587353,(t11:0.1331896255,t12:0.1760587199):0.6183702699):0.7226019261):1.885028902):0.3037052345,(((t28:2.610243065,(t3:0.4014678907,t1:0.4068179633):0.5545868599):0.7139674473,((t20:0.2928565508,t25:0.01289553357):0…
		[TREE] 43
		(((t17:0.5585955648,t3:2.635337038):3.51106148,t22:1.123980673):0.02990090242,t32:0.4103623104,(((((t23:0.5239467933,t27:0.6546473531):0.07919343093,((t30:0.1609056927,(t12:0.6282486725,t28:1.496038731):1.110266677):0.2002958659,t11:1.919385541):1.697616953):1.801609941,((((t29:0.4317754311,t31:2.004942108):0.5645843386,(t6:0.1650468893,t26:3.479970835):0.2781284112):2.251937145,t19:1.009263428):…
		[TREE] 44
		(t22:1.460708946,t31:1.26417099,((t30:1.643818935,(t25:0.149328595,((t2:0.3813265064,(t5:0.4500904563,t3:0.7740262309):0.3682203139):0.7102662827,t32:1.636351772):0.3479858791):0.1294330503):0.8139440946,(((((t29:0.02519586822,t24:0.6620462835):0.05784736491,t8:0.3848809265):1.015602552,(t7:0.6593031483,t1:0.07586375158):0.1216023276):0.2867416176,(t10:0.05407058019,t19:0.7822034126):1.667215973)…
		[TREE] 45
		(((t3:0.4419916593,t10:1.671082623):1.589094743,((t9:0.4116577967,t27:3.690794011):0.2014657333,t20:0.3706698761):0.7851900628):0.6555064493,(t28:3.961635804,t21:0.1233537639):0.2982872607,((t12:1.389530025,((t16:0.665407666,(t17:0.7141295078,(t15:0.9670559233,t23:2.2023302):3.989022871):1.944805168):2.71881131,((t32:0.9591231746,((t19:0.07183283707,t6:0.4030670552):2.298491901,t5:0.5388330827):2…
		[TREE] 46
		(t8:1.849698709,(((t30:0.5298997071,(t13:0.01755409779,(t14:1.012367311,t32:0.3392502191):1.019073274):0.3106385549):3.960943153,((t27:1.741209435,t2:0.2679706875):0.3681039768,(t23:0.1122823539,(((t20:0.3011069673,t18:1.624686081):2.288392487,(t26:2.485674506,((t16:1.533066174,t28:1.333171227):2.773107021,t25:3.077811949):0.3425245173):0.2571287439):0.6742146527,((t31:0.2266621604,(t7:1.29462431…
		[TREE] 47
		((t8:0.5396247366,t19:0.5778728896):0.4662113143,((t23:4.086073184,t31:0.7548439204):0.2781903572,((t10:0.8582465699,(t15:0.3878146503,t30:0.3174830768):3.82358489):1.080920701,(t17:0.2575223839,t18:0.8694938868):0.5296737696):2.735586123):0.01778260054,(((((t20:0.2128358428,t6:0.3555095159):0.7906728135,t14:0.7504638331):0.7413658648,(((t28:1.523186505,t12:0.9895454477):0.6208444946,(t21:0.50761…
		[TREE] 48
		(((t11:0.7506171926,(t20:0.244841768,t3:0.3138220054):0.1873479271):2.02864871,(((t28:0.478936505,t19:2.426256015):0.7358653061,t22:0.722543999):0.1458193261,((t14:0.533176742,(t18:0.9486677488,t2:0.08903725099):0.1244973401):2.846726417,((t25:1.272297652,t13:0.6328804386):3.341895796,(t27:0.9011434242,t7:0.1663066982):0.3446289026):0.8730445234):0.8107620492):2.071814964):0.3223191951,((((t12:1.…
		[TREE] 49
		((t28:1.36501281,t19:1.181284151):3.631599938,t31:1.15321959,(t4:0.0619702111,((((t14:0.2926838929,((t25:1.060509091,t15:0.3013310521):1.739770764,(t10:0.5365985404,(t30:0.3295618962,t8:0.1335148811):0.1037456825):1.314031732):0.2069343187):0.3074463452,t12:0.1953371488):0.1615204841,(t17:3.670684865,(t21:0.5666660857,(t13:1.021244471,t29:2.388775172):0.2999780364):0.5816474436):0.5878158724):0.2…
		[TREE] 50
		((((t23:0.2724008933,(((t18:0.4989026114,t21:0.5300576524):2.51504434,t9:0.4416131591):0.3092471096,(t4:0.1908642177,t31:1.178045594):1.049193041):0.0282759578):0.3787274482,(t12:4.602897543,t6:0.1603844144):2.41962721):1.311575696,((t15:0.2824968281,t22:0.4445202355):0.5034007914,(t17:0.9058837778,((t16:1.978639834,t14:0.8582713799):0.5633518114,(t19:0.1791776479,t13:1.648732826):0.3736309349):0…
		[TREE] 51
		((((t18:1.011880771,t15:0.5194383292):5.415850805,((t22:0.3803544128,t30:0.2519226946):0.03211928764,t17:1.221330319):0.2149969038):0.2679416626,((t12:2.091815601,(((t21:0.7414789982,t3:1.305638386):0.2908259531,t20:2.145029961):0.02085646754,t29:3.263702437):0.1307663824):0.1983945971,((t4:1.743009049,t2:1.31643468):2.293763364,t32:0.04799077008):0.2753712372):0.01850819238):0.1363933923,((t31:2…
		[TREE] 52
		(((t11:1.002916341,t20:0.2685085121):2.583516167,((t7:0.9059281293,t12:0.6760173645):0.8020307585,(t4:0.04691121453,t18:0.2554382822):0.06987849702):0.9502217862):0.2425982882,(((t25:0.7077304432,t2:0.09635952264):0.3948556953,t24:2.260064071):1.189978674,((t26:0.8020567316,t31:0.7350594917):1.974033246,((t14:0.1034507353,t16:0.5771157551):1.152763823,(t22:1.454726376,t5:3.718318452):0.4131721184…
		[TREE] 53
		((((t4:0.3438139115,t18:2.679209726):0.4338858626,((t9:0.8410321436,(((t23:0.2067173442,t24:0.2284402056):1.939524161,t7:0.1203558045):0.07438372962,t17:0.3443363493):1.306968166):0.2903799756,((t28:2.702356065,(t31:1.96383607,((t20:2.017738236,t5:0.6887814384):2.74639898,((t25:0.09028026648,t27:0.3167274599):0.6122788917,t26:2.683368618):1.782067105):0.1477697943):0.8463916154):0.05691528833,t1:…
		[TREE] 54
		((((t32:0.08482150966,t22:0.01083379285):1.549725091,((t9:0.7706637503,t24:1.02021263):2.566529026,(t31:1.156064516,t10:0.604039615):0.1673627616):0.05883069709):0.8222926501,(t20:0.7429504226,(t19:0.08640648751,t28:1.076765845):1.254004516):1.037903101):2.154288432,((((t5:1.854923053,t27:0.4928412372):1.971824445,t25:1.153205917):3.075727582,((((t29:0.04270451609,t3:0.06453292537):0.02769643115,…
		[TREE] 55
		(((t4:0.4528553722,t9:1.910349911):0.5349457767,t25:0.06659298623):2.211166473,((((t23:0.1753145414,t3:1.2335449):0.9186835721,t5:0.3718754774):0.6258598861,(t24:0.3364802641,(t2:0.1924002256,t10:2.967224307):0.8720940277):2.982827775):0.1606191737,t31:0.1493165465):0.259616924,((((t1:1.42426065,((((t29:0.9535863558,(t22:0.1915418357,(t13:1.683080129,t19:2.211166473):0.8713420567):1.700863535):2.…
		[TREE] 56
		(((((t12:0.7028812682,t3:1.070365748):0.6630145395,t21:0.6126780813):0.7373953322,t27:1.142992542):3.504692971,(t15:1.662627492,t11:0.232328258):1.155322066):1.811835708,t7:0.07314615883,((((t26:0.9522140259,((((t24:2.883807097,t20:1.266142597):0.172357454,(t32:1.029476596,t5:0.2439650986):0.9413961656):0.8155244214,t6:0.1704692361):1.930833507,((t31:2.113332702,t1:0.706660333):0.8216803045,t18:2…
		[TREE] 57
		(t18:0.6925775064,((t14:0.1483105421,(t9:0.2906576456,(t8:3.676836228,t32:0.9376909006):0.7728297744):0.2237172183):1.003300126,(t29:0.3508794629,t5:0.1752779441):2.678317817):0.005354865801,((t25:0.008223683744,(((t28:0.4189214614,((t11:2.287564875,(((t17:0.1792758191,t7:0.4886091808):3.836167982,t19:0.6703624469):1.122694458,(t21:1.561178436,t24:0.3029933069):0.3892235012):0.5898535328):2.65646…
		[TREE] 58
		((((((((t5:0.04979685228,t29:0.6957223669):0.0417083686,(t30:0.1868283255,t26:0.06990293507):0.6835556636):2.304114131,((t28:1.46281773,t11:1.461446958):2.678239142,t2:1.139646017):1.372283403):1.450857429,(((t8:0.2235638099,(t27:0.1822337774,(t16:0.01135447249,t10:0.4057975897):0.0480370298):1.005343605):1.362742715,t17:0.4586899444):1.090998429,t12:0.07581127575):2.370289591):0.08664163653,((t3…
		[TREE] 59
		((t1:0.5996057852,(t19:0.8832987658,t26:0.09687641403):1.116965164):0.2677889845,(((((t20:0.05527794594,t10:0.2342892196):0.03438998183,t30:0.3606228926):0.9180127596,t29:0.2695077811):0.582595842,t32:1.615455288):1.477121807,((t28:2.333379013,(t4:0.9668662501,t21:0.1230468934):2.364098938):0.6323616602,(t31:0.5654551643,(t3:0.879577572,t25:0.02038180316):3.697544415):0.5798788895):0.4275821638):…
		[TREE] 60
		(t8:0.3327317159,(t32:0.1622375965,t18:0.09180931324):0.0673163152,((((t15:0.7211298691,t3:3.186039716):1.07941425,(t2:0.7206629738,t12:0.6108968579):0.5292487899):0.9604891985,(((t29:3.358186446,((t19:1.006838271,t30:0.8690417151):0.9300100011,t16:1.363373621):0.06012502064):3.454690136,t31:0.4748888705):0.2207115446,(t25:1.287252244,t4:0.6651202794):1.170207011):0.2634695076):0.9458248298,(((((…
		[TREE] 61
		((((((t29:0.3417188539,t9:0.09216251775):0.3709808104,t4:2.547486042):0.1160799926,(t16:1.046816571,t2:0.6344480156):5.416197823):3.264147945,(t17:0.0154565894,t12:1.587625747):0.004671929404):0.06336249514,t28:1.641476102):2.070994768,(t5:0.5108494903,t14:0.6747209094):0.1994159574,(((((t20:0.04260214166,t26:2.257506965):0.2825467912,(t21:0.818781116,t3:2.510364374):0.4835740808):0.9007657365,((…
		[TREE] 62
		((((t30:0.8213543919,t16:0.5214864817):0.8944218136,(t3:0.2577671311,t18:1.00466639):4.996588518):0.98476471,t28:0.587792261):3.479757987,((t15:0.2047384216,((t29:0.3398159834,t25:0.8788114143):0.4649611466,t14:1.733822327):1.345199881):0.7301672417,((t22:2.757926186,t23:0.6957047628):3.225772068,(t2:0.4717742982,t27:2.662984358):0.691741562):1.037097204):0.07404478259,((((t12:0.04224148128,t26:0…
		[TREE] 63
		(t13:0.4599231039,t19:1.921053287,((((t4:1.052831965,(t2:1.291130375,t12:1.487655838):0.5037706792):0.7781959941,(t21:1.831171734,(t24:0.1779806097,(((t10:0.5107776341,t3:1.648196705):1.643240733,t29:0.4784717457):0.553568054,((t1:0.4961100747,t8:1.948701849):0.7385048046,t9:0.4286177079):0.09333169342):0.3770250189):0.5127208498):0.5118211695):0.3281683442,(((t32:0.6718647634,t7:2.402821788):0.2…
		[TREE] 64
		((((((t1:0.5393573856,t12:2.60675854):0.4505108511,(t32:1.313558427,(t6:2.58280017,t9:0.7978238013):2.189135491):1.741157694):0.5325848181,(t21:1.214267629,(t23:1.369696145,t31:1.61249607):0.2668234947):1.75839101):1.834415302,((t22:0.7253796346,t17:0.1187270354):2.77936984,(t26:1.351148411,(t11:1.913111443,t13:1.356481921):0.0887217992):0.4497382762):1.372835769):0.2405505702,(((t10:1.656253532,…
		[TREE] 65
		(t9:0.1445522791,(((t5:0.4718190441,(t1:3.191246984,(t17:0.2390810962,t4:0.2470409007):0.4648972037):0.7807618798):0.008658554524,(((((((t3:0.2682365524,t24:0.4115769402):3.340862386,(t25:3.197539151,t29:0.424680423):0.5961262854):0.2950757812,(t8:0.7686533019,t16:1.245328803):1.796069723):2.748498624,t20:0.5112570603):1.226667088,t14:0.3873785413):1.876378473,(t13:0.2516634176,(t6:0.3813457135,t…
		[TREE] 66
		((t1:2.913885753,(((t2:0.2258415548,t25:3.626860087):1.318001367,t21:0.4998800517):2.771101298,(t4:0.1818509726,((t32:2.008705471,t17:0.151316839):0.1425673529,t9:2.24668832):0.3262666604):0.4746128041):1.450421507):1.080158394,t26:0.5802063635,((((t16:3.309723489,(t15:0.2020018511,t14:0.660560363):0.02393936063):1.512842655,(t12:0.5691861091,((t5:0.04700774234,t20:2.841266177):1.125422384,t22:0.…
		[TREE] 67
		((t14:4.06709375,t1:1.406101461):0.516013734,(((t28:0.3443429919,t19:1.676680801):0.1885557713,t25:2.0293769):1.472099925,((t15:1.595366805,(t18:0.6009963244,t13:0.5680105155):0.07710150164):0.2488199319,(t17:0.7015977632,t2:0.5439380323):0.1362973279):2.154005002):0.2925908132,((((t30:0.08201071868,t3:0.3202663446):3.290568173,(t9:0.01249954292,t27:0.1936085913):0.5939947497):1.179611421,((t16:0…
		[TREE] 68
		((((t15:0.6685647401,t17:2.740218105):0.295342301,(t21:0.2440486029,((t5:0.9218553137,t30:2.469510206):0.5351627464,t23:0.3603438721):0.8792927201):0.9808209789):0.4532483071,(((t6:1.338057175,t10:1.087361189):0.409807126,((t29:0.3828560375,t32:0.1439362736):2.053568579,(t26:0.3679715199,t19:0.7483385912):2.600847063):0.6924957135):0.4583998555,t7:0.2203328125):1.543368051):0.299428688,t11:0.7070…
		[TREE] 69
		(((((t18:0.3248584871,t1:0.8266285393):0.05676882993,t20:1.084288902):0.2210622435,((t7:1.905399075,t29:2.930862494):0.3097178568,t26:1.181999196):0.4710818157):0.2561483728,(t19:0.7049871562,t15:1.655059927):3.836850272):0.1314529777,(t24:2.268881744,((t8:0.04954143194,(t5:1.469633507,t9:3.963631233):0.980457116):0.4026966281,t31:0.848330651):0.8714926494):0.7498048856,(((((t6:0.7083992195,(t27:…
		[TREE] 70
		(((t18:0.2129030603,(t10:1.444795391,((t31:0.2676562569,((((t16:1.277550194,(t28:1.084585803,t1:0.4500609711):0.1569695161):2.98773389,(t8:0.3206327539,(t25:0.1132837019,t11:1.113096996):3.91972409):0.5212397674):1.410073657,(t23:0.8152146488,t12:1.603121234):1.471297046):2.557511685,t9:0.3513989351):0.6393191856):2.536868026,t14:1.570523925):2.742873074):0.2108362411):0.2874814463,(((t22:0.68962…
		[TREE] 71
		((((t27:2.357923974,t4:1.317621107):1.886536309,(t16:1.318910439,((t7:0.7637826185,t6:0.3649568022):1.005271084,t32:0.003411995288):0.1502585039):0.09819670534):3.251554303,(t1:3.170342221,t23:0.3153969389):0.9216994997):0.360901413,((t18:0.3206041041,t26:1.488640867):0.2400531261,t5:0.9777785083):0.06119927624,((((((t31:2.301054813,t11:1.401138567):0.8883125772,t28:0.2094998277):2.173196084,t19:…
		[TREE] 72
		((((t25:0.2154169126,t7:0.6510192719):0.3371178838,(t13:1.416928963,(t15:1.219427301,t31:1.328764604):1.06731832):0.3109875436):0.2868714651,t4:0.5461469488):0.2167033819,t14:1.191718763,((((t16:0.9356167502,t6:2.112134049):1.360939199,(t23:0.6242528171,(t19:0.9981709616,t2:0.6257418231):0.5750947511):1.893182507):1.156394196,(((t21:0.7831463524,t24:1.033997366):0.4004627382,(t12:0.5167566189,t18…
		[TREE] 73
		(((((t11:0.09290550924,t13:0.8948796093):0.6092379236,t19:0.5996339717):0.1839925161,((t24:0.4179135243,(t32:2.210275775,t6:0.4024674427):1.338832772):0.7254783865,(t9:3.051484752,(t29:0.3695599064,t30:0.8710645924):3.989521256):0.1568807295):0.0609007841):0.7914874292,((t18:0.1979702016,t28:0.2432534069):1.327985665,t16:4.509819943):0.2044062754):0.5583785633,((((t1:1.519171392,t26:0.462850329):…
		[TREE] 74
		(((((t27:0.04958131257,(((t25:0.5781042948,t3:0.7722978224):0.7267135151,(t5:0.8672319743,t11:0.03023421136):0.2127052145):0.7202123394,(t7:2.498467645,(t26:1.36414409,t14:1.916331096):3.212196074):0.1069225804):0.7891009301):0.1530973432,(t9:1.172149287,t22:1.957916366):0.3306036965):0.4007806461,(t24:0.0006016455211,((t6:2.286443745,t19:1.025884738):5.121621417,(t15:1.186053507,t32:0.3189201225…
		[TREE] 75
		((((t7:0.5581094464,t10:1.506744049):1.217395593,t20:0.5396251343):0.4685806395,(t16:0.4811333446,(t27:0.4070539412,t29:1.135119773):3.912485697):1.844057703):0.6807837486,(((t18:0.4997434695,(((t26:5.392787157,t3:0.01504554553):1.074327769,t13:1.936196739):0.07222822882,(t19:0.2116037924,((t25:0.963755765,t11:0.04911194163):1.427218422,t15:2.490986668):0.965390536):0.1091504291):2.27789115):1.24…
		[TREE] 76
		((((((t4:0.5090669156,t27:0.2620892953):1.523019729,(t11:1.292520961,t7:3.083531163):0.1537090531):0.5505743306,((t31:1.501427053,t1:0.1390823167):0.05777580721,(t17:0.7400900295,(t26:0.8432309953,t21:0.1545251957):0.3680666871):0.6411112738):4.690123666):1.305481692,(t23:1.656362247,t28:2.472841909):0.9692789705):0.1001031669,(t5:0.03674016697,t25:0.2274960987):0.2392382338):1.160640902,((t30:0.…
		[TREE] 77
		(t3:0.4028702304,t9:0.7217774652,(((((t11:0.8951972806,((t32:0.5414458529,t29:0.298804726):1.793169714,t10:0.56488141):0.9776641149):0.573976411,((t14:0.209848803,t19:0.3244337309):2.508999178,(t1:0.9070931505,(t24:0.2042324431,t18:0.8424208189):1.596430162):1.714869092):2.063948339):0.1391585311,t23:0.01196003379):5.473639833,t28:1.109540377):0.315343854,(((t25:0.9931998821,(t27:1.016861243,t26:…
		[TREE] 78
		((t2:2.000294287,t12:0.9576679784):2.803823008,(((((t1:1.35337028,t24:1.977076244):0.6305629914,t8:0.2216629218):0.9769912746,(t3:0.2566022216,(((t11:3.085723117,t21:0.08021464947):0.5270846104,t17:0.7029330779):0.5524431309,(t5:3.67425183,t6:3.512047149):0.1003259262):0.2021195171):0.02364645852):0.4274391685,t23:0.7623281572):0.1160712745,((((t26:1.314675264,t10:0.6110883299):3.502864068,(t31:0…
		[TREE] 79
		((t14:0.5366092147,t15:6.208418712):0.03924612002,(((t10:0.3997148531,(t21:0.4361418161,t12:2.553875761):3.098603368):0.5736235878,((t4:1.079034496,(t27:0.6734394049,(t29:0.2266767868,t28:1.080318617):0.9414658416):0.9022328687):0.4466974819,(t20:3.240699276,t32:0.4598475243):0.2260160921):0.8112707631):1.066247911,(((t9:1.596348778,((t3:0.3385275551,t7:0.8392232216):1.766019642,(t1:0.09063942521…
		[TREE] 80
		(((((t6:0.672137436,t24:0.006551443997):1.146054742,t15:0.2168844515):0.6933657463,(t10:1.916228922,t13:1.580925897):0.2346429932):0.441691088,((t32:1.02166722,(t3:0.6990174697,t16:2.048960365):0.1068525312):1.410009379,(t20:0.3792641317,(t23:0.4459831901,t5:1.078979392):2.213247104):1.483544229):0.9397194586):0.6441008719,((t21:0.687110763,(t29:0.006727672648,t26:0.4032821817):2.318820523):0.163…
		[TREE] 81
		((t1:0.03738275141,(t5:0.6764974343,t24:0.1408255585):2.090939356):0.6658038241,(((t23:0.2843736215,(t28:0.007187942418,(t25:0.290180002,t32:1.578622568):0.0516422712):0.853391231):0.5948316366,t3:0.7609939305):0.6651085936,(t22:0.3019552954,t19:0.0211847316):0.4919095039):0.4068110473,(((t2:2.675326982,(t14:0.8358922435,t18:0.9370093429):0.8448171829):0.3321327662,(t13:1.226128667,((t21:0.322253…
		[TREE] 82
		(((t1:0.7638686047,(t26:1.538956121,((t8:1.010189567,t10:0.113718332):0.1548966929,(t12:0.5186044136,t11:0.05872800631):0.07526507275):0.1044537551):1.110922668):0.2706096852,t9:0.5496638031):2.461727651,((t27:0.03984367801,t13:0.2694954704):0.1076654722,(((t24:7.948212287,(t30:0.5534554254,t19:0.2362140659):0.1038606795):2.337317979,(t25:0.003051486936,t32:0.3039919251):0.196956723):1.364125355,…
		[TREE] 83
		((((((t24:0.491611192,t8:1.144654154):0.9115482027,t31:0.2536281645):0.3150342833,t25:0.8865384519):0.5453218194,(t1:0.352338647,t14:1.142198604):0.6091546095):3.924669112,(((t19:0.9516767487,((t6:4.652332086,(t13:1.908085493,t2:6.569682029):0.4325167276):3.385472745,(t7:1.305518238,(t17:1.15072199,t27:2.779555633):0.1772262743):3.169157564):0.1454764571):0.1230435213,(t29:0.4796153866,((t18:0.22…
		[TREE] 84
		(((t2:0.4473859183,(t5:0.6179383695,t1:0.7946375031):0.1600274667):1.280647943,(((t31:0.646294185,t27:0.5296605481):1.272595484,t14:0.6741208062):1.178736142,((t24:0.3366992242,t16:0.01598230383):1.452221015,t8:1.651699708):5.921380028):1.53280045):0.5251843608,((t21:0.004147647917,t7:0.2442196808):0.7276843255,t4:0.3157913145):0.507291568,((((((t3:0.5132489599,t22:0.4057588885):0.03556506429,(t2…
		[TREE] 85
		((((t14:3.001017569,t32:0.7319669358):0.5101564559,t18:2.320856412):0.2480418561,t19:0.8890133928):3.627252479,(t17:0.01940691546,((t8:0.2605891363,t2:1.042506534):0.4667028277,t10:3.52505553):0.6004825956):0.8277557203,((t5:2.897297069,t9:2.418396445):0.4413194014,((((t21:1.850275938,t11:0.9259496219):0.5141248042,((t15:1.134827023,t20:1.803284109):0.4533406412,(t26:0.3361586183,t24:0.0821028606…
		[TREE] 86
		(((t1:1.745447048,t19:0.2942795479):0.05552714784,(t15:0.4403609126,(t2:0.6543048024,t21:1.275216508):0.5091673541):1.595869049):1.031160251,((((t6:0.7234215439,t29:0.6481542932):0.3260285226,t27:1.0913798):0.8292778758,(t28:2.247719191,t30:1.866447607):0.4464254666):2.456298651,(t20:1.301477942,t11:0.3606138863):3.708688607):0.9387885229,(((((t22:0.1872168379,t9:0.1919147791):1.469704282,t4:0.55…
		[TREE] 87
		((t6:1.473159386,(((((t9:0.2950991886,t23:0.09850954019):0.3131058956,(t2:1.829526477,t28:2.360928265):1.554325737):0.4863935941,((t30:1.192198541,t31:0.0590300248):0.6949920393,t29:0.3123665415):0.2770060757):0.04063104792,t32:0.02609432692):3.092602216,(t7:0.5084261294,(t10:0.9642602065,t22:0.2038141452):2.349300478):3.586800596):2.235672276):0.7660125522,(t26:0.5620988118,t15:1.263314561):4.87…
		[TREE] 88
		(((((t10:0.334486112,t1:0.6999878054):2.108243803,(t9:0.7044082521,t3:0.5062036877):0.9534060166):0.3654867648,(t18:0.297474477,((t6:0.1215045183,t26:0.3459715308):0.3735395833,t13:0.1467718314):1.824357519):0.03569863271):0.1068653504,((t30:0.644870406,t12:0.3570043612):1.511444641,t11:3.013608165):1.126712521):0.7487194547,((t17:0.4455749426,t7:1.639368864):0.9197729966,t28:0.04176456528):0.398…
		[TREE] 89
		(t26:0.4229647215,((t2:1.35508408,t23:1.42078172):3.374626309,t27:0.07238317753):0.5561707825,(t5:0.3278971794,((((t9:0.7584015727,t12:0.8307701796):2.699529864,((t29:0.9639940494,t25:0.7882363181):1.10887713,(t20:0.871687944,(t13:0.378382563,t28:0.37860002):1.777685821):4.201557313):0.3114008058):0.5978465583,(((t19:1.253778455,t1:2.690386357):0.143784835,t15:0.02846425971):0.5996959703,(t11:1.3…
		[TREE] 90
		(t23:1.370692042,((t28:1.103876674,(t17:0.304146505,t29:0.477314522):0.01148585137):1.192292806,t22:0.06532762174):3.915192848,(((t24:0.07644363632,t21:0.1628116423):0.2723786528,t19:1.304093109):1.964148108,(((t20:0.1344209029,((t9:0.0396825764,t12:4.717598784):1.574936548,t11:2.027364798):1.579655193):0.5292698297,(((t18:0.9772465145,t15:1.012435439):1.987373996,((((t16:1.370692042,t26:3.915192…
		[TREE] 91
		((t28:3.843592291,(t15:2.070463434,(t8:0.03449185006,(t4:0.2369594513,t18:1.282639394):0.0005603630069):0.5516751274):0.9705237504):1.509029081,(((t5:0.5387216043,t9:2.488725491):0.4173512516,(((t14:1.93575043,t25:0.1126204967):0.3846795904,t6:0.6974550219):1.656777855,((t19:0.1675753223,t27:0.558335843):1.868972143,t12:0.05997192626):1.186177917):1.582265915):0.1765413738,(((t17:0.1158156338,t31…
		[TREE] 92
		((((t21:0.281969559,((t22:1.201349515,t8:0.444404867):0.4888513167,t25:1.912984634):1.788724733):0.113903661,(t10:0.02317212522,t13:3.748486182):0.2801331955):0.3413792239,(((t19:1.294640336,t23:0.3042331599):0.5838806257,t11:0.9181714375):0.1630333925,(t27:0.422173277,(((t4:0.307823664,t7:1.001551492):4.940761672,t29:0.1806725639):1.297156799,(t2:3.365613632,t20:0.2224433231):0.3955289233):1.101…
		[TREE] 93
		((((t30:0.1553410999,t16:0.5421908316):0.6532282345,t22:0.8071772065):0.1519161365,(t18:0.06150061823,t12:0.3547226931):0.7875503851):2.890199199,((t11:1.575821174,(t20:1.061592316,((t6:0.1667660894,t10:1.531676588):1.791527599,(t26:0.83160141,t21:1.604867903):1.648380481):0.0885017151):0.3672574586):0.6541410983,t14:1.557277601):0.4673196101,(((t4:0.05811684486,(t17:1.492682883,t2:2.324079419):0…
		[TREE] 94
		((((t13:0.3150621485,(t28:0.3549884236,t16:0.3386428504):0.612932811):0.5085527087,(t12:0.1929697898,t21:0.6058472311):1.981078608):0.08492039097,(t6:0.2435395834,(t23:0.1888602704,((t18:0.9441789491,t24:0.6733312681):6.408054335,t31:0.9952283445):0.5823452482):0.004823518917):1.456214628):0.8340183794,((t3:1.613885727,t30:0.04212349281):0.06259296555,(((((t1:0.1884053776,(t15:0.5142018902,(t5:0.…
		[TREE] 95
		((((t20:3.040488355,t25:0.1984341418):0.06544209583,(t24:2.499784497,t1:2.339680671):1.180133277):1.467907784,((t17:1.338531484,t7:0.2225704151):0.3170950352,(t5:1.196685738,(t2:3.601129999,t14:0.02595354803):0.2946495139):0.9192625545):0.8192195064):0.2565060393,(t31:3.954859769,(t22:0.2223180141,(t18:0.005105693825,t11:0.4236400146):1.974383496):1.455209739):0.3907868648,(t12:0.1691037067,(((((…
		[TREE] 96
		(((t1:0.1420822726,((t2:3.526921203,t19:0.9044764488):2.598696908,(t5:0.476402293,t14:2.554098162):0.1430252776):0.1241870034):0.2281887941,t32:0.2054326689):0.9347228538,(((((t13:2.363485446,(t24:1.086694313,t7:1.040966637):0.8336813952):0.9371880451,((t16:0.4747835379,t18:4.703242052):1.600632189,t27:1.100900079):0.593688163):3.074015975,(t26:1.086918564,t17:0.3417307567):0.8591676121):0.469948…
		[TREE] 97
		(((t24:0.7591603603,(t25:1.075689071,t10:1.814988706):0.05762225384):1.456480635,t3:1.353194819):0.1618012397,((((t21:0.01086687241,(t22:1.386966992,t16:0.4718436757):0.2854670932):0.6974130721,(t19:0.2060296503,t4:1.330701369):0.7826913826):0.2745379191,t9:1.295343332):0.7257274994,(t5:1.106784825,t20:1.048433877):0.6995823569):0.3085055772,((t6:0.3997870983,t7:3.79108699):0.2060911376,(((t2:1.7…
		[TREE] 98
		((t3:0.682514444,t14:1.246582935):0.2195966509,((t32:0.09169071332,(t5:0.01661990071,t15:0.1523957863):0.2995301662):0.4401240712,((t26:0.4433052689,t30:1.755983045):0.5295624137,(t31:0.8326450763,t27:0.007691865321):1.115023518):1.917410778):0.4152383877,(((t23:0.6088195327,(t10:4.646354694,t18:2.41243195):0.3447116061):0.3668880835,(t24:0.0552681135,(t25:0.6412790753,((t8:0.1409141622,t28:0.077…
		[TREE] 99
		(((((t25:0.9588143541,t27:0.3112945277):0.7645358379,t22:0.7082851687):0.9522731173,(((t1:1.33878365,t29:0.7319711462):0.9577213162,t19:0.2504880346):1.038208315,t31:1.035082023):0.01026264052):0.256998776,((t15:0.1241309545,t23:2.462417083):0.296254233,t5:0.8635587645):0.6932831287):0.2209516885,t9:2.841241553,(((((t3:1.026093502,t13:0.9645296521):0.9235527263,t26:0.08351243163):0.8006625352,(t1…
		[TREE] 100
		(((((t18:0.05357478122,(t26:0.1544117111,(t20:1.004258408,t6:0.5129456874):0.5832768003):0.6048125569):0.5776662547,t23:0.1204995402):0.6107909242,(((t13:1.575669035,t19:1.964291911):0.3652761606,t22:0.1948859659):1.404432392,t12:0.9872640492):0.7560058897):0.6622978006,(t21:0.005704847757,t4:0.8729881156):0.2972028088):0.01027916289,((((t8:0.5797240599,t9:1.519291817):0.2882652367,(t25:1.6588063…
