# Supplementary material for: Data on the solution and processing time reached when constructing a phylogenetic tree using a quantum-inspired computer
Source: Data Brief. 2023 Feb 13;47:108970. doi: 10.1016/j.dib.2023.108970 (PMC9978462; doi:10.1016/j.dib.2023.108970)
Supplement: Supplementary file 5 [file mmc5.xlsx]

## Sheet: RAxML Grove tree
Supplementary table 5. Phylogenetic trees downloaded from RAxML Grove database.
	Newick tree
	[TREE] 1.0_1
	((((((taxon1:0.373758396,((taxon2:0.05446543126,taxon3:0.03697059376):0.4716763935,(taxon4:0.9715389116,taxon5:0.2226532078):0.1590863611):0.09556113428):0.09956340286,(((taxon6:0.1463249018,(taxon7:0.04764523205,taxon8:0.01645270819):0.1285535941):0.1047378884,(taxon9:0.09293997254,taxon10:0.009947285525):0.1622239501):0.0784918045,(taxon11:0.05534661722,taxon12:1.0000005e-06):0.2145957933):0.09…
	[TREE] 2.0_1
	((((((taxon1:0.747516792,((taxon2:0.1089308625,taxon3:0.07394118753):0.9433527871,(taxon4:1.943077823,taxon5:0.4453064156):0.3181727222):0.1911222686):0.1991268057,(((taxon6:0.2926498035,(taxon7:0.0952904641,taxon8:0.03290541638):0.2571071883):0.2094757768,(taxon9:0.1858799451,taxon10:0.01989457105):0.3244479001):0.156983609,(taxon11:0.1106932344,taxon12:2.000001e-06):0.4291915865):0.1944065743):…
	[TREE] 3.0_1
	((((((taxon1:1.121275188,((taxon2:0.1633962938,taxon3:0.1109117813):1.415029181,(taxon4:2.914616735,taxon5:0.6679596235):0.4772590833):0.2866834028):0.2986902086,(((taxon6:0.4389747053,(taxon7:0.1429356961,taxon8:0.04935812456):0.3856607824):0.3142136652,(taxon9:0.2788199176,taxon10:0.02984185657):0.4866718502):0.2354754135,(taxon11:0.1660398516,taxon12:3.0000015e-06):0.6437873798):0.2916098615):…
	[TREE] 1.0_2
	(taxon1:0.007579678048,(((taxon2:0.03561899458,(taxon3:0.01736997073,taxon4:0.01503700713):0.0657375857):1.974296453,(((taxon5:0.2980381895,taxon6:0.2972042789):0.07817164556,(taxon7:0.474651485,((taxon8:0.2856568621,taxon9:0.3589481799):0.03175892271,(taxon10:0.4164998604,taxon11:0.6292838137):0.2006591979):0.1291156315):0.09575957304):0.4431316609,((taxon12:1.417300731,(((taxon13:0.01686288071,…
	[TREE] 2.0_2
	(taxon1:0.0151593561,(((taxon2:0.07123798916,(taxon3:0.03473994147,taxon4:0.03007401427):0.1314751714):3.948592906,(((taxon5:0.5960763789,taxon6:0.5944085579):0.1563432911,(taxon7:0.9493029701,((taxon8:0.5713137242,taxon9:0.7178963599):0.06351784541,(taxon10:0.8329997208,taxon11:1.258567627):0.4013183959):0.2582312631):0.1915191461):0.8862633217,((taxon12:2.834601462,(((taxon13:0.03372576143,taxo…
	[TREE] 3.0_2
	(taxon1:0.02273903414,(((taxon2:0.1068569837,(taxon3:0.0521099122,taxon4:0.0451110214):0.1972127571):5.922889358,(((taxon5:0.8941145684,taxon6:0.8916128368):0.2345149367,(taxon7:1.423954455,((taxon8:0.8569705863,taxon9:1.07684454):0.09527676812,(taxon10:1.249499581,taxon11:1.887851441):0.6019775938):0.3873468946):0.2872787191):1.329394983,((taxon12:4.251902193,(((taxon13:0.05058864214,taxon14:3.0…
	[TREE] 1.0_3
	((taxon1:0.5053892642,(taxon2:0.3431259768,(taxon3:0.1610197291,taxon4:0.2236500223):0.06764722617):0.05722463):0.1806375243,((taxon5:0.531869558,((taxon6:0.4017335037,taxon7:0.5275366315):0.06183472565,((taxon8:0.9434097243,(taxon9:0.5946069115,taxon10:0.503446123):0.07333572157):0.1046608757,taxon11:0.5978791917):0.04973019032):0.02962543159):0.0592752845,(((taxon12:0.4364821061,taxon13:0.29669…
	[TREE] 2.0_3
	((taxon1:1.010778528,(taxon2:0.6862519536,(taxon3:0.3220394583,taxon4:0.4473000445):0.1352944523):0.11444926):0.3612750486,((taxon5:1.063739116,((taxon6:0.8034670075,taxon7:1.055073263):0.1236694513,((taxon8:1.886819449,(taxon9:1.189213823,taxon10:1.006892246):0.1466714431):0.2093217514,taxon11:1.195758383):0.09946038064):0.05925086318):0.118550569,(((taxon12:0.8729642122,taxon13:0.5933944707):0.…
	[TREE] 3.0_3
	((taxon1:1.516167793,(taxon2:1.02937793,(taxon3:0.4830591874,taxon4:0.6709500668):0.2029416785):0.17167389):0.5419125728,((taxon5:1.595608674,((taxon6:1.205200511,taxon7:1.582609895):0.1855041769,((taxon8:2.830229173,(taxon9:1.783820735,taxon10:1.510338369):0.2200071647):0.3139826271,taxon11:1.793637575):0.149190571):0.08887629477):0.1778258535,(((taxon12:1.309446318,taxon13:0.8900917061):0.06882…
	[TREE] 1.0_4
	((((taxon1:0.4656919422,taxon2:0.3818192799):0.07392039446,(taxon3:0.09664352766,taxon4:0.1477566089):0.3655788156):0.0652287028,((((taxon5:0.1693888012,taxon6:0.1596439201):0.3167469412,(taxon7:0.7682082542,taxon8:0.4325364541):0.1290320032):0.03049725896,(taxon9:0.3093083562,taxon10:0.6726518509):0.1329339102):0.06410610314,(taxon11:0.7497582277,((taxon12:0.8009043884,(taxon13:1.035851039,taxon…
	[TREE] 2.0_4
	((((taxon1:0.9313838844,taxon2:0.7636385598):0.1478407889,(taxon3:0.1932870553,taxon4:0.2955132179):0.7311576313):0.1304574056,((((taxon5:0.3387776024,taxon6:0.3192878402):0.6334938825,(taxon7:1.536416508,taxon8:0.8650729081):0.2580640065):0.06099451793,(taxon9:0.6186167124,taxon10:1.345303702):0.2658678203):0.1282122063,(taxon11:1.499516455,((taxon12:1.601808777,(taxon13:2.071702078,taxon14:1.50…
	[TREE] 3.0_4
	((((taxon1:1.397075827,taxon2:1.14545784):0.2217611834,(taxon3:0.289930583,taxon4:0.4432698268):1.096736447):0.1956861084,((((taxon5:0.5081664035,taxon6:0.4789317603):0.9502408237,(taxon7:2.304624763,taxon8:1.297609362):0.3870960097):0.09149177689,(taxon9:0.9279250685,taxon10:2.017955553):0.3988017305):0.1923183094,(taxon11:2.249274683,((taxon12:2.402713165,(taxon13:3.107553117,taxon14:2.26479532…
	[TREE] 1.0_7
	(((taxon1:0.921163939,(taxon2:0.3687604253,taxon3:0.6045597306):0.2818338334):0.411010682,((((taxon4:0.4321382613,taxon5:0.8272073699):0.3840776848,(taxon6:0.8402321677,taxon7:0.1540279127):0.4551674333):0.1427306246,(((taxon8:0.8640935204,taxon9:1.251520974):0.1945721811,((taxon10:0.9183981434,taxon11:1.15851245):0.6197920537,taxon12:0.8311570703):0.1654840423):0.08974276722,((((taxon13:0.908295…
	[TREE] 2.0_7
	(((taxon1:1.842327878,(taxon2:0.7375208505,taxon3:1.209119461):0.5636676668):0.822021364,((((taxon4:0.8642765226,taxon5:1.65441474):0.7681553695,(taxon6:1.680464335,taxon7:0.3080558254):0.9103348666):0.2854612492,(((taxon8:1.728187041,taxon9:2.503041949):0.3891443622,((taxon10:1.836796287,taxon11:2.317024899):1.239584107,taxon12:1.662314141):0.3309680846):0.1794855344,((((taxon13:1.816590668,(tax…
	[TREE] 3.0_7
	(((taxon1:2.763491817,(taxon2:1.106281276,taxon3:1.813679192):0.8455015002):1.233032046,((((taxon4:1.296414784,taxon5:2.48162211):1.152233054,(taxon6:2.520696503,taxon7:0.4620837381):1.3655023):0.4281918738,(((taxon8:2.592280561,taxon9:3.754562923):0.5837165433,((taxon10:2.75519443,taxon11:3.475537349):1.859376161,taxon12:2.493471211):0.496452127):0.2692283017,((((taxon13:2.724886002,(taxon14:2.1…
	[TREE] 1.0_8
	(taxon1:0.8509940641,((((taxon2:0.1917113646,taxon3:0.1281895646):0.8822713866,((taxon4:0.5533545926,taxon5:0.6461970105):0.09135974751,(taxon6:0.5725027165,(taxon7:0.6535570295,taxon8:0.3658365731):0.2428806083):0.1634938895):0.1012142837):0.3008689371,((taxon9:0.4227586836,(taxon10:0.3727143805,(taxon11:0.3222293073,(taxon12:0.1887975381,taxon13:0.09336595286):0.3915546859):0.1489915002):0.0625…
	[TREE] 2.0_8
	(taxon1:1.701988128,((((taxon2:0.3834227292,taxon3:0.2563791293):1.764542773,((taxon4:1.106709185,taxon5:1.292394021):0.182719495,(taxon6:1.145005433,(taxon7:1.307114059,taxon8:0.7316731462):0.4857612167):0.326987779):0.2024285674):0.6017378742,((taxon9:0.8455173671,(taxon10:0.7454287611,(taxon11:0.6444586145,(taxon12:0.3775950763,taxon13:0.1867319057):0.7831093719):0.2979830004):0.1250307576):0.…
	[TREE] 3.0_8
	(taxon1:2.552982192,((((taxon2:0.5751340938,taxon3:0.3845686939):2.64681416,((taxon4:1.660063778,taxon5:1.938591032):0.2740792425,(taxon6:1.71750815,(taxon7:1.960671088,taxon8:1.097509719):0.728641825):0.4904816685):0.303642851):0.9026068113,((taxon9:1.268276051,(taxon10:1.118143142,(taxon11:0.9666879218,(taxon12:0.5663926144,taxon13:0.2800978586):1.174664058):0.4469745006):0.1875461364):0.298548…
	[TREE] 1.0_10
	((taxon1:0.0823742299,taxon2:0.04563398308):1.004330966,((((taxon3:0.5508103938,taxon4:0.36368415):0.3707065374,(taxon5:0.4142053373,(taxon6:0.4095891354,(taxon7:0.09089042146,taxon8:0.1063644642):0.353274135):0.2467464093):0.1532302888):0.107548602,(taxon9:1.271588734,(taxon10:1.215935734,((taxon11:0.1327734464,(taxon12:0.1108310724,(((taxon13:0.05524973204,taxon14:0.08931201284):0.0149825675,ta…
	[TREE] 2.0_10
	((taxon1:0.1647484598,taxon2:0.09126796617):2.008661931,((((taxon3:1.101620788,taxon4:0.7273683):0.7414130747,(taxon5:0.8284106745,(taxon6:0.8191782707,(taxon7:0.1817808429,taxon8:0.2127289284):0.70654827):0.4934928185):0.3064605776):0.2150972039,(taxon9:2.543177468,(taxon10:2.431871468,((taxon11:0.2655468928,(taxon12:0.2216621448,(((taxon13:0.1104994641,taxon14:0.1786240257):0.029965135,taxon15:…
	[TREE] 3.0_10
	((taxon1:0.2471226897,taxon2:0.1369019493):3.012992897,((((taxon3:1.652431181,taxon4:1.09105245):1.112119612,(taxon5:1.242616012,(taxon6:1.228767406,(taxon7:0.2726712644,taxon8:0.3190933926):1.059822405):0.7402392278):0.4596908663):0.3226458059,(taxon9:3.814766201,(taxon10:3.647807202,((taxon11:0.3983203392,(taxon12:0.3324932172,(((taxon13:0.1657491961,taxon14:0.2679360385):0.0449477025,taxon15:0…
	[TREE] 1.0_12
	(taxon1:0.6326140135,(((taxon2:0.7625475883,taxon3:0.6704621624):0.3712631662,(((((taxon4:0.8409174558,taxon5:0.5850802454):0.2762210736,taxon6:0.5684568449):0.1951857233,taxon7:0.2606999203):0.02153096861,(taxon8:0.2226918168,(taxon9:0.2980165541,taxon10:0.1004255822):0.1519732377):0.0610927658):0.04075377972,(taxon11:0.6899462757,((((taxon12:0.03213066703,taxon13:1.0000005e-06):0.01893528314,ta…
	[TREE] 2.0_12
	(taxon1:1.265228027,(((taxon2:1.525095177,taxon3:1.340924325):0.7425263324,(((((taxon4:1.681834912,taxon5:1.170160491):0.5524421472,taxon6:1.13691369):0.3903714465,taxon7:0.5213998406):0.04306193723,(taxon8:0.4453836336,(taxon9:0.5960331082,taxon10:0.2008511644):0.3039464754):0.1221855316):0.08150755945,(taxon11:1.379892551,((((taxon12:0.06426133406,taxon13:2.000001e-06):0.03787056627,taxon14:0.1…
	[TREE] 3.0_12
	(taxon1:1.897842041,(((taxon2:2.287642765,taxon3:2.011386487):1.113789499,(((((taxon4:2.522752367,taxon5:1.755240736):0.8286632208,taxon6:1.705370535):0.5855571698,taxon7:0.7820997609):0.06459290584,(taxon8:0.6680754504,(taxon9:0.8940496624,taxon10:0.3012767466):0.4559197131):0.1832782974):0.1222613392,(taxon11:2.069838827,((((taxon12:0.09639200108,taxon13:3.0000015e-06):0.05680584941,taxon14:0.2…
	[TREE] 1.0_14
	(taxon1:0.4620930679,(((taxon2:0.4695665309,taxon3:0.711270483):0.2012127131,((taxon4:0.9781216374,taxon5:0.6915379771):0.1672688941,(((taxon6:0.7406763746,taxon7:0.4538511991):0.3297646725,((taxon8:0.9147626998,(taxon9:0.7654167038,(taxon10:1.012554732,(((taxon11:0.3528598651,(taxon12:0.07717776978,taxon13:0.1269037486):0.576531818):0.09990507207,(taxon14:0.667070959,taxon15:0.5629433644):0.1341…
	[TREE] 2.0_14
	(taxon1:0.9241861358,(((taxon2:0.9391330619,taxon3:1.422540966):0.4024254262,((taxon4:1.956243275,taxon5:1.383075954):0.3345377883,(((taxon6:1.481352749,taxon7:0.9077023982):0.6595293449,((taxon8:1.8295254,(taxon9:1.530833408,(taxon10:2.025109463,(((taxon11:0.7057197301,(taxon12:0.1543555396,taxon13:0.2538074972):1.153063636):0.1998101441,(taxon14:1.334141918,taxon15:1.125886729):0.2682011196):0.…
	[TREE] 3.0_14
	(taxon1:1.386279204,(((taxon2:1.408699593,taxon3:2.133811449):0.6036381393,((taxon4:2.934364912,taxon5:2.074613931):0.5018066824,(((taxon6:2.222029124,taxon7:1.361553597):0.9892940174,((taxon8:2.7442881,(taxon9:2.296250112,(taxon10:3.037664195,(((taxon11:1.058579595,(taxon12:0.2315333093,taxon13:0.3807112459):1.729595454):0.2997152162,(taxon14:2.001212877,taxon15:1.688830093):0.4023016794):0.4298…
	[TREE] 1.0_15
	(((taxon1:0.2203833009,taxon2:0.1926568329):1.9229973,((taxon3:0.6710091459,(taxon4:0.7181967609,(taxon5:0.01503284982,taxon6:0.02189999378):0.5644649201):0.137642501):0.8626511529,((taxon7:0.3537626328,((taxon8:0.05979581645,taxon9:0.0169979583):0.450529185,taxon10:0.4242918467):0.1564423974):0.8344139638,(((((taxon11:0.5037892987,taxon12:0.3711090597):0.2063603381,(taxon13:0.2938527531,taxon14:…
	[TREE] 2.0_15
	(((taxon1:0.4407666018,taxon2:0.3853136657):3.845994599,((taxon3:1.342018292,(taxon4:1.436393522,(taxon5:0.03006569965,taxon6:0.04379998755):1.12892984):0.275285002):1.725302306,((taxon7:0.7075252656,((taxon8:0.1195916329,taxon9:0.0339959166):0.9010583699,taxon10:0.8485836934):0.3128847948):1.668827928,(((((taxon11:1.007578597,taxon12:0.7422181195):0.4127206761,(taxon13:0.5877055061,taxon14:0.463…
	[TREE] 3.0_15
	(((taxon1:0.6611499028,taxon2:0.5779704986):5.768991899,((taxon3:2.013027438,(taxon4:2.154590283,(taxon5:0.04509854947,taxon6:0.06569998133):1.69339476):0.412927503):2.587953459,((taxon7:1.061287898,((taxon8:0.1793874494,taxon9:0.0509938749):1.351587555,taxon10:1.27287554):0.4693271922):2.503241891,(((((taxon11:1.511367896,taxon12:1.113327179):0.6190810142,(taxon13:0.8815582592,taxon14:0.69500883…
	[TREE] 1.0_16
	(taxon1:0.5888005864,((((taxon2:2.052909037,taxon3:1.354426573):0.4419745272,((taxon4:0.04426740698,taxon5:0.07508515429):1.012634112,((((taxon6:0.120944723,taxon7:0.03039822944):0.05074628695,taxon8:0.04313397095):0.4835785536,(taxon9:0.360451424,taxon10:0.5973640635):0.1549364601):0.3250652344,(taxon11:0.6797929117,(taxon12:0.5520478455,((taxon13:0.09816175194,(((taxon14:1.126078036,taxon15:0.0…
	[TREE] 2.0_16
	(taxon1:1.177601173,((((taxon2:4.105818073,taxon3:2.708853145):0.8839490543,((taxon4:0.08853481397,taxon5:0.1501703086):2.025268225,((((taxon6:0.241889446,taxon7:0.06079645889):0.1014925739,taxon8:0.08626794189):0.9671571072,(taxon9:0.720902848,taxon10:1.194728127):0.3098729202):0.6501304687,(taxon11:1.359585823,(taxon12:1.104095691,((taxon13:0.1963235039,(((taxon14:2.252156071,taxon15:0.05939948…
	[TREE] 3.0_16
	(taxon1:1.766401759,((((taxon2:6.15872711,taxon3:4.063279718):1.325923582,((taxon4:0.132802221,taxon5:0.2252554629):3.037902337,((((taxon6:0.362834169,taxon7:0.09119468833):0.1522388609,taxon8:0.1294019128):1.450735661,(taxon9:1.081354272,taxon10:1.79209219):0.4648093804):0.9751957031,(taxon11:2.039378735,(taxon12:1.656143536,((taxon13:0.2944852558,(((taxon14:3.378234107,taxon15:0.08909923058):0.…
	[TREE] 1.0_17
	(taxon1:0.3009766703,((taxon2:0.5648432983,((((((taxon3:0.2059395756,taxon4:0.2375325288):0.194032198,(taxon5:0.2245801801,(taxon6:0.3174257694,(taxon7:0.03421688213,taxon8:0.02930538233):0.5356015194):0.03535550156):0.0777128956):0.105639199,((((taxon9:0.2540790596,taxon10:0.04066880845):0.3267835845,(taxon11:0.2808411936,taxon12:0.3023774895):0.02569511241):0.0253038678,((taxon13:0.2379149136,t…
	[TREE] 2.0_17
	(taxon1:0.6019533406,((taxon2:1.129686597,((((((taxon3:0.4118791512,taxon4:0.4750650575):0.3880643961,(taxon5:0.4491603602,(taxon6:0.6348515387,(taxon7:0.06843376426,taxon8:0.05861076466):1.071203039):0.07071100312):0.1554257912):0.2112783979,((((taxon9:0.5081581193,taxon10:0.08133761689):0.6535671689,(taxon11:0.5616823871,taxon12:0.604754979):0.05139022483):0.05060773559,((taxon13:0.4758298272,t…
	[TREE] 3.0_17
	(taxon1:0.902930011,((taxon2:1.694529895,((((((taxon3:0.6178187268,taxon4:0.7125975863):0.5820965941,(taxon5:0.6737405404,(taxon6:0.9522773081,(taxon7:0.1026506464,taxon8:0.08791614699):1.606804558):0.1060665047):0.2331386868):0.3169175969,((((taxon9:0.7622371789,taxon10:0.1220064253):0.9803507534,(taxon11:0.8425235807,taxon12:0.9071324685):0.07708533724):0.07591160339,((taxon13:0.7137447407,taxo…
	[TREE] 1.0_19
	(taxon1:0.779062112,(taxon2:1.070259738,((taxon3:0.7299664741,((taxon4:0.1744831004,taxon5:0.2138290274):0.3622003522,taxon6:0.5431082175):0.06102849716):0.1046790751,((((taxon7:0.4502627125,taxon8:0.5346355955):0.2070497709,(taxon9:0.5412443179,(taxon10:0.333960069,taxon11:0.400540771):0.0825834301):0.1976435307):0.05214793246,((taxon12:0.18110882,((taxon13:0.0146010483,taxon14:0.01612989584):0.…
	[TREE] 2.0_19
	(taxon1:1.558124224,(taxon2:2.140519477,((taxon3:1.459932948,((taxon4:0.3489662007,taxon5:0.4276580547):0.7244007045,taxon6:1.086216435):0.1220569943):0.2093581502,((((taxon7:0.9005254249,taxon8:1.069271191):0.4140995419,(taxon9:1.082488636,(taxon10:0.6679201381,taxon11:0.801081542):0.1651668602):0.3952870615):0.1042958649,((taxon12:0.3622176401,((taxon13:0.02920209659,taxon14:0.03225979169):0.31…
	[TREE] 3.0_19
	(taxon1:2.337186336,(taxon2:3.210779215,((taxon3:2.189899422,((taxon4:0.5234493011,taxon5:0.6414870821):1.086601057,taxon6:1.629324653):0.1830854915):0.3140372252,((((taxon7:1.350788137,taxon8:1.603906787):0.6211493128,(taxon9:1.623732954,(taxon10:1.001880207,taxon11:1.201622313):0.2477502903):0.5929305922):0.1564437974,((taxon12:0.5433264601,((taxon13:0.04380314489,taxon14:0.04838968753):0.47531…
	[TREE] 1.0_21
	(((taxon1:0.6906635723,(taxon2:1.33738534,taxon3:0.8287656141):0.07107442102):0.07051656794,((taxon4:0.5400239362,((taxon5:0.4909100414,(taxon6:0.3549640243,taxon7:0.3965676073):0.09791618364):0.5400605328,taxon8:0.2476879844):0.1847265784):0.07639435465,(((taxon9:0.7226853607,taxon10:0.5534833778):0.0597314322,(taxon11:0.53793407,taxon12:0.4416594603):0.079479454):0.05252955388,((taxon13:0.54868…
	[TREE] 2.0_21
	(((taxon1:1.381327145,(taxon2:2.67477068,taxon3:1.657531228):0.142148842):0.1410331359,((taxon4:1.080047872,((taxon5:0.9818200828,(taxon6:0.7099280486,taxon7:0.7931352146):0.1958323673):1.080121066,taxon8:0.4953759687):0.3694531569):0.1527887093,(((taxon9:1.445370721,taxon10:1.106966756):0.1194628644,(taxon11:1.07586814,taxon12:0.8833189207):0.158958908):0.1050591078,((taxon13:1.097364338,taxon14…
	[TREE] 3.0_21
	(((taxon1:2.071990717,(taxon2:4.01215602,taxon3:2.486296842):0.2132232631):0.2115497038,((taxon4:1.620071809,((taxon5:1.472730124,(taxon6:1.064892073,taxon7:1.189702822):0.2937485509):1.620181598,taxon8:0.7430639531):0.5541797353):0.2291830639,(((taxon9:2.168056082,taxon10:1.660450134):0.1791942966,(taxon11:1.61380221,taxon12:1.324978381):0.238438362):0.1575886616,((taxon13:1.646046507,taxon14:1.…
	[TREE] 1.0_22
	(((taxon1:0.2981206067,taxon2:0.1685051125):1.267129572,(taxon3:0.9023223688,(((taxon4:0.5509010217,((taxon5:1.0000005e-06,taxon6:1.0000005e-06):0.1105791631,taxon7:0.1486002738):0.2768227926):0.1720923234,(taxon8:0.3279710706,taxon9:0.5800209082):0.6801363383):0.1219961721,(taxon10:0.7056084865,((taxon11:0.4070445787,(taxon12:0.1440559496,taxon13:0.1515217265):0.4890809616):0.2048055025,((taxon1…
	[TREE] 2.0_22
	(((taxon1:0.5962412133,taxon2:0.3370102249):2.534259143,(taxon3:1.804644738,(((taxon4:1.101802043,((taxon5:2.000001e-06,taxon6:2.000001e-06):0.2211583261,taxon7:0.2972005475):0.5536455853):0.3441846467,(taxon8:0.6559421413,taxon9:1.160041816):1.360272677):0.2439923441,(taxon10:1.411216973,((taxon11:0.8140891575,(taxon12:0.2881118993,taxon13:0.3030434529):0.9781619232):0.4096110051,((taxon14:0.563…
	[TREE] 3.0_22
	(((taxon1:0.89436182,taxon2:0.5055153374):3.801388715,(taxon3:2.706967106,(((taxon4:1.652703065,((taxon5:3.0000015e-06,taxon6:3.0000015e-06):0.3317374892,taxon7:0.4458008213):0.8304683779):0.5162769701,(taxon8:0.9839132119,taxon9:1.740062725):2.040409015):0.3659885162,(taxon10:2.116825459,((taxon11:1.221133736,(taxon12:0.4321678489,taxon13:0.4545651794):1.467242885):0.6144165076,((taxon14:0.84589…
	[TREE] 1.0_23
	(taxon1:0.9744243236,(taxon2:0.9915574991,((taxon3:0.6204961226,taxon4:0.6268497492):0.1655793652,((taxon5:0.3780346653,(taxon6:0.6127441439,taxon7:0.6493420109):0.07483118258):0.04769667871,(((taxon8:0.1557158454,taxon9:0.2729491751):0.1063230803,(taxon10:0.19676305,((taxon11:0.3728095156,taxon12:0.1005691798):0.05206925741,(taxon13:0.1736696845,(taxon14:0.04084195625,taxon15:0.04708089955):0.07…
	[TREE] 2.0_23
	(taxon1:1.948848647,(taxon2:1.983114998,((taxon3:1.240992245,taxon4:1.253699498):0.3311587304,((taxon5:0.7560693306,(taxon6:1.225488288,taxon7:1.298684022):0.1496623652):0.09539335742,(((taxon8:0.3114316908,taxon9:0.5458983503):0.2126461607,(taxon10:0.3935261,((taxon11:0.7456190313,taxon12:0.2011383596):0.1041385148,(taxon13:0.3473393689,(taxon14:0.0816839125,taxon15:0.0941617991):0.1419801893):0…
	[TREE] 3.0_23
	(taxon1:2.923272971,(taxon2:2.974672497,((taxon3:1.861488368,taxon4:1.880549248):0.4967380956,((taxon5:1.134103996,(taxon6:1.838232432,taxon7:1.948026033):0.2244935477):0.1430900361,(((taxon8:0.4671475361,taxon9:0.8188475254):0.318969241,(taxon10:0.59028915,((taxon11:1.118428547,taxon12:0.3017075394):0.1562077722,(taxon13:0.5210090534,(taxon14:0.1225258688,taxon15:0.1412426986):0.2129702839):0.21…
	[TREE] 1.0_24
	(taxon1:0.08233377499,(((taxon2:0.9230064855,(((((((taxon3:0.9227429152,((taxon4:0.3816989858,(taxon5:1.0000005e-06,taxon6:0.1701750316):0.4190701229):0.1673894149,(taxon7:0.2065810865,taxon8:0.7789419393):0.1729891108):0.07938567909):0.1353063219,(((((taxon9:1.230738136,taxon10:0.4974986112):0.2457181586,taxon11:0.3719292857):0.2031303929,((taxon12:0.3859173407,taxon13:0.9754601399):1.0000005e-0…
	[TREE] 2.0_24
	(taxon1:0.16466755,(((taxon2:1.846012971,(((((((taxon3:1.84548583,((taxon4:0.7633979716,(taxon5:2.000001e-06,taxon6:0.3403500631):0.8381402457):0.3347788297,(taxon7:0.413162173,taxon8:1.557883879):0.3459782217):0.1587713582):0.2706126438,(((((taxon9:2.461476273,taxon10:0.9949972225):0.4914363172,taxon11:0.7438585714):0.4062607859,((taxon12:0.7718346813,taxon13:1.95092028):2.000001e-06,taxon14:1.4…
	[TREE] 3.0_24
	(taxon1:0.247001325,(((taxon2:2.769019457,(((((((taxon3:2.768228746,((taxon4:1.145096957,(taxon5:3.0000015e-06,taxon6:0.5105250947):1.257210369):0.5021682446,(taxon7:0.6197432594,taxon8:2.336825818):0.5189673325):0.2381570373):0.4059189658,(((((taxon9:3.692214409,taxon10:1.492495834):0.7371544759,taxon11:1.115787857):0.6093911788,((taxon12:1.157752022,taxon13:2.92638042):3.0000015e-06,taxon14:2.1…
	[TREE] 1.0_26
	(taxon1:0.4948774356,((taxon2:0.1300056637,taxon3:0.1204584416):0.5796224063,((((taxon4:0.9965106677,taxon5:1.178697303):0.5627730068,(((((taxon6:0.2451721774,taxon7:0.2582172623):0.2148818161,((taxon8:0.2001481461,taxon9:0.2129950967):0.1085635426,(taxon10:0.1712751675,taxon11:0.1945825068):0.2183689304):0.3378093012):0.1362740419,((taxon12:0.6604815351,(taxon13:0.01457200672,taxon14:0.006888202…
	[TREE] 2.0_26
	(taxon1:0.9897548713,((taxon2:0.2600113274,taxon3:0.2409168831):1.159244813,((((taxon4:1.993021335,taxon5:2.357394606):1.125546014,(((((taxon6:0.4903443548,taxon7:0.5164345247):0.4297636322,((taxon8:0.4002962921,taxon9:0.4259901935):0.2171270852,(taxon10:0.342550335,taxon11:0.3891650135):0.4367378607):0.6756186024):0.2725480838,((taxon12:1.32096307,(taxon13:0.02914401343,taxon14:0.01377640451):1.…
	[TREE] 3.0_26
	(taxon1:1.484632307,((taxon2:0.3900169912,taxon3:0.3613753247):1.738867219,((((taxon4:2.989532003,taxon5:3.536091908):1.68831902,(((((taxon6:0.7355165323,taxon7:0.774651787):0.6446454483,((taxon8:0.6004444382,taxon9:0.6389852902):0.3256906279,(taxon10:0.5138255026,taxon11:0.5837475203):0.6551067911):1.013427904):0.4088221256,((taxon12:1.981444605,(taxon13:0.04371602015,taxon14:0.02066460676):1.60…
	[TREE] 1.0_31
	((taxon1:1.163839083,((((taxon2:1.859970953,taxon3:2.43981575):0.1161673239,(taxon4:0.146659505,taxon5:0.1573514482):0.6881982031):0.2079760263,((taxon6:0.9664603668,taxon7:0.8724332896):0.1598236103,(((taxon8:0.7791326197,taxon9:0.7812179709):0.7328928038,taxon10:1.243689949):0.2089007328,(((taxon11:1.03934396,((taxon12:0.9979968345,(taxon13:1.267586141,(taxon14:0.8061092123,taxon15:0.611761513)…
	[TREE] 2.0_31
	((taxon1:2.327678165,((((taxon2:3.719941906,taxon3:4.879631499):0.2323346478,(taxon4:0.2933190099,taxon5:0.3147028965):1.376396406):0.4159520526,((taxon6:1.932920734,taxon7:1.744866579):0.3196472207,(((taxon8:1.558265239,taxon9:1.562435942):1.465785608,taxon10:2.487379898):0.4178014655,(((taxon11:2.078687919,((taxon12:1.995993669,(taxon13:2.535172282,(taxon14:1.612218425,taxon15:1.223523026):0.25…
	[TREE] 3.0_31
	((taxon1:3.491517248,((((taxon2:5.57991286,taxon3:7.319447249):0.3485019718,(taxon4:0.4399785149,taxon5:0.4720543447):2.064594609):0.6239280789,((taxon6:2.8993811,taxon7:2.617299869):0.479470831,(((taxon8:2.337397859,taxon9:2.343653913):2.198678412,taxon10:3.731069847):0.6267021983,(((taxon11:3.118031879,((taxon12:2.993990503,(taxon13:3.802758424,(taxon14:2.418327637,taxon15:1.835284539):0.380543…
	[TREE] 1.0_32
	((((taxon1:0.4176227111,taxon2:0.7627694688):0.1340518744,(taxon3:0.1650051049,taxon4:0.1584353723):0.2985341226):0.0315975188,(taxon5:0.6574531915,taxon6:0.299439863):0.1247502926):0.04407089348,(((taxon7:0.7354476328,taxon8:1.029069699):0.1145848255,taxon9:0.7706332796):0.07689632811,((taxon10:0.7629008812,taxon11:2.005616278):0.1682487582,((taxon12:1.169615567,((taxon13:0.3936150068,(taxon14:0…
	[TREE] 2.0_32
	((((taxon1:0.8352454222,taxon2:1.525538938):0.2681037488,(taxon3:0.3300102098,taxon4:0.3168707446):0.5970682452):0.0631950376,(taxon5:1.314906383,taxon6:0.598879726):0.2495005852):0.08814178696,(((taxon7:1.470895266,taxon8:2.058139398):0.2291696511,taxon9:1.541266559):0.1537926562,((taxon10:1.525801762,taxon11:4.011232556):0.3364975164,((taxon12:2.339231135,((taxon13:0.7872300136,(taxon14:0.73638…
	[TREE] 3.0_32
	((((taxon1:1.252868133,taxon2:2.288308406):0.4021556232,(taxon3:0.4950153148,taxon4:0.4753061169):0.8956023678):0.0947925564,(taxon5:1.972359574,taxon6:0.898319589):0.3742508777):0.1322126804,(((taxon7:2.206342898,taxon8:3.087209098):0.3437544766,taxon9:2.311899839):0.2306889843,((taxon10:2.288702643,taxon11:6.016848834):0.5047462747,((taxon12:3.508846702,((taxon13:1.18084502,(taxon14:1.104570651…
	[TREE] 1.0_34
	((taxon1:0.2286218008,(((((taxon2:0.323112085,taxon3:0.2779428227):0.08969141961,taxon4:0.2663841092):0.611312504,((taxon5:0.2329153888,taxon6:0.2877175617):0.7837569873,(taxon7:0.8767651352,(((taxon8:0.3971667715,(taxon9:0.3663979475,((taxon10:0.2187624036,taxon11:0.1543097895):0.1782375109,((taxon12:0.3087003258,taxon13:0.2495701014):0.2332593463,(taxon14:0.03138437361,taxon15:0.02963560494):0.…
	[TREE] 2.0_34
	((taxon1:0.4572436015,(((((taxon2:0.6462241701,taxon3:0.5558856454):0.1793828392,taxon4:0.5327682183):1.222625008,((taxon5:0.4658307775,taxon6:0.5754351234):1.567513975,(taxon7:1.75353027,(((taxon8:0.794333543,(taxon9:0.7327958951,((taxon10:0.4375248073,taxon11:0.308619579):0.3564750218,((taxon12:0.6174006516,taxon13:0.4991402029):0.4665186925,(taxon14:0.06276874722,taxon15:0.05927120989):0.61031…
	[TREE] 3.0_34
	((taxon1:0.6858654023,(((((taxon2:0.9693362551,taxon3:0.8338284681):0.2690742588,taxon4:0.7991523275):1.833937512,((taxon5:0.6987461663,taxon6:0.8631526851):2.351270962,(taxon7:2.630295406,(((taxon8:1.191500314,(taxon9:1.099193843,((taxon10:0.6562872109,taxon11:0.4629293685):0.5347125328,((taxon12:0.9261009774,taxon13:0.7487103043):0.6997780388,(taxon14:0.09415312083,taxon15:0.08890681483):0.9154…
	[TREE] 1.0_37
	((((taxon1:0.5268894157,(taxon2:0.4988614028,taxon3:0.4994024799):0.1255499346):0.8185460783,(taxon4:0.8431912251,((taxon5:0.4907158272,(taxon6:0.7871669549,taxon7:0.4420798978):0.06497862897):0.1945083494,(taxon8:0.454735167,taxon9:0.4193112988):0.2207630098):0.2400370957):0.3460078968):0.1306255581,(taxon10:1.099697224,(taxon11:0.1335040848,((taxon12:0.04050074838,taxon13:0.09157330252):0.11148…
	[TREE] 2.0_37
	((((taxon1:1.053778831,(taxon2:0.9977228056,taxon3:0.9988049598):0.2510998692):1.637092157,(taxon4:1.68638245,((taxon5:0.9814316545,(taxon6:1.57433391,taxon7:0.8841597957):0.1299572579):0.3890166989,(taxon8:0.9094703341,taxon9:0.8386225976):0.4415260196):0.4800741914):0.6920157936):0.2612511161,(taxon10:2.199394448,(taxon11:0.2670081695,((taxon12:0.08100149677,taxon13:0.183146605):0.222971051,tax…
	[TREE] 3.0_37
	((((taxon1:1.580668247,(taxon2:1.496584208,taxon3:1.49820744):0.3766498038):2.455638235,(taxon4:2.529573675,((taxon5:1.472147482,(taxon6:2.361500865,taxon7:1.326239693):0.1949358869):0.5835250483,(taxon8:1.364205501,taxon9:1.257933896):0.6622890294):0.7201112871):1.03802369):0.3918766742,(taxon10:3.299091672,(taxon11:0.4005122543,((taxon12:0.1215022451,taxon13:0.2747199076):0.3344565766,taxon14:0…
	[TREE] 1.0_43
	((((taxon1:0.2899719199,taxon2:0.2238980899):0.2694637419,(taxon3:0.4102617645,taxon4:0.3581343293):0.1356173284):0.420925588,(taxon5:0.2736245904,((taxon6:0.1571530911,taxon7:0.2254993576):0.05919424087,((taxon8:0.2455465689,taxon9:0.1650222606):0.04877462553,(taxon10:0.1472603731,taxon11:0.2285910211):0.06029292247):0.05406780729):0.0507317823):0.7527648892):0.8386749235,((taxon12:0.1718430033,…
	[TREE] 2.0_43
	((((taxon1:0.5799438399,taxon2:0.4477961798):0.5389274839,(taxon3:0.820523529,taxon4:0.7162686585):0.2712346568):0.841851176,(taxon5:0.5472491808,((taxon6:0.3143061821,taxon7:0.4509987152):0.1183884817,((taxon8:0.4910931377,taxon9:0.3300445213):0.09754925107,(taxon10:0.2945207463,taxon11:0.4571820421):0.1205858449):0.1081356146):0.1014635646):1.505529778):1.677349847,((taxon12:0.3436860067,(taxon…
	[TREE] 3.0_43
	((((taxon1:0.8699157598,taxon2:0.6716942697):0.8083912258,(taxon3:1.230785293,taxon4:1.074402988):0.4068519853):1.262776764,(taxon5:0.8208737712,((taxon6:0.4714592732,taxon7:0.6764980728):0.1775827226,((taxon8:0.7366397066,taxon9:0.4950667819):0.1463238766,(taxon10:0.4417811194,taxon11:0.6857730632):0.1808787674):0.1622034219):0.1521953469):2.258294668):2.516024771,((taxon12:0.51552901,(taxon13:0…
	[TREE] 1.0_46
	(((taxon1:0.8771817032,(taxon2:1.138413653,taxon3:0.6817141109):0.1643852779):0.08446249259,((taxon4:0.8474105448,taxon5:2.208975691):0.2041987598,(((((taxon6:0.4586794269,taxon7:0.3965623244):0.05359622748,taxon8:0.4448100418):0.05063093575,taxon9:0.3951762787):0.06158858472,taxon10:1.167665554):0.2062487755,taxon11:0.6503336256):0.09657465819):0.1104126984):0.1336236008,(((taxon12:0.1906756401,…
	[TREE] 2.0_46
	(((taxon1:1.754363406,(taxon2:2.276827306,taxon3:1.363428222):0.3287705558):0.1689249852,((taxon4:1.69482109,taxon5:4.417951382):0.4083975197,(((((taxon6:0.9173588538,taxon7:0.7931246487):0.107192455,taxon8:0.8896200836):0.1012618715,taxon9:0.7903525574):0.1231771694,taxon10:2.335331108):0.412497551,taxon11:1.300667251):0.1931493164):0.2208253967):0.2672472016,(((taxon12:0.3813512802,taxon13:0.35…
	[TREE] 3.0_46
	(((taxon1:2.63154511,(taxon2:3.415240958,taxon3:2.045142333):0.4931558337):0.2533874778,((taxon4:2.542231634,taxon5:6.626927073):0.6125962795,(((((taxon6:1.376038281,taxon7:1.189686973):0.1607886824,taxon8:1.334430125):0.1518928072,taxon9:1.185528836):0.1847657542,taxon10:3.502996661):0.6187463265,taxon11:1.951000877):0.2897239746):0.3312380951):0.4008708024,(((taxon12:0.5720269204,taxon13:0.5393…
	[TREE] 1.0_47
	(taxon1:0.0485163607,((taxon2:0.2001940061,((taxon3:0.03742249688,taxon4:0.04953312948):0.08970311434,(((((taxon5:0.2094927861,taxon6:0.2857000633):0.2944103646,(taxon7:0.5243868531,taxon8:0.4744068759):0.04780608007):0.1451630268,((taxon9:0.9847944654,(taxon10:0.9206857551,taxon11:0.5518401611):0.1829588124):0.3230789081,taxon12:0.8034861479):0.6691897221):0.3698682311,taxon13:0.4574488984):0.08…
	[TREE] 2.0_47
	(taxon1:0.09703272139,((taxon2:0.4003880123,((taxon3:0.07484499376,taxon4:0.09906625897):0.1794062287,(((((taxon5:0.4189855721,taxon6:0.5714001267):0.5888207292,(taxon7:1.048773706,taxon8:0.9488137518):0.09561216014):0.2903260536,((taxon9:1.969588931,(taxon10:1.84137151,taxon11:1.103680322):0.3659176248):0.6461578163,taxon12:1.606972296):1.338379444):0.7397364621,taxon13:0.9148977968):0.169331060…
	[TREE] 3.0_47
	(taxon1:0.1455490821,((taxon2:0.6005820184,((taxon3:0.1122674906,taxon4:0.1485993885):0.269109343,(((((taxon5:0.6284783582,taxon6:0.85710019):0.8832310938,(taxon7:1.573160559,taxon8:1.423220628):0.1434182402):0.4354890804,((taxon9:2.954383396,(taxon10:2.762057265,taxon11:1.655520483):0.5488764372):0.9692367244,taxon12:2.410458444):2.007569166):1.109604693,taxon13:1.372346695):0.2539965901,(taxon1…
	[TREE] 1.0_49
	(taxon1:1.497329065,(((taxon2:0.8073122486,(((taxon3:0.2930734683,taxon4:0.1941079732):0.4950813609,taxon5:0.9857579277):0.2692257996,taxon6:0.7755252273):0.1019232717):0.06011408693,((taxon7:1.086911656,taxon8:0.8316734449):0.2109685287,((taxon9:1.237699028,(taxon10:1.129602689,taxon11:1.045487146):0.08592117113):0.1583874775,(((taxon12:0.8886215982,(taxon13:0.04281030113,taxon14:0.09299876192):…
	[TREE] 2.0_49
	(taxon1:2.99465813,(((taxon2:1.614624497,(((taxon3:0.5861469367,taxon4:0.3882159463):0.9901627219,taxon5:1.971515855):0.5384515992,taxon6:1.551050455):0.2038465433):0.1202281739,((taxon7:2.173823312,taxon8:1.66334689):0.4219370574,((taxon9:2.475398056,(taxon10:2.259205378,taxon11:2.090974293):0.1718423423):0.3167749551,(((taxon12:1.777243196,(taxon13:0.08562060225,taxon14:0.1859975238):1.04323168…
	[TREE] 3.0_49
	(taxon1:4.491987195,(((taxon2:2.421936746,(((taxon3:0.879220405,taxon4:0.5823239195):1.485244083,taxon5:2.957273783):0.8076773988,taxon6:2.326575682):0.305769815):0.1803422608,((taxon7:3.260734967,taxon8:2.495020335):0.6329055861,((taxon9:3.713097083,(taxon10:3.388808067,taxon11:3.136461439):0.2577635134):0.4751624326,(((taxon12:2.665864795,(taxon13:0.1284309034,taxon14:0.2789962858):1.564847526)…
	[TREE] 1.0_50
	(((((taxon1:0.7653305382,((taxon2:0.9406238228,(taxon3:0.5910730797,taxon4:0.292874987):0.1884727779):0.1252638725,(taxon5:0.7835218437,(taxon6:0.5307486935,(taxon7:0.3179203437,taxon8:0.2622135777):0.3478042779):0.1788777488):0.01904422696):0.1136753548):0.06096681564,((taxon9:0.8572913964,taxon10:0.4726015945):0.1105078028,taxon11:0.8150113417):0.08360171487):0.141614987,(taxon12:0.6598751495,(…
	[TREE] 2.0_50
	(((((taxon1:1.530661076,((taxon2:1.881247646,(taxon3:1.182146159,taxon4:0.5857499739):0.3769455558):0.250527745,(taxon5:1.567043687,(taxon6:1.061497387,(taxon7:0.6358406874,taxon8:0.5244271555):0.6956085559):0.3577554976):0.03808845392):0.2273507096):0.1219336313,((taxon9:1.714582793,taxon10:0.945203189):0.2210156057,taxon11:1.630022683):0.1672034297):0.2832299741,(taxon12:1.319750299,(taxon13:1.…
	[TREE] 3.0_50
	(((((taxon1:2.295991615,((taxon2:2.821871468,(taxon3:1.773219239,taxon4:0.8786249609):0.5654183337):0.3757916175,(taxon5:2.350565531,(taxon6:1.59224608,(taxon7:0.9537610312,taxon8:0.7866407332):1.043412834):0.5366332464):0.05713268088):0.3410260644):0.1829004469,((taxon9:2.571874189,taxon10:1.417804784):0.3315234085,taxon11:2.445034025):0.2508051446):0.4248449611,(taxon12:1.979625449,(taxon13:1.7…
	[TREE] 1.0_51
	((((taxon1:1.494436158,taxon2:1.998116892):0.2163627217,((taxon3:1.016029737,taxon4:1.263547886):0.7648231418,taxon5:1.219921061):0.1609413722):0.1761354105,(((taxon6:1.514507207,(taxon7:0.7204646675,taxon8:0.6743458314):0.8766314533):0.5766459779,(taxon9:0.8498039802,taxon10:0.7808011966):1.273890465):0.1966732895,(taxon11:1.099914196,taxon12:1.284501938):0.5570719493):0.1062333199):0.1308472022…
	[TREE] 2.0_51
	((((taxon1:2.988872315,taxon2:3.996233783):0.4327254435,((taxon3:2.032059474,taxon4:2.527095771):1.529646284,taxon5:2.439842123):0.3218827443):0.3522708211,(((taxon6:3.029014413,(taxon7:1.440929335,taxon8:1.348691663):1.753262907):1.153291956,(taxon9:1.69960796,taxon10:1.561602393):2.54778093):0.393346579,(taxon11:2.199828391,taxon12:2.569003877):1.114143899):0.2124666397):0.2616944044,(((taxon13…
	[TREE] 3.0_51
	((((taxon1:4.483308473,taxon2:5.994350675):0.6490881652,((taxon3:3.048089211,taxon4:3.790643657):2.294469426,taxon5:3.659763184):0.4828241165):0.5284062316,(((taxon6:4.54352162,(taxon7:2.161394003,taxon8:2.023037494):2.62989436):1.729937934,(taxon9:2.549411941,taxon10:2.34240359):3.821671395):0.5900198685,(taxon11:3.299742587,taxon12:3.853505815):1.671215848):0.3186999596):0.3925416066,(((taxon13…
	[TREE] 1.0_52
	(taxon1:0.3417793855,(((((((taxon2:0.3245103361,taxon3:0.2667424092):0.3534306658,taxon4:0.6546489583):0.2380833035,taxon5:0.745807995):0.1324464031,((taxon6:1.125604056,taxon7:0.9273348712):1.073256159,(((taxon8:0.253579313,((taxon9:0.0246432696,taxon10:0.02372865764):0.6488626131,taxon11:0.3638640245):0.04737986332):0.09245869553,(taxon12:0.2773009992,taxon13:0.2540660046):0.2307412355):0.13013…
	[TREE] 2.0_52
	(taxon1:0.6835587709,(((((((taxon2:0.6490206721,taxon3:0.5334848184):0.7068613315,taxon4:1.309297917):0.476166607,taxon5:1.49161599):0.2648928063,((taxon6:2.251208113,taxon7:1.854669742):2.146512318,(((taxon8:0.507158626,((taxon9:0.04928653919,taxon10:0.04745731528):1.297725226,taxon11:0.727728049):0.09475972665):0.1849173911,(taxon12:0.5546019983,taxon13:0.5081320093):0.461482471):0.2602658202,(…
	[TREE] 3.0_52
	(taxon1:1.025338156,(((((((taxon2:0.9735310082,taxon3:0.8002272276):1.060291997,taxon4:1.963946875):0.7142499105,taxon5:2.237423985):0.3973392094,((taxon6:3.376812169,taxon7:2.782004614):3.219768477,(((taxon8:0.760737939,((taxon9:0.07392980879,taxon10:0.07118597292):1.946587839,taxon11:1.091592073):0.14213959):0.2773760866,(taxon12:0.8319029975,taxon13:0.7621980139):0.6922237065):0.3903987302,(((…
	[TREE] 1.0_53
	(taxon1:0.5583963078,((((taxon2:0.5404036381,(taxon3:0.7861139862,taxon4:1.11961058):0.1074441628):0.1978922486,((taxon5:0.5958317751,(taxon6:0.6030256827,taxon7:0.6867748173):0.1660954486):0.1173452648,(taxon8:0.802752409,taxon9:0.7783207777):0.0672768753):0.04972473358):0.1373308707,(taxon10:0.2964473076,taxon11:0.3272068274):0.2107663343):0.05156806851,((taxon12:1.294276458,taxon13:1.139512861…
	[TREE] 2.0_53
	(taxon1:1.116792616,((((taxon2:1.080807276,(taxon3:1.572227972,taxon4:2.23922116):0.2148883256):0.3957844973,((taxon5:1.19166355,(taxon6:1.206051365,taxon7:1.373549635):0.3321908973):0.2346905295,(taxon8:1.605504818,taxon9:1.556641555):0.1345537506):0.09944946716):0.2746617414,(taxon10:0.5928946151,taxon11:0.6544136548):0.4215326686):0.103136137,((taxon12:2.588552916,taxon13:2.279025721):0.411368…
	[TREE] 3.0_53
	(taxon1:1.675188923,((((taxon2:1.621210914,(taxon3:2.358341959,taxon4:3.35883174):0.3223324883):0.5936767459,((taxon5:1.787495325,(taxon6:1.809077048,taxon7:2.060324452):0.4982863459):0.3520357943,(taxon8:2.408257227,taxon9:2.334962333):0.2018306259):0.1491742007):0.4119926121,(taxon10:0.8893419227,taxon11:0.9816204823):0.6322990029):0.1547042055,((taxon12:3.882829375,taxon13:3.418538582):0.61705…
	[TREE] 1.0_56
	((((taxon1:0.165227054,taxon2:0.1075740606):0.402558769,(taxon3:0.5024604428,taxon4:0.4154022246):0.07840763269):0.07180228945,((taxon5:0.8543318624,((taxon6:0.8785293863,taxon7:0.4827274728):0.168383626,((taxon8:0.3436817851,taxon9:0.7293075552):0.1344923881,(taxon10:0.1954002748,taxon11:0.1807509095):0.3574538583):0.04025904743):0.04005507864):0.04211749026,(((((taxon12:0.4250489526,((taxon13:0…
	[TREE] 2.0_56
	((((taxon1:0.3304541079,taxon2:0.2151481212):0.8051175379,(taxon3:1.004920886,taxon4:0.8308044491):0.1568152654):0.1436045789,((taxon5:1.708663725,((taxon6:1.757058773,taxon7:0.9654549456):0.3367672521,((taxon8:0.6873635701,taxon9:1.45861511):0.2689847762,(taxon10:0.3908005496,taxon11:0.361501819):0.7149077166):0.08051809486):0.08011015728):0.08423498052,(((((taxon12:0.8500979053,((taxon13:0.9141…
	[TREE] 3.0_56
	((((taxon1:0.4956811619,taxon2:0.3227221817):1.207676307,(taxon3:1.507381328,taxon4:1.246206674):0.2352228981):0.2154068683,((taxon5:2.562995587,((taxon6:2.635588159,taxon7:1.448182418):0.5051508781,((taxon8:1.031045355,taxon9:2.187922666):0.4034771643,(taxon10:0.5862008244,taxon11:0.5422527285):1.072361575):0.1207771423):0.1201652359):0.1263524708,(((((taxon12:1.275146858,((taxon13:1.371234118,t…
	[TREE] 1.0_57
	(((taxon1:0.1926229827,((taxon2:0.08742853523,taxon3:0.435243107):0.1621131287,taxon4:0.5616788163):0.1206620391):0.1936218308,((taxon5:1.022860147,(taxon6:0.1092620659,taxon7:0.09190007435):0.7472720818):0.2062294991,(((((taxon8:0.2339671049,taxon9:0.2502624466):0.774362061,(taxon10:0.9575446473,taxon11:0.5192201531):0.1545690145):0.2736039739,(((taxon12:0.1868200356,(taxon13:0.2059012008,taxon1…
	[TREE] 2.0_57
	(((taxon1:0.3852459654,((taxon2:0.1748570705,taxon3:0.870486214):0.3242262574,taxon4:1.123357633):0.2413240781):0.3872436616,((taxon5:2.045720294,(taxon6:0.2185241318,taxon7:0.1838001487):1.494544164):0.4124589983,(((((taxon8:0.4679342098,taxon9:0.5005248932):1.548724122,(taxon10:1.915089295,taxon11:1.038440306):0.3091380291):0.5472079478,(((taxon12:0.3736400712,(taxon13:0.4118024015,taxon14:0.38…
	[TREE] 3.0_57
	(((taxon1:0.5778689482,((taxon2:0.2622856057,taxon3:1.305729321):0.4863393861,taxon4:1.685036449):0.3619861172):0.5808654924,((taxon5:3.068580441,(taxon6:0.3277861976,taxon7:0.275700223):2.241816245):0.6186884974,(((((taxon8:0.7019013147,taxon9:0.7507873398):2.323086183,(taxon10:2.872633942,taxon11:1.557660459):0.4637070436):0.8208119216,(((taxon12:0.5604601067,(taxon13:0.6177036023,taxon14:0.584…
	[TREE] 1.0_59
	(((taxon1:2.370638898,(taxon2:1.890368307,(((taxon3:0.4956187281,taxon4:0.4163370066):0.1760406099,(taxon5:0.1424630768,(taxon6:0.135379481,taxon7:0.1521505156):0.0729576769):0.3822694745):0.2088975527,taxon8:0.9944307135):0.3271319149):1.005816585):0.4915608715,(taxon9:0.04020082378,taxon10:0.05041452419):1.900308066):0.1690351871,((((taxon11:0.3048219962,taxon12:0.2110096072):0.2267790721,(taxo…
	[TREE] 2.0_59
	(((taxon1:4.741277797,(taxon2:3.780736614,(((taxon3:0.9912374563,taxon4:0.8326740131):0.3520812198,(taxon5:0.2849261536,(taxon6:0.2707589621,taxon7:0.3043010312):0.1459153538):0.764538949):0.4177951054,taxon8:1.988861427):0.6542638299):2.011633169):0.983121743,(taxon9:0.08040164757,taxon10:0.1008290484):3.800616132):0.3380703741,((((taxon11:0.6096439924,taxon12:0.4220192145):0.4535581442,(taxon13…
	[TREE] 3.0_59
	(((taxon1:7.111916695,(taxon2:5.671104922,(((taxon3:1.486856184,taxon4:1.24901102):0.5281218296,(taxon5:0.4273892303,(taxon6:0.4061384431,taxon7:0.4564515468):0.2188730307):1.146808423):0.6266926581,taxon8:2.983292141):0.9813957448):3.017449754):1.474682614,(taxon9:0.1206024714,taxon10:0.1512435726):5.700924197):0.5071055612,((((taxon11:0.9144659886,taxon12:0.6330288217):0.6803372163,(taxon13:1.7…
	[TREE] 1.0_60
	((taxon1:0.006967205876,(taxon2:1.0000005e-06,taxon3:1.0000005e-06):0.06751151999):0.07554461669,((((((((taxon4:0.3964148459,taxon5:0.3315462584):0.1849836114,(taxon6:0.005748020419,taxon7:0.08944338142):0.4923953887):0.2371720638,taxon8:0.7652751996):0.1427150957,(taxon9:0.758453363,(taxon10:0.2958658301,taxon11:0.3990086391):0.3193489342):0.7065622552):0.203230446,(taxon12:0.4732384413,taxon13:…
	[TREE] 2.0_60
	((taxon1:0.01393441175,(taxon2:2.000001e-06,taxon3:2.000001e-06):0.13502304):0.1510892334,((((((((taxon4:0.7928296917,taxon5:0.6630925168):0.3699672229,(taxon6:0.01149604084,taxon7:0.1788867628):0.9847907774):0.4743441276,taxon8:1.530550399):0.2854301915,(taxon9:1.516906726,(taxon10:0.5917316601,taxon11:0.7980172781):0.6386978684):1.41312451):0.406460892,(taxon12:0.9464768826,taxon13:0.9869948214…
	[TREE] 3.0_60
	((taxon1:0.02090161763,(taxon2:3.0000015e-06,taxon3:3.0000015e-06):0.20253456):0.2266338501,((((((((taxon4:1.189244538,taxon5:0.9946387753):0.5549508343,(taxon6:0.01724406126,taxon7:0.2683301443):1.477186166):0.7115161914,taxon8:2.295825599):0.4281452872,(taxon9:2.275360089,(taxon10:0.8875974902,taxon11:1.197025917):0.9580468027):2.119686766):0.6096913379,(taxon12:1.419715324,taxon13:1.480492232)…
	[TREE] 1.0_61
	((((((taxon1:0.003870173131,taxon2:0.008573046078):0.02664979471,(taxon3:0.09679847237,taxon4:0.1439065181):0.04996813592):0.2005071507,((taxon5:0.06339800906,taxon6:0.07824234334):0.3343722304,taxon7:0.439030874):0.1433605939):0.3205860156,(taxon8:0.4411045313,taxon9:0.3756787101):0.1165696781):0.05114658496,(taxon10:0.7426015402,(taxon11:0.6247189898,(taxon12:1.205667436,((((((((taxon13:0.08064…
	[TREE] 2.0_61
	((((((taxon1:0.007740346263,taxon2:0.01714609216):0.05329958942,(taxon3:0.1935969447,taxon4:0.2878130362):0.09993627184):0.4010143013,((taxon5:0.1267960181,taxon6:0.1564846867):0.6687444607,taxon7:0.8780617481):0.2867211877):0.6411720312,(taxon8:0.8822090627,taxon9:0.7513574202):0.2331393562):0.1022931699,(taxon10:1.48520308,(taxon11:1.24943798,(taxon12:2.411334871,((((((((taxon13:0.1612954144,ta…
	[TREE] 3.0_61
	((((((taxon1:0.01161051939,taxon2:0.02571913823):0.07994938413,(taxon3:0.2903954171,taxon4:0.4317195543):0.1499044078):0.601521452,((taxon5:0.1901940272,taxon6:0.23472703):1.003116691,taxon7:1.317092622):0.4300817816):0.9617580468,(taxon8:1.323313594,taxon9:1.12703613):0.3497090343):0.1534397549,(taxon10:2.227804621,(taxon11:1.874156969,(taxon12:3.617002307,((((((((taxon13:0.2419431217,taxon14:0.…
	[TREE] 1.0_62
	(((((((taxon1:0.9112329293,(taxon2:0.6706922995,taxon3:0.4421400215):0.5465593272):0.1429876851,(taxon4:0.8800356779,taxon5:0.9967849328):0.1494166164):0.1029448917,(((taxon6:1.367011877,(((taxon7:1.087738104,taxon8:0.8758596754):0.2235230113,taxon9:0.5895823344):0.2669007115,(((taxon10:0.2733642434,taxon11:0.3303835742):0.4084321784,((taxon12:0.2357266488,taxon13:0.2688372002):0.1615426598,taxon…
	[TREE] 2.0_62
	(((((((taxon1:1.822465859,(taxon2:1.341384599,taxon3:0.884280043):1.093118654):0.2859753703,(taxon4:1.760071356,taxon5:1.993569866):0.2988332328):0.2058897834,(((taxon6:2.734023754,(((taxon7:2.175476208,taxon8:1.751719351):0.4470460226,taxon9:1.179164669):0.533801423,(((taxon10:0.5467284869,taxon11:0.6607671484):0.8168643568,((taxon12:0.4714532976,taxon13:0.5376744004):0.3230853196,taxon14:1.0559…
	[TREE] 3.0_62
	(((((((taxon1:2.733698788,(taxon2:2.012076899,taxon3:1.326420064):1.639677982):0.4289630554,(taxon4:2.640107034,taxon5:2.990354798):0.4482498492):0.3088346751,(((taxon6:4.101035631,(((taxon7:3.263214312,taxon8:2.627579026):0.670569034,taxon9:1.768747003):0.8007021345,(((taxon10:0.8200927303,taxon11:0.9911507226):1.225296535,((taxon12:0.7071799465,taxon13:0.8065116005):0.4846279794,taxon14:1.58389…
	[TREE] 1.0_63
	((((taxon1:0.9060009639,(((taxon2:0.4661514787,taxon3:0.4303544888):0.1467063843,(taxon4:0.8278283739,(taxon5:0.6237400402,(taxon6:0.5583559913,(taxon7:0.2207552719,taxon8:0.2358931299):0.2977246272):0.09028892505):0.09555324597):0.07246643835):0.08069767121,(taxon9:0.3468269077,(taxon10:0.774524437,taxon11:0.5389784539):0.09498889505):0.1314484793):0.09046179644):0.09018726758,(taxon12:0.5493947…
	[TREE] 2.0_63
	((((taxon1:1.812001928,(((taxon2:0.9323029573,taxon3:0.8607089777):0.2934127686,(taxon4:1.655656748,(taxon5:1.24748008,(taxon6:1.116711983,(taxon7:0.4415105438,taxon8:0.4717862597):0.5954492544):0.1805778501):0.1911064919):0.1449328767):0.1613953424,(taxon9:0.6936538155,(taxon10:1.549048874,taxon11:1.077956908):0.1899777901):0.2628969587):0.1809235929):0.1803745352,(taxon12:1.09878945,(taxon13:0.…
	[TREE] 3.0_63
	((((taxon1:2.718002892,(((taxon2:1.398454436,taxon3:1.291063467):0.4401191529,(taxon4:2.483485122,(taxon5:1.871220121,(taxon6:1.675067974,(taxon7:0.6622658158,taxon8:0.7076793896):0.8931738816):0.2708667752):0.2866597379):0.217399315):0.2420930136,(taxon9:1.040480723,(taxon10:2.323573311,taxon11:1.616935362):0.2849666851):0.394345438):0.2713853893):0.2705618027,(taxon12:1.648184175,(taxon13:0.521…
	[TREE] 1.0_65
	(((taxon1:0.6677959416,taxon2:0.9632963154):0.3463728077,((taxon3:0.7192065185,taxon4:1.092165137):0.1663471743,(taxon5:1.404884798,(((taxon6:0.6012701348,(taxon7:0.5746017198,taxon8:0.5993100837):0.1570364913):0.1243237156,(taxon9:0.5595154816,taxon10:0.8258405061):0.1315474194):0.09188612403,(taxon11:0.8196256651,taxon12:0.7014049289):0.2862881888):0.08962592918):0.1285440567):0.1190748185):0.1…
	[TREE] 2.0_65
	(((taxon1:1.335591883,taxon2:1.926592631):0.6927456154,((taxon3:1.438413037,taxon4:2.184330274):0.3326943486,(taxon5:2.809769596,(((taxon6:1.20254027,(taxon7:1.14920344,taxon8:1.198620167):0.3140729827):0.2486474312,(taxon9:1.119030963,taxon10:1.651681012):0.2630948387):0.1837722481,(taxon11:1.63925133,taxon12:1.402809858):0.5725763775):0.1792518584):0.2570881135):0.2381496371):0.3008333869,(taxo…
	[TREE] 3.0_65
	(((taxon1:2.003387825,taxon2:2.889888946):1.039118423,((taxon3:2.157619556,taxon4:3.276495411):0.4990415229,(taxon5:4.214654394,(((taxon6:1.803810404,(taxon7:1.723805159,taxon8:1.797930251):0.471109474):0.3729711469,(taxon9:1.678546445,taxon10:2.477521518):0.3946422581):0.2756583721,(taxon11:2.458876995,taxon12:2.104214787):0.8588645663):0.2688777875):0.3856321702):0.3572244556):0.4512500804,(tax…
	[TREE] 1.0_67
	(taxon1:0.6326218319,(((taxon2:0.7625630773,taxon3:0.6704779381):0.3712548343,(((taxon4:0.2226955019,(taxon5:0.2980221808,taxon6:0.1004270966):0.1519766889):0.06109331072,(((taxon7:0.8409278565,taxon8:0.5850880687):0.2762220293,taxon9:0.5684633489):0.1951863394,taxon10:0.2607022412):0.02153073668):0.04075456479,(taxon11:0.6899542972,((taxon12:0.06099213477,((taxon13:1.0000005e-06,taxon14:0.032130…
	[TREE] 2.0_67
	(taxon1:1.265243664,(((taxon2:1.525126155,taxon3:1.340955876):0.7425096687,(((taxon4:0.4453910037,(taxon5:0.5960443616,taxon6:0.2008541932):0.3039533778):0.1221866214,(((taxon7:1.681855713,taxon8:1.170176137):0.5524440586,taxon9:1.136926698):0.3903726788,taxon10:0.5214044824):0.04306147337):0.08150912959,(taxon11:1.379908594,((taxon12:0.1219842695,((taxon13:2.000001e-06,taxon14:0.06426189807):0.0…
	[TREE] 3.0_67
	(taxon1:1.897865496,(((taxon2:2.287689232,taxon3:2.011433814):1.113764503,(((taxon4:0.6680865056,(taxon5:0.8940665424,taxon6:0.3012812898):0.4559300667):0.1832799322,(((taxon7:2.522783569,taxon8:1.755264206):0.8286660879,taxon9:1.705390047):0.5855590181,taxon10:0.7821067237):0.06459221005):0.1222636944,(taxon11:2.069862891,((taxon12:0.1829764043,((taxon13:3.0000015e-06,taxon14:0.09639284711):0.05…
	[TREE] 1.0_70
	((((((taxon1:1.147075496,taxon2:1.29607709):0.2063780317,(taxon3:0.4528982551,(((((taxon4:0.3965116331,(taxon5:0.3460184039,taxon6:0.3263306341):0.0678900889):0.1703067433,(taxon7:0.1944114244,taxon8:0.2418075398):0.3100349019):0.02867238687,((taxon9:0.399108187,taxon10:0.3639378028):0.09351111022,(taxon11:0.2519770922,taxon12:0.2504129306):0.1691748186):0.01857531406):0.0367671602,taxon13:0.4095…
	[TREE] 2.0_70
	((((((taxon1:2.294150992,taxon2:2.592154181):0.4127560635,(taxon3:0.9057965102,(((((taxon4:0.7930232662,(taxon5:0.6920368079,taxon6:0.6526612682):0.1357801778):0.3406134866,(taxon7:0.3888228487,taxon8:0.4836150796):0.6200698039):0.05734477374,((taxon9:0.798216374,taxon10:0.7278756057):0.1870222204,(taxon11:0.5039541844,taxon12:0.5008258612):0.3383496372):0.03715062812):0.07353432041,taxon13:0.819…
	[TREE] 3.0_70
	((((((taxon1:3.441226488,taxon2:3.888231271):0.6191340952,(taxon3:1.358694765,(((((taxon4:1.189534899,(taxon5:1.038055212,taxon6:0.9789919023):0.2036702667):0.5109202299,(taxon7:0.5832342731,taxon8:0.7254226194):0.9301047058):0.08601716062,((taxon9:1.197324561,taxon10:1.091813408):0.2805333307,(taxon11:0.7559312766,taxon12:0.7512387918):0.5075244557):0.05572594218):0.1103014806,taxon13:1.22857393…
	[TREE] 1.0_73
	((taxon1:0.4194473106,taxon2:0.5152275065):0.1995774552,(taxon3:1.619187491,(taxon4:0.4860626464,(((((taxon5:0.2092483488,taxon6:0.1843273565):0.19990553,((taxon7:0.1039706281,taxon8:0.1095432197):0.1410741172,((taxon9:0.165947452,(((taxon10:0.1103805118,taxon11:0.1379712545):0.02018767494,(taxon12:0.1887684328,taxon13:0.1301481446):0.02479992206):0.01864049626,taxon14:0.2585429298):0.02717466628…
	[TREE] 2.0_73
	((taxon1:0.8388946212,taxon2:1.030455013):0.3991549104,(taxon3:3.238374981,(taxon4:0.9721252928,(((((taxon5:0.4184966977,taxon6:0.3686547129):0.3998110601,((taxon7:0.2079412563,taxon8:0.2190864394):0.2821482344,((taxon9:0.3318949039,(((taxon10:0.2207610236,taxon11:0.275942509):0.04037534988,(taxon12:0.3775368656,taxon13:0.2602962892):0.04959984412):0.03728099252,taxon14:0.5170858597):0.0543493325…
	[TREE] 3.0_73
	((taxon1:1.258341932,taxon2:1.545682519):0.5987323656,(taxon3:4.857562472,(taxon4:1.458187939,(((((taxon5:0.6277450465,taxon6:0.5529820694):0.5997165901,((taxon7:0.3119118844,taxon8:0.3286296591):0.4232223516,((taxon9:0.4978423559,(((taxon10:0.3311415355,taxon11:0.4139137635):0.06056302482,(taxon12:0.5663052983,taxon13:0.3904444339):0.07439976617):0.05592148878,taxon14:0.7756287895):0.08152399883…
	[TREE] 1.0_75
	((taxon1:0.7207766166,(taxon2:0.7091432762,((taxon3:0.4779498695,(taxon4:0.321733489,taxon5:0.5328379235):0.1079212664):0.2228973018,taxon6:0.6315716874):0.1184218957):0.1905234524):0.3100483387,(((((taxon7:0.3877665253,(taxon8:0.7228233495,(taxon9:0.3217848258,taxon10:0.2510868055):0.1253775475):0.04085728402):0.05677878741,(((taxon11:0.1007125228,taxon12:0.07854944971):0.2492267718,(taxon13:0.0…
	[TREE] 2.0_75
	((taxon1:1.441553233,(taxon2:1.418286552,((taxon3:0.955899739,(taxon4:0.6434669781,taxon5:1.065675847):0.2158425327):0.4457946036,taxon6:1.263143375):0.2368437914):0.3810469048):0.6200966774,(((((taxon7:0.7755330506,(taxon8:1.445646699,(taxon9:0.6435696516,taxon10:0.502173611):0.2507550951):0.08171456803):0.1135575748,(((taxon11:0.2014250456,taxon12:0.1570988994):0.4984535436,(taxon13:0.184871925…
	[TREE] 3.0_75
	((taxon1:2.16232985,(taxon2:2.127429829,((taxon3:1.433849609,(taxon4:0.9652004671,taxon5:1.59851377):0.3237637991):0.6686919054,taxon6:1.894715062):0.3552656872):0.5715703573):0.9301450161,(((((taxon7:1.163299576,(taxon8:2.168470049,(taxon9:0.9653544773,taxon10:0.7532604166):0.3761326426):0.122571852):0.1703363622,(((taxon11:0.3021375684,taxon12:0.2356483491):0.7476803153,(taxon13:0.2773078884,ta…
	[TREE] 1.0_77
	(((taxon1:0.3695601062,(taxon2:0.4805860274,((((((taxon3:0.413807052,taxon4:0.7266429829):0.2980365375,(taxon5:0.6450077954,taxon6:0.4570030476):0.1062252737):0.09689093081,((taxon7:1.067569844,(taxon8:0.6509992673,taxon9:0.387090373):0.8053066561):2.579240526,(((taxon10:0.5754288515,taxon11:0.547237172):0.262498109,taxon12:0.4787477264):0.1956417885,((taxon13:0.2306181869,(taxon14:0.07695359553,…
	[TREE] 2.0_77
	(((taxon1:0.7391202124,(taxon2:0.9611720549,((((((taxon3:0.8276141041,taxon4:1.453285966):0.596073075,(taxon5:1.290015591,taxon6:0.9140060951):0.2124505474):0.1937818616,((taxon7:2.135139689,(taxon8:1.301998535,taxon9:0.774180746):1.610613312):5.158481051,(((taxon10:1.150857703,taxon11:1.094474344):0.524996218,taxon12:0.9574954528):0.391283577,((taxon13:0.4612363737,(taxon14:0.1539071911,taxon15:…
	[TREE] 3.0_77
	(((taxon1:1.108680319,(taxon2:1.441758082,((((((taxon3:1.241421156,taxon4:2.179928949):0.8941096126,(taxon5:1.935023386,taxon6:1.371009143):0.3186758211):0.2906727924,((taxon7:3.202709533,(taxon8:1.952997802,taxon9:1.161271119):2.415919968):7.737721577,(((taxon10:1.726286554,taxon11:1.641711516):0.787494327,taxon12:1.436243179):0.5869253654,((taxon13:0.6918545606,(taxon14:0.2308607866,taxon15:0.6…
	[TREE] 1.0_78
	((taxon1:0.7100043414,(taxon2:0.6377020109,taxon3:0.51057012):0.3475356551):1.134080409,((((taxon4:1.068587868,((((taxon5:1.000508375,taxon6:1.480270309):0.3455633523,(taxon7:0.8870360429,(taxon8:0.5146277559,taxon9:0.5772702027):0.4450431135):0.1439940627):0.4351155612,(taxon10:0.1136596757,taxon11:0.1239613213):1.277549026):0.1169407851,(((((((taxon12:0.06415720503,taxon13:0.09718573274):0.0420…
	[TREE] 2.0_78
	((taxon1:1.420008683,(taxon2:1.275404022,taxon3:1.02114024):0.6950713101):2.268160818,((((taxon4:2.137175736,((((taxon5:2.00101675,taxon6:2.960540618):0.6911267045,(taxon7:1.774072086,(taxon8:1.029255512,taxon9:1.154540405):0.890086227):0.2879881255):0.8702311224,(taxon10:0.2273193513,taxon11:0.2479226427):2.555098052):0.2338815701,(((((((taxon12:0.1283144101,taxon13:0.1943714655):0.08401183932,(…
	[TREE] 3.0_78
	((taxon1:2.130013024,(taxon2:1.913106033,taxon3:1.53171036):1.042606965):3.402241227,((((taxon4:3.205763604,((((taxon5:3.001525125,taxon6:4.440810927):1.036690057,(taxon7:2.661108129,(taxon8:1.543883268,taxon9:1.731810608):1.33512934):0.4319821882):1.305346684,(taxon10:0.340979027,taxon11:0.371883964):3.832647078):0.3508223552,(((((((taxon12:0.1924716151,taxon13:0.2915571982):0.126017759,(taxon14…
	[TREE] 1.0_80
	(((taxon1:0.8921556025,taxon2:0.9052004944):0.2709805403,(taxon3:1.007916529,((((taxon4:0.001504984361,(((taxon5:1.0000005e-06,taxon6:1.0000005e-06):0.005478529592,taxon7:1.0000005e-06):0.007926394057,taxon8:0.01229272598):0.0109252538):1.516215652,((taxon9:1.0000005e-06,taxon10:1.0000005e-06):0.4128767274,(taxon11:0.8447499028,((taxon12:1.0000005e-06,taxon13:1.0000005e-06):1.0000005e-06,taxon14:…
	[TREE] 2.0_80
	(((taxon1:1.784311205,taxon2:1.810400989):0.5419610806,(taxon3:2.015833059,((((taxon4:0.003009968722,(((taxon5:2.000001e-06,taxon6:2.000001e-06):0.01095705918,taxon7:2.000001e-06):0.01585278811,taxon8:0.02458545196):0.0218505076):3.032431304,((taxon9:2.000001e-06,taxon10:2.000001e-06):0.8257534547,(taxon11:1.689499806,((taxon12:2.000001e-06,taxon13:2.000001e-06):2.000001e-06,taxon14:0.07672705213…
	[TREE] 3.0_80
	(((taxon1:2.676466808,taxon2:2.715601483):0.8129416209,(taxon3:3.023749588,((((taxon4:0.004514953083,(((taxon5:3.0000015e-06,taxon6:3.0000015e-06):0.01643558878,taxon7:3.0000015e-06):0.02377918217,taxon8:0.03687817794):0.03277576139):4.548646956,((taxon9:3.0000015e-06,taxon10:3.0000015e-06):1.238630182,(taxon11:2.534249708,((taxon12:3.0000015e-06,taxon13:3.0000015e-06):3.0000015e-06,taxon14:0.115…
	[TREE] 1.0_82
	((taxon1:1.0000005e-06,((taxon2:0.03855259411,(taxon3:1.0000005e-06,taxon4:0.01219433767):1.0000005e-06):0.01845693598,taxon5:0.0060920701):0.006074218093):0.3797551113,(((taxon6:0.3481910934,((taxon7:1.0000005e-06,taxon8:1.0000005e-06):0.5885098364,taxon9:0.4302436418):0.1165676811):0.7403229442,(taxon10:0.4644719205,taxon11:0.8341698087):0.3723985731):0.328502455,((taxon12:0.7266315319,(taxon13…
	[TREE] 2.0_82
	((taxon1:2.000001e-06,((taxon2:0.07710518823,(taxon3:2.000001e-06,taxon4:0.02438867534):2.000001e-06):0.03691387196,taxon5:0.0121841402):0.01214843619):0.7595102225,(((taxon6:0.6963821868,((taxon7:2.000001e-06,taxon8:2.000001e-06):1.177019673,taxon9:0.8604872836):0.2331353623):1.480645888,(taxon10:0.928943841,taxon11:1.668339617):0.7447971462):0.6570049101,((taxon12:1.453263064,(taxon13:0.5044371…
	[TREE] 3.0_82
	((taxon1:3.0000015e-06,((taxon2:0.1156577823,(taxon3:3.0000015e-06,taxon4:0.03658301301):3.0000015e-06):0.05537080795,taxon5:0.0182762103):0.01822265428):1.139265334,(((taxon6:1.04457328,((taxon7:3.0000015e-06,taxon8:3.0000015e-06):1.765529509,taxon9:1.290730925):0.3497030434):2.220968833,(taxon10:1.393415761,taxon11:2.502509426):1.117195719):0.9855073651,((taxon12:2.179894596,(taxon13:0.75665575…
	[TREE] 1.0_84
	(taxon1:0.4620910786,(((taxon2:0.4695646579,taxon3:0.7112671268):0.2012119486,((taxon4:0.6915368658,taxon5:0.9781158125):0.1672683214,((taxon6:0.6784541455,(taxon7:0.5793384704,((taxon8:0.4121489659,taxon9:0.5601558874):0.1572675751,taxon10:0.6649898363):0.0964757744):0.2048945755):0.08320665992,(((taxon11:0.5465305349,(taxon12:0.8266068796,((taxon13:0.08253449099,taxon14:0.1154983694):0.20246562…
	[TREE] 2.0_84
	(taxon1:0.9241821571,(((taxon2:0.9391293158,taxon3:1.422534254):0.4024238972,((taxon4:1.383073732,taxon5:1.956231625):0.3345366428,((taxon6:1.356908291,(taxon7:1.158676941,((taxon8:0.8242979318,taxon9:1.120311775):0.3145351503,taxon10:1.329979673):0.1929515488):0.409789151):0.1664133198,(((taxon11:1.09306107,(taxon12:1.653213759,((taxon13:0.165068982,taxon14:0.2309967387):0.4049312508,(taxon15:0.…
	[TREE] 3.0_84
	(taxon1:1.386273236,(((taxon2:1.408693974,taxon3:2.13380138):0.6036358458,((taxon4:2.074610597,taxon5:2.934347438):0.5018049642,((taxon6:2.035362437,(taxon7:1.738015411,((taxon8:1.236446898,taxon9:1.680467662):0.4718027254,taxon10:1.994969509):0.2894273232):0.6146837265):0.2496199798,(((taxon11:1.639591605,(taxon12:2.479820639,((taxon13:0.247603473,taxon14:0.3464951081):0.6073968763,(taxon15:0.34…
	[TREE] 1.0_85
	((taxon1:0.5821480407,(((taxon2:0.6915373723,taxon3:0.9781166913):0.1672683277,((((taxon4:0.9147579033,(taxon5:0.7654130977,((taxon6:0.560522435,((taxon7:0.667065013,taxon8:0.5629393457):0.1341004374,(taxon9:0.3528589192,(taxon10:0.07717802739,taxon11:0.1269029516):0.576530056):0.09990385905):0.1432932809):0.2397509422,taxon12:1.012552206):0.1958701313):0.1597269944):0.2015763306,(taxon13:0.54653…
	[TREE] 2.0_85
	((taxon1:1.164296081,(((taxon2:1.383074745,taxon3:1.956233383):0.3345366554,((((taxon4:1.829515807,(taxon5:1.530826195,((taxon6:1.12104487,((taxon7:1.334130026,taxon8:1.125878691):0.2682008749,(taxon9:0.7057178385,(taxon10:0.1543560548,taxon11:0.2538059033):1.153060112):0.1998077181):0.2865865619):0.4795018844,taxon12:2.025104411):0.3917402627):0.3194539889):0.4031526612,(taxon13:1.093064046,(tax…
	[TREE] 3.0_85
	((taxon1:1.746444122,(((taxon2:2.074612117,taxon3:2.934350074):0.5018049831,((((taxon4:2.74427371,(taxon5:2.296239293,((taxon6:1.681567305,((taxon7:2.001195039,taxon8:1.688818037):0.4023013123,(taxon9:1.058576758,(taxon10:0.2315340822,taxon11:0.3807088549):1.729590168):0.2997115772):0.4298798428):0.7192528267,taxon12:3.037656617):0.587610394):0.4791809833):0.6047289919,(taxon13:1.639596069,(taxon…
	[TREE] 1.0_86
	(taxon1:0.9648282367,(((taxon2:0.1316137903,taxon3:0.08567617374):0.08012439397,((taxon4:0.2630449148,taxon5:0.3913868976):0.1326801121,(((taxon6:1.266908127,(taxon7:1.481620481,((taxon8:0.5917904426,(taxon9:0.8819029086,taxon10:1.075528373):0.3869949359):1.753580956,taxon11:1.078889332):0.1815455811):0.3009525147):0.3450400877,taxon12:0.2563260482):0.1563712547,((taxon13:0.005425873735,taxon14:0…
	[TREE] 2.0_86
	(taxon1:1.929656473,(((taxon2:0.2632275807,taxon3:0.1713523475):0.1602487879,((taxon4:0.5260898296,taxon5:0.7827737952):0.2653602242,(((taxon6:2.533816255,(taxon7:2.963240963,((taxon8:1.183580885,(taxon9:1.763805817,taxon10:2.151056747):0.7739898718):3.507161912,taxon11:2.157778663):0.3630911623):0.6019050295):0.6900801753,taxon12:0.5126520965):0.3127425095,((taxon13:0.01085174747,taxon14:0.01801…
	[TREE] 3.0_86
	(taxon1:2.89448471,(((taxon2:0.394841371,taxon3:0.2570285212):0.2403731819,((taxon4:0.7891347444,taxon5:1.174160693):0.3980403363,(((taxon6:3.800724382,(taxon7:4.444861444,((taxon8:1.775371328,(taxon9:2.645708726,taxon10:3.22658512):1.160984808):5.260742868,taxon11:3.236667995):0.5446367434):0.9028575442):1.035120263,taxon12:0.7689781447):0.4691137642,((taxon13:0.01627762121,taxon14:0.0270242341)…
	[TREE] 1.0_87
	((taxon1:0.81467,taxon2:0.690299):0.365318,((taxon3:2.756079,(taxon4:0.300651,taxon5:0.105485):0.154186,taxon6:0.231921):0.057601,(((taxon7:0.559455,(taxon8:0.596799,taxon9:0.895659):0.287626):0.226194,(((taxon10:0.056285,((taxon11:0.032371,taxon12:1e-06):0.018879,taxon13:0.072797):0.036792):0.168016,(((taxon14:0.007485,taxon15:0.02008):0.063792,taxon16:0.082683):0.023009,taxon17:0.170951):0.2955…
	[TREE] 2.0_87
	((taxon1:1.62934,taxon2:1.380598):0.730636,((taxon3:5.512158,(taxon4:0.601302,taxon5:0.21097):0.308372,taxon6:0.463842):0.115202,(((taxon7:1.11891,(taxon8:1.193598,taxon9:1.791318):0.575252):0.452388,(((taxon10:0.11257,((taxon11:0.064742,taxon12:2e-06):0.037758,taxon13:0.145594):0.073584):0.336032,(((taxon14:0.01497,taxon15:0.04016):0.127584,taxon16:0.165366):0.046018,taxon17:0.341902):0.591114):…
	[TREE] 3.0_87
	((taxon1:2.44401,taxon2:2.070897):1.095954,((taxon3:8.268237,(taxon4:0.901953,taxon5:0.316455):0.462558,taxon6:0.695763):0.172803,(((taxon7:1.678365,(taxon8:1.790397,taxon9:2.686977):0.862878):0.678582,(((taxon10:0.168855,((taxon11:0.097113,taxon12:3e-06):0.056637,taxon13:0.218391):0.110376):0.504048,(((taxon14:0.022455,taxon15:0.06024):0.191376,taxon16:0.248049):0.069027,taxon17:0.512853):0.8866…
	[TREE] 1.0_88
	((((taxon1:0.3728671993,(taxon2:0.3016036561,taxon3:0.2911882064):0.07245418549):0.2550164052,((((taxon4:0.8420409439,((taxon5:0.04394435327,taxon6:0.01933067956):0.1344921091,taxon7:0.2578816717):0.4267977547):0.2059020914,(taxon8:0.570114727,(taxon9:0.6097696547,(taxon10:0.2407913006,taxon11:0.1399586187):0.2789777611):0.1653025288):0.6566359825):0.1266609617,(taxon12:0.38419777,(taxon13:0.0134…
	[TREE] 2.0_88
	((((taxon1:0.7457343987,(taxon2:0.6032073122,taxon3:0.5823764127):0.144908371):0.5100328105,((((taxon4:1.684081888,((taxon5:0.08788870653,taxon6:0.03866135913):0.2689842182,taxon7:0.5157633434):0.8535955094):0.4118041827,(taxon8:1.140229454,(taxon9:1.219539309,(taxon10:0.4815826012,taxon11:0.2799172373):0.5579555221):0.3306050576):1.313271965):0.2533219235,(taxon12:0.7683955399,(taxon13:0.0268740…
	[TREE] 3.0_88
	((((taxon1:1.118601598,(taxon2:0.9048109683,taxon3:0.8735646191):0.2173625565):0.7650492157,((((taxon4:2.526122832,((taxon5:0.1318330598,taxon6:0.05799203869):0.4034763273,taxon7:0.7736450152):1.280393264):0.6177062741,(taxon8:1.710344181,(taxon9:1.829308964,(taxon10:0.7223739018,taxon11:0.419875856):0.8369332832):0.4959075864):1.969907947):0.3799828852,(taxon12:1.15259331,(taxon13:0.0403110476,t…
	[TREE] 1.0_89
	((taxon1:0.910977371,taxon2:0.8247471149):0.2161403097,((((((taxon3:0.002189930516,(taxon4:0.01213555186,(taxon5:1.0000005e-06,(taxon6:1.0000005e-06,taxon7:1.0000005e-06):0.005443341059):0.007880280821):0.01007403556):1.352720134,((taxon8:1.0000005e-06,taxon9:1.0000005e-06):0.4228770452,(((taxon10:1.0000005e-06,taxon11:1.0000005e-06):1.0000005e-06,taxon12:0.03852876405):0.6099340118,taxon13:0.775…
	[TREE] 2.0_89
	((taxon1:1.821954742,taxon2:1.64949423):0.4322806195,((((((taxon3:0.004379861032,(taxon4:0.02427110372,(taxon5:2.000001e-06,(taxon6:2.000001e-06,taxon7:2.000001e-06):0.01088668212):0.01576056164):0.02014807112):2.705440268,((taxon8:2.000001e-06,taxon9:2.000001e-06):0.8457540903,(((taxon10:2.000001e-06,taxon11:2.000001e-06):2.000001e-06,taxon12:0.07705752809):1.219868024,taxon13:1.550921204):0.732…
	[TREE] 3.0_89
	((taxon1:2.732932113,taxon2:2.474241345):0.6484209292,((((((taxon3:0.006569791549,(taxon4:0.03640665558,(taxon5:3.0000015e-06,(taxon6:3.0000015e-06,taxon7:3.0000015e-06):0.01633002318):0.02364084246):0.03022210667):4.058160402,((taxon8:3.0000015e-06,taxon9:3.0000015e-06):1.268631135,(((taxon10:3.0000015e-06,taxon11:3.0000015e-06):3.0000015e-06,taxon12:0.1155862921):1.829802036,taxon13:2.326381805…
	[TREE] 1.0_90
	((taxon1:0.5034357715,taxon2:0.7145420952):0.2849732484,((((((taxon3:1.035114544,taxon4:0.7652894977):0.2348129479,(taxon5:1.083197337,(taxon6:0.7402038834,(taxon7:0.3058059892,taxon8:0.417171892):0.3976577984):0.2541387617):0.246740845):0.2459342375,taxon9:1.22216523):0.1093668916,taxon10:1.248151685):0.5589740331,(((taxon11:1.133836046,(taxon12:1.102695133,taxon13:0.7919141657):0.1078600986):0.…
	[TREE] 2.0_90
	((taxon1:1.006871543,taxon2:1.42908419):0.5699464968,((((((taxon3:2.070229089,taxon4:1.530578995):0.4696258957,(taxon5:2.166394674,(taxon6:1.480407767,(taxon7:0.6116119783,taxon8:0.8343437841):0.7953155967):0.5082775235):0.49348169):0.4918684751,taxon9:2.44433046):0.2187337832,taxon10:2.496303369):1.117948066,(((taxon11:2.267672092,(taxon12:2.205390267,taxon13:1.583828331):0.2157201972):0.5115680…
	[TREE] 3.0_90
	((taxon1:1.510307314,taxon2:2.143626286):0.8549197451,((((((taxon3:3.105343633,taxon4:2.295868493):0.7044388436,(taxon5:3.249592011,(taxon6:2.22061165,(taxon7:0.9174179675,taxon8:1.251515676):1.192973395):0.7624162852):0.740222535):0.7378027126,taxon9:3.66649569):0.3281006748,taxon10:3.744455054):1.676922099,(((taxon11:3.401508138,(taxon12:3.3080854,taxon13:2.375742497):0.3235802958):0.7673520556…
	[TREE] 1.0_93
	(taxon1:0.3001391846,(((taxon2:0.508039218,((taxon3:0.6437887391,taxon4:0.324690675):0.1994940063,((((taxon5:0.3764764789,(taxon6:0.3684972507,((taxon7:0.2255046007,taxon8:0.1288783456):0.2949012866,(taxon9:0.2024171355,(taxon10:0.2409408038,(taxon11:0.3154087716,taxon12:0.2336544707):0.1514157267):0.06154060728):0.2147026101):0.1229570183):0.07980210874):0.2020335025,taxon13:0.5158589238):0.0986…
	[TREE] 2.0_93
	(taxon1:0.6002783692,(((taxon2:1.016078436,((taxon3:1.287577478,taxon4:0.64938135):0.3989880126,((((taxon5:0.7529529578,(taxon6:0.7369945014,((taxon7:0.4510092013,taxon8:0.2577566912):0.5898025733,(taxon9:0.404834271,(taxon10:0.4818816075,(taxon11:0.6308175432,taxon12:0.4673089414):0.3028314534):0.1230812146):0.4294052203):0.2459140367):0.1596042175):0.4040670049,taxon13:1.031717848):0.1973854503…
	[TREE] 3.0_93
	(taxon1:0.9004175538,(((taxon2:1.524117654,((taxon3:1.931366217,taxon4:0.974072025):0.5984820189,((((taxon5:1.129429437,(taxon6:1.105491752,((taxon7:0.676513802,taxon8:0.3866350368):0.8847038599,(taxon9:0.6072514065,(taxon10:0.7228224113,(taxon11:0.9462263147,taxon12:0.7009634121):0.45424718):0.1846218218):0.6441078304):0.368871055):0.2394063262):0.6061005074,taxon13:1.547576771):0.2960781755,(ta…
	[TREE] 1.0_95
	(((((((taxon1:0.1108080946,taxon2:0.1109345797):0.21113936,taxon3:0.3485544968):0.2092897117,(taxon4:0.7233687169,taxon5:0.6290808287):0.09395384889):0.1728593417,((taxon6:0.2759605513,(taxon7:0.3338517339,taxon8:0.2939373141):0.07636404764):0.6013423849,((taxon9:0.9211809111,((taxon10:0.2512053653,taxon11:0.2798299151):0.2726734058,(taxon12:0.7159518012,(taxon13:0.414036165,(taxon14:0.3760138459…
	[TREE] 2.0_95
	(((((((taxon1:0.2216161891,taxon2:0.2218691594):0.42227872,taxon3:0.6971089935):0.4185794234,(taxon4:1.446737434,taxon5:1.258161657):0.1879076978):0.3457186835,((taxon6:0.5519211026,(taxon7:0.6677034678,taxon8:0.5878746283):0.1527280953):1.20268477,((taxon9:1.842361822,((taxon10:0.5024107305,taxon11:0.5596598302):0.5453468115,(taxon12:1.431903602,(taxon13:0.8280723299,(taxon14:0.7520276917,((taxo…
	[TREE] 3.0_95
	(((((((taxon1:0.3324242837,taxon2:0.3328037391):0.6334180799,taxon3:1.04566349):0.6278691351,(taxon4:2.170106151,taxon5:1.887242486):0.2818615467):0.5185780252,((taxon6:0.8278816539,(taxon7:1.001555202,taxon8:0.8818119424):0.2290921429):1.804027155,((taxon9:2.763542733,((taxon10:0.7536160958,taxon11:0.8394897453):0.8180202173,(taxon12:2.147855404,(taxon13:1.242108495,(taxon14:1.128041538,((taxon1…
	[TREE] 1.0_99
	(((taxon1:0.83830564,(((((((taxon2:1.662452942,(taxon3:1.0000005e-06,taxon4:0.006607077623):1.135144088):0.1104333291,((taxon5:0.9839432871,(((taxon6:0.7001803838,(taxon7:0.7817940694,taxon8:0.7016190293):0.1272071665):0.1904006921,(taxon9:0.6336445558,taxon10:1.209360835):0.1015874586):0.07431731969,(taxon11:0.9390095129,(taxon12:0.607259,taxon13:0.7679625379):0.1519291549):0.08771293884):0.0966…
	[TREE] 2.0_99
	(((taxon1:1.67661128,(((((((taxon2:3.324905884,(taxon3:2.000001e-06,taxon4:0.01321415525):2.270288176):0.2208666582,((taxon5:1.967886574,(((taxon6:1.400360768,(taxon7:1.563588139,taxon8:1.403238059):0.2544143329):0.3808013841,(taxon9:1.267289112,taxon10:2.41872167):0.2031749171):0.1486346394,(taxon11:1.878019026,(taxon12:1.214518,taxon13:1.535925076):0.3038583097):0.1754258777):0.1933025454):0.58…
	[TREE] 3.0_99
	(((taxon1:2.51491692,(((((((taxon2:4.987358826,(taxon3:3.0000015e-06,taxon4:0.01982123287):3.405432264):0.3312999873,((taxon5:2.951829861,(((taxon6:2.100541151,(taxon7:2.345382208,taxon8:2.104857088):0.3816214994):0.5712020762,(taxon9:1.900933667,taxon10:3.628082504):0.3047623757):0.2229519591,(taxon11:2.817028539,(taxon12:1.821777,taxon13:2.303887614):0.4557874646):0.2631388165):0.2899538181):0.…
	[TREE] 1.0_100
	((taxon1:1.151061611,(taxon2:0.6155135719,((taxon3:0.7803174166,taxon4:0.6756269726):0.1802226503,(taxon5:0.6843505221,taxon6:1.122973617):0.03560392815):0.1456134725):0.08831212203):0.05633711289,(((taxon7:0.564106131,taxon8:0.5973313445):0.09501915239,(taxon9:0.7166238365,((taxon10:0.5523367194,taxon11:0.4595215951):0.08889665069,(taxon12:0.783336028,taxon13:0.4082559141):0.2332038637):0.051610…
	[TREE] 2.0_100
	((taxon1:2.302123223,(taxon2:1.231027144,((taxon3:1.560634833,taxon4:1.351253945):0.3604453005,(taxon5:1.368701044,taxon6:2.245947233):0.07120785631):0.291226945):0.1766242441):0.1126742258,(((taxon7:1.128212262,taxon8:1.194662689):0.1900383048,(taxon9:1.433247673,((taxon10:1.104673439,taxon11:0.9190431903):0.1777933014,(taxon12:1.566672056,taxon13:0.8165118282):0.4664077274):0.1032215227):0.1754…
	[TREE] 3.0_100
	((taxon1:3.453184834,(taxon2:1.846540716,((taxon3:2.34095225,taxon4:2.026880918):0.5406679508,(taxon5:2.053051566,taxon6:3.36892085):0.1068117845):0.4368404174):0.2649363661):0.1690113387,(((taxon7:1.692318393,taxon8:1.791994033):0.2850574572,(taxon9:2.149871509,((taxon10:1.657010158,taxon11:1.378564785):0.2666899521,(taxon12:2.350008084,taxon13:1.224767742):0.6996115911):0.154832284):0.263152617…
	[TREE] 1.0_106
	((taxon1:0.3100476561,taxon2:0.3041518755):0.2550279543,((taxon3:0.2558305295,taxon4:0.4240658162):0.3098148145,(((((taxon5:0.4092182035,(taxon6:0.6262430979,((((taxon7:0.01216965272,taxon8:0.00634551477):0.4601448462,(taxon9:0.3992940228,(taxon10:0.3115269772,(taxon11:0.2728895955,(taxon12:0.005639470172,taxon13:0.006540365809):0.2594246938):0.2582085733):0.1247662308):0.04250388496):0.018682213…
	[TREE] 2.0_106
	((taxon1:0.6200953121,taxon2:0.6083037509):0.5100559085,((taxon3:0.511661059,taxon4:0.8481316323):0.619629629,(((((taxon5:0.8184364069,(taxon6:1.252486196,((((taxon7:0.02433930545,taxon8:0.01269102954):0.9202896925,(taxon9:0.7985880456,(taxon10:0.6230539544,(taxon11:0.5457791911,(taxon12:0.01127894034,taxon13:0.01308073162):0.5188493875):0.5164171465):0.2495324616):0.08500776993):0.03736442635,(t…
	[TREE] 3.0_106
	((taxon1:0.9301429682,taxon2:0.9124556264):0.7650838628,((taxon3:0.7674915885,taxon4:1.272197448):0.9294444435,(((((taxon5:1.22765461,(taxon6:1.878729294,((((taxon7:0.03650895817,taxon8:0.01903654431):1.380434539,(taxon9:1.197882068,(taxon10:0.9345809316,(taxon11:0.8186687866,(taxon12:0.01691841052,taxon13:0.01962109743):0.7782740813):0.7746257198):0.3742986925):0.1275116549):0.05604663952,(taxon…
	[TREE] 1.0_107
	((taxon1:0.1223412816,(((taxon2:0.1864698872,taxon3:0.1517053702):1.061721123,(taxon4:0.746667896,(taxon5:0.5056060178,(taxon6:0.3907624901,taxon7:0.6116222127):0.2078758327):0.152067922):0.3257059332):0.5314304992,(((((taxon8:0.5556600246,(taxon9:0.3288064099,taxon10:0.4650268808):0.1783519823):0.675808983,((taxon11:1.387997341,taxon12:1.116623818):0.1868331553,(taxon13:1.358259757,(taxon14:1.00…
	[TREE] 2.0_107
	((taxon1:0.2446825631,(((taxon2:0.3729397744,taxon3:0.3034107403):2.123442246,(taxon4:1.493335792,(taxon5:1.011212036,(taxon6:0.7815249801,taxon7:1.223244425):0.4157516654):0.304135844):0.6514118664):1.062860998,(((((taxon8:1.111320049,(taxon9:0.6576128198,taxon10:0.9300537615):0.3567039645):1.351617966,((taxon11:2.775994682,taxon12:2.233247635):0.3736663107,(taxon13:2.716519514,(taxon14:2.016338…
	[TREE] 3.0_107
	((taxon1:0.3670238447,(((taxon2:0.5594096617,taxon3:0.4551161105):3.185163369,(taxon4:2.240003688,(taxon5:1.516818053,(taxon6:1.17228747,taxon7:1.834866638):0.6236274981):0.4562037659):0.9771177997):1.594291497,(((((taxon8:1.666980074,(taxon9:0.9864192297,taxon10:1.395080642):0.5350559468):2.027426949,((taxon11:4.163992022,taxon12:3.349871453):0.560499466,(taxon13:4.07477927,(taxon14:3.024507277,…
	[TREE] 1.0_109
	(((taxon1:0.1699416036,taxon2:0.2334345747):0.2284390814,(taxon3:0.6688722344,taxon4:0.3274007701):0.4904978855):1.060176157,((((taxon5:1.162329094,taxon6:1.096116732):0.2470687161,(taxon7:0.8135093538,taxon8:0.6331228607):0.604426338):0.3524732349,taxon9:1.239757582):0.2070855152,((taxon10:0.3091350214,taxon11:0.2211803242):2.068265416,((taxon12:0.6731679535,(taxon13:0.9244705491,(taxon14:0.0395…
	[TREE] 2.0_109
	(((taxon1:0.3398832071,taxon2:0.4668691493):0.4568781629,(taxon3:1.337744469,taxon4:0.6548015402):0.980995771):2.120352314,((((taxon5:2.324658188,taxon6:2.192233463):0.4941374322,(taxon7:1.627018708,taxon8:1.266245721):1.208852676):0.7049464698,taxon9:2.479515165):0.4141710303,((taxon10:0.6182700429,taxon11:0.4423606485):4.136530833,((taxon12:1.346335907,(taxon13:1.848941098,(taxon14:0.0790677216…
	[TREE] 3.0_109
	(((taxon1:0.5098248107,taxon2:0.700303724):0.6853172443,(taxon3:2.006616703,taxon4:0.9822023103):1.471493657):3.180528471,((((taxon5:3.486987282,taxon6:3.288350195):0.7412061484,(taxon7:2.440528061,taxon8:1.899368582):1.813279014):1.057419705,taxon9:3.719272747):0.6212565455,((taxon10:0.9274050643,taxon11:0.6635409727):6.204796249,((taxon12:2.01950386,(taxon13:2.773411647,(taxon14:0.1186015825,ta…
	[TREE] 1.0_110
	((taxon1:0.7488164206,taxon2:0.844819499):0.1235651171,(((taxon3:0.2526153538,(taxon4:0.1983757122,(taxon5:0.08080308903,(taxon6:0.04609381791,taxon7:0.0340640947):0.02696423346):0.1161343408):0.2292649331):0.4513127116,((taxon8:0.3821609794,taxon9:0.4143079088):0.309383645,(taxon10:0.1609213105,(taxon11:0.6355068604,taxon12:0.2834355852):0.05567291779):0.1777696486):0.1868658455):0.2568865384,(t…
	[TREE] 2.0_110
	((taxon1:1.497632841,taxon2:1.689638998):0.2471302343,(((taxon3:0.5052307077,(taxon4:0.3967514244,(taxon5:0.1616061781,(taxon6:0.09218763581,taxon7:0.0681281894):0.05392846693):0.2322686815):0.4585298661):0.9026254232,((taxon8:0.7643219588,taxon9:0.8286158175):0.61876729,(taxon10:0.321842621,(taxon11:1.271013721,taxon12:0.5668711704):0.1113458356):0.3555392972):0.373731691):0.5137730768,(taxon13:…
	[TREE] 3.0_110
	((taxon1:2.246449262,taxon2:2.534458497):0.3706953514,(((taxon3:0.7578460615,(taxon4:0.5951271366,(taxon5:0.2424092671,(taxon6:0.1382814537,taxon7:0.1021922841):0.08089270039):0.3484030223):0.6877947992):1.353938135,((taxon8:1.146482938,taxon9:1.242923726):0.928150935,(taxon10:0.4827639315,(taxon11:1.906520581,taxon12:0.8503067557):0.1670187534):0.5333089458):0.5605975366):0.7706596152,(taxon13:2…
	[TREE] 1.0_111
	(((((((taxon1:0.08209867025,taxon2:0.08982530418):0.1291356763,(taxon3:0.08156338752,taxon4:0.06877968148):0.1420829984):0.04530190279,taxon5:0.114986128):0.2201104618,taxon6:1.0000005e-06):0.5697881178,taxon7:1.82721126):0.09856644337,(((taxon8:0.7266694718,taxon9:1.232315673):0.5512548158,taxon10:0.2132512722):0.2969799375,(taxon11:0.188650446,taxon12:0.1893463051):0.8530550525):0.1707905462):0…
	[TREE] 2.0_111
	(((((((taxon1:0.1641973405,taxon2:0.1796506084):0.2582713527,(taxon3:0.163126775,taxon4:0.137559363):0.2841659968):0.09060380558,taxon5:0.229972256):0.4402209236,taxon6:2.000001e-06):1.139576236,taxon7:3.654422521):0.1971328867,(((taxon8:1.453338944,taxon9:2.464631346):1.102509632,taxon10:0.4265025444):0.593959875,(taxon11:0.377300892,taxon12:0.3786926103):1.706110105):0.3415810923):0.6236566699,…
	[TREE] 3.0_111
	(((((((taxon1:0.2462960108,taxon2:0.2694759125):0.387407029,(taxon3:0.2446901626,taxon4:0.2063390444):0.4262489952):0.1359057084,taxon5:0.344958384):0.6603313854,taxon6:3.0000015e-06):1.709364353,taxon7:5.481633781):0.2956993301,(((taxon8:2.180008416,taxon9:3.696947018):1.653764448,taxon10:0.6397538166):0.8909398126,(taxon11:0.5659513381,taxon12:0.5680389154):2.559165157):0.5123716385):0.93548500…
	[TREE] 1.0_112
	((((taxon1:0.02433088664,(taxon2:0.3543819476,(taxon3:0.06881305526,taxon4:0.004477326523):0.03396932293):0.03879778428):0.03493761697,taxon5:1.312802059):0.1323298906,taxon6:1.0000005e-06):0.6915900758,(((taxon7:0.2127763359,(taxon8:0.7216102352,taxon9:1.250965601):0.56583667):0.2985112295,(taxon10:0.189078593,taxon11:0.1905103823):0.8563625252):0.1721554976,((taxon12:1.0000005e-06,(((taxon13:0.…
	[TREE] 2.0_112
	((((taxon1:0.04866177328,(taxon2:0.7087638951,(taxon3:0.1376261105,taxon4:0.008954653047):0.06793864587):0.07759556856):0.06987523395,taxon5:2.625604119):0.2646597811,taxon6:2.000001e-06):1.383180152,(((taxon7:0.4255526717,(taxon8:1.44322047,taxon9:2.501931201):1.13167334):0.5970224591,(taxon10:0.378157186,taxon11:0.3810207645):1.71272505):0.3443109953,((taxon12:2.000001e-06,(((taxon13:0.16166425…
	[TREE] 3.0_112
	((((taxon1:0.07299265992,(taxon2:1.063145843,(taxon3:0.2064391658,taxon4:0.01343197957):0.1019079688):0.1163933528):0.1048128509,taxon5:3.938406178):0.3969896717,taxon6:3.0000015e-06):2.074770227,(((taxon7:0.6383290076,(taxon8:2.164830706,taxon9:3.752896802):1.69751001):0.8955336886,(taxon10:0.567235779,taxon11:0.5715311468):2.569087576):0.5164664929,((taxon12:3.0000015e-06,(((taxon13:0.242496385…
	[TREE] 1.0_114
	((taxon1:1.986827163,(taxon2:1.798937711,(((taxon3:0.7289675469,(taxon4:0.1270610384,taxon5:0.1653423373):0.1041013637):0.107219559,taxon6:0.09642770344):0.4199677959,taxon7:0.8821036432):0.5465530892):0.1440738236):0.1048962298,(((taxon8:0.04447730489,taxon9:0.08929820997):0.7984912736,taxon10:0.8601097481):0.1128622337,((taxon11:0.7515268096,((taxon12:0.6280578573,(taxon13:1.322627329,taxon14:0…
	[TREE] 2.0_114
	((taxon1:3.973654327,(taxon2:3.597875422,(((taxon3:1.457935094,(taxon4:0.2541220767,taxon5:0.3306846746):0.2082027274):0.2144391181,taxon6:0.1928554069):0.8399355918,taxon7:1.764207286):1.093106178):0.2881476472):0.2097924596,(((taxon8:0.08895460978,taxon9:0.1785964199):1.596982547,taxon10:1.720219496):0.2257244674,((taxon11:1.503053619,((taxon12:1.256115715,(taxon13:2.645254657,taxon14:0.6168056…
	[TREE] 3.0_114
	((taxon1:5.96048149,(taxon2:5.396813133,(((taxon3:2.186902641,(taxon4:0.3811831151,taxon5:0.496027012):0.3123040911):0.3216586771,taxon6:0.2892831103):1.259903388,taxon7:2.646310929):1.639659268):0.4322214709):0.3146886894,(((taxon8:0.1334319147,taxon9:0.2678946299):2.395473821,taxon10:2.580329244):0.3385867011,((taxon11:2.254580429,((taxon12:1.884173572,(taxon13:3.967881986,taxon14:0.925208549):…
	[TREE] 1.0_116
	((((taxon1:0.1750482244,taxon2:0.2935025491):0.3256038716,((((taxon3:0.01492247148,taxon4:0.008900124826):0.01236785601,taxon5:0.007884231232):0.194461264,(taxon6:0.1112516323,(taxon7:0.01904231537,taxon8:0.05954581503):0.05365892127):0.1595125502):0.2068014973,taxon9:0.4260716511):0.06764971387):0.04278512743,taxon10:0.525848165):0.262175366,(taxon11:1.683015367,(taxon12:2.248826165,(taxon13:1.8…
	[TREE] 2.0_116
	((((taxon1:0.3500964489,taxon2:0.5870050983):0.6512077431,((((taxon3:0.02984494296,taxon4:0.01780024965):0.02473571203,taxon5:0.01576846246):0.3889225281,(taxon6:0.2225032647,(taxon7:0.03808463073,taxon8:0.1190916301):0.1073178425):0.3190251005):0.4136029947,taxon9:0.8521433022):0.1352994277):0.08557025485,taxon10:1.05169633):0.5243507321,(taxon11:3.366030734,(taxon12:4.497652331,(taxon13:3.72282…
	[TREE] 3.0_116
	((((taxon1:0.5251446733,taxon2:0.8805076474):0.9768116147,((((taxon3:0.04476741443,taxon4:0.02670037448):0.03710356804,taxon5:0.0236526937):0.5833837921,(taxon6:0.333754897,(taxon7:0.0571269461,taxon8:0.1786374451):0.1609767638):0.4785376507):0.620404492,taxon9:1.278214953):0.2029491416):0.1283553823,taxon10:1.577544495):0.7865260981,(taxon11:5.049046101,(taxon12:6.746478496,(taxon13:5.58424224,(…
	[TREE] 1.0_118
	((taxon1:0.7731870977,taxon2:0.7185124473):0.7801868139,(((taxon3:0.3940499159,(taxon4:0.3346399094,taxon5:0.3109862638):0.06880783206):0.2272235835,(((taxon6:0.3889537722,(taxon7:0.01033390579,taxon8:0.04169703981):0.3203375327):0.1544745774,((taxon9:0.6334616264,((taxon10:0.2482671774,taxon11:0.1456097674):0.2668637046,taxon12:0.5945584219):0.1369937108):0.588414779,(((taxon13:0.04448533072,tax…
	[TREE] 2.0_118
	((taxon1:1.546374195,taxon2:1.437024895):1.560373628,(((taxon3:0.7880998317,(taxon4:0.6692798188,taxon5:0.6219725277):0.1376156641):0.454447167,(((taxon6:0.7779075444,(taxon7:0.02066781157,taxon8:0.08339407961):0.6406750655):0.3089491548,((taxon9:1.266923253,((taxon10:0.4965343547,taxon11:0.2912195348):0.5337274091,taxon12:1.189116844):0.2739874215):1.176829558,(((taxon13:0.08897066145,taxon14:0.…
	[TREE] 3.0_118
	((taxon1:2.319561293,taxon2:2.155537342):2.340560442,(((taxon3:1.182149748,(taxon4:1.003919728,taxon5:0.9329587915):0.2064234962):0.6816707505,(((taxon6:1.166861317,(taxon7:0.03100171736,taxon8:0.1250911194):0.9610125982):0.4634237322,((taxon9:1.900384879,((taxon10:0.7448015321,taxon11:0.4368293021):0.8005911137,taxon12:1.783675266):0.4109811323):1.765244337,(((taxon13:0.1334559922,taxon14:0.0558…
	[TREE] 1.0_120
	((((taxon1:0.6537666689,((taxon2:1.063400499,((taxon3:0.4075560868,(taxon4:0.008508778779,taxon5:0.06951307956):0.4366674992):0.1682193515,(taxon6:0.4605427194,(taxon7:0.5018899964,taxon8:0.4634616227):0.1248189603):0.08681659736):0.04355216248):0.05698487776,((taxon9:0.5164217582,taxon10:0.5946416869):0.1999354074,taxon11:1.132277384):0.04828887067):0.02431897549):0.04223583726,taxon12:0.7887653…
	[TREE] 2.0_120
	((((taxon1:1.307533338,((taxon2:2.126800999,((taxon3:0.8151121736,(taxon4:0.01701755756,taxon5:0.1390261591):0.8733349984):0.336438703,(taxon6:0.9210854388,(taxon7:1.003779993,taxon8:0.9269232454):0.2496379205):0.1736331947):0.08710432495):0.1139697555,((taxon9:1.032843516,taxon10:1.189283374):0.3998708148,taxon11:2.264554768):0.09657774133):0.04863795098):0.08447167451,taxon12:1.57753075):0.0813…
	[TREE] 3.0_120
	((((taxon1:1.961300007,((taxon2:3.190201498,((taxon3:1.22266826,(taxon4:0.02552633634,taxon5:0.2085392387):1.310002498):0.5046580544,(taxon6:1.381628158,(taxon7:1.505669989,taxon8:1.390384868):0.3744568808):0.2604497921):0.1306564874):0.1709546333,((taxon9:1.549265274,taxon10:1.783925061):0.5998062222,taxon11:3.396832152):0.144866612):0.07295692646):0.1267075118,taxon12:2.366296126):0.1220730524,…
	[TREE] 1.0_121
	(((taxon1:0.1704736846,taxon2:0.2700507208):0.1534501807,(((taxon3:0.6395928994,((taxon4:0.06029069928,taxon5:0.2038622276):0.1790138144,taxon6:0.4665779595):0.2262439164):0.2788551467,((taxon7:0.2409420817,((taxon8:0.2998633845,(taxon9:0.2620065988,(taxon10:0.4571971609,taxon11:0.4981432225):0.1189834222):0.09430873365):0.1317918052,((taxon12:0.5686804006,((taxon13:0.468247318,taxon14:0.23822780…
	[TREE] 2.0_121
	(((taxon1:0.3409473692,taxon2:0.5401014416):0.3069003615,(((taxon3:1.279185799,((taxon4:0.1205813986,taxon5:0.4077244552):0.3580276288,taxon6:0.933155919):0.4524878329):0.5577102933,((taxon7:0.4818841634,((taxon8:0.599726769,(taxon9:0.5240131977,(taxon10:0.9143943217,taxon11:0.996286445):0.2379668444):0.1886174673):0.2635836103,((taxon12:1.137360801,((taxon13:0.936494636,taxon14:0.4764556156):0.2…
	[TREE] 3.0_121
	(((taxon1:0.5114210539,taxon2:0.8101521623):0.4603505422,(((taxon3:1.918778698,((taxon4:0.1808720978,taxon5:0.6115866829):0.5370414432,taxon6:1.399733878):0.6787317493):0.83656544,((taxon7:0.7228262452,((taxon8:0.8995901534,(taxon9:0.7860197965,(taxon10:1.371591483,taxon11:1.494429667):0.3569502666):0.282926201):0.3953754155,((taxon12:1.706041202,((taxon13:1.404741954,taxon14:0.7146834234):0.4314…
	[TREE] 1.0_122
	(((((taxon1:0.4557816304,taxon2:0.3768733395):0.1339261289,(taxon3:0.7711355784,(taxon4:0.7455583595,taxon5:0.4232223577):0.8632934322):0.2845467024):0.03543063431,(((taxon6:0.6216629058,(((taxon7:0.5371122768,(taxon8:0.4826212635,taxon9:0.2566865599):0.1285918589):0.488600656,(taxon10:0.735997306,(taxon11:0.3966897546,taxon12:0.6059888821):0.08138961922):0.07212080379):0.07341561186,(taxon13:0.1…
	[TREE] 2.0_122
	(((((taxon1:0.9115632607,taxon2:0.7537466789):0.2678522577,(taxon3:1.542271157,(taxon4:1.491116719,taxon5:0.8464447153):1.726586864):0.5690934048):0.07086126862,(((taxon6:1.243325812,(((taxon7:1.074224554,(taxon8:0.9652425271,taxon9:0.5133731199):0.2571837179):0.977201312,(taxon10:1.471994612,(taxon11:0.7933795091,taxon12:1.211977764):0.1627792384):0.1442416076):0.1468312237,(taxon13:0.2529618383…
	[TREE] 3.0_122
	(((((taxon1:1.367344891,taxon2:1.130620018):0.4017783866,(taxon3:2.313406735,(taxon4:2.236675078,taxon5:1.269667073):2.589880297):0.8536401072):0.1062919029,(((taxon6:1.864988717,(((taxon7:1.61133683,(taxon8:1.447863791,taxon9:0.7700596798):0.3857755768):1.465801968,(taxon10:2.207991918,(taxon11:1.190069264,taxon12:1.817966646):0.2441688577):0.2163624114):0.2202468356,(taxon13:0.3794427575,taxon1…
	[TREE] 1.0_123
	(taxon1:0.1409422183,(((((taxon2:0.1481329923,taxon3:0.1597494671):0.2448815816,((((taxon4:0.2638311602,taxon5:0.254191409):0.04731146267,taxon6:0.2692474):0.02104476756,(taxon7:0.2333772111,((taxon8:0.08474508716,taxon9:0.08230678103):0.04097170636,taxon10:0.1064282405):0.1027107286):0.02320765723):0.03800650055,taxon11:0.2963016902):0.2128198077):0.04876566985,(((taxon12:0.6147420224,taxon13:0.…
	[TREE] 2.0_123
	(taxon1:0.2818844366,(((((taxon2:0.2962659846,taxon3:0.3194989342):0.4897631632,((((taxon4:0.5276623203,taxon5:0.508382818):0.09462292534,taxon6:0.5384947999):0.04208953512,(taxon7:0.4667544222,((taxon8:0.1694901743,taxon9:0.1646135621):0.08194341271,taxon10:0.2128564809):0.2054214572):0.04641531445):0.0760130011,taxon11:0.5926033804):0.4256396153):0.0975313397,(((taxon12:1.229484045,taxon13:1.15…
	[TREE] 3.0_123
	(taxon1:0.422826655,(((((taxon2:0.4443989769,taxon3:0.4792484013):0.7346447448,((((taxon4:0.7914934805,taxon5:0.7625742269):0.141934388,taxon6:0.8077421999):0.06313430269,(taxon7:0.7001316333,((taxon8:0.2542352615,taxon9:0.2469203431):0.1229151191,taxon10:0.3192847214):0.3081321858):0.06962297168):0.1140195017,taxon11:0.8889050707):0.638459423):0.1462970095,(((taxon12:1.844226067,taxon13:1.735345…
	[TREE] 1.0_124
	(taxon1:1.761179339,(((taxon2:0.1941361687,taxon3:0.1386984735):0.8704219826,taxon4:1.206094029):2.230258405,(((((taxon5:0.2657244637,(taxon6:0.2741444377,(taxon7:0.2980578068,(taxon8:0.1115352589,taxon9:0.06954765298):0.08024820516):0.07446181996):0.09831815303):0.08357161054,(taxon10:0.184190939,(taxon11:0.1295773207,((taxon12:0.2029372112,taxon13:0.1754400445):0.05768497126,taxon14:0.163260029…
	[TREE] 2.0_124
	(taxon1:3.522358679,(((taxon2:0.3882723374,taxon3:0.2773969471):1.740843965,taxon4:2.412188059):4.46051681,(((((taxon5:0.5314489274,(taxon6:0.5482888755,(taxon7:0.5961156135,(taxon8:0.2230705179,taxon9:0.139095306):0.1604964103):0.1489236399):0.1966363061):0.1671432211,(taxon10:0.3683818779,(taxon11:0.2591546413,((taxon12:0.4058744223,taxon13:0.350880089):0.1153699425,taxon14:0.3265200581):0.0802…
	[TREE] 3.0_124
	(taxon1:5.283538018,(((taxon2:0.5824085062,taxon3:0.4160954206):2.611265948,taxon4:3.618282088):6.690775215,(((((taxon5:0.797173391,(taxon6:0.8224333132,(taxon7:0.8941734203,(taxon8:0.3346057768,taxon9:0.2086429589):0.2407446155):0.2233854599):0.2949544591):0.2507148316,(taxon10:0.5525728169,(taxon11:0.388731962,((taxon12:0.6088116335,taxon13:0.5263201335):0.1730549138,taxon14:0.4897800872):0.120…
	[TREE] 1.0_126
	((taxon1:1.200815565,(taxon2:1.189715191,((taxon3:0.991532719,((((taxon4:0.2777754025,taxon5:0.1041211756):0.444058392,(taxon6:0.006296727013,taxon7:0.007699689624):0.4280679459):0.106617391,(taxon8:0.5301334002,(taxon9:0.2729445406,taxon10:0.2618193712):0.2188004285):0.2966535317):0.0810232129,((taxon11:1.0000005e-06,taxon12:0.03761283129):0.3765405747,(taxon13:0.2106857604,taxon14:0.1402371282)…
	[TREE] 2.0_126
	((taxon1:2.40163113,(taxon2:2.379430382,((taxon3:1.983065438,((((taxon4:0.555550805,taxon5:0.2082423511):0.8881167839,(taxon6:0.01259345403,taxon7:0.01539937925):0.8561358917):0.2132347819,(taxon8:1.0602668,(taxon9:0.5458890811,taxon10:0.5236387424):0.437600857):0.5933070634):0.1620464258,((taxon11:2.000001e-06,taxon12:0.07522566258):0.7530811494,(taxon13:0.4213715209,taxon14:0.2804742564):0.4830…
	[TREE] 3.0_126
	((taxon1:3.602446695,(taxon2:3.569145573,((taxon3:2.974598157,((((taxon4:0.8333262075,taxon5:0.3123635267):1.332175176,(taxon6:0.01889018104,taxon7:0.02309906887):1.284203838):0.3198521729,(taxon8:1.590400201,(taxon9:0.8188336217,taxon10:0.7854581135):0.6564012855):0.8899605951):0.2430696387,((taxon11:3.0000015e-06,taxon12:0.1128384939):1.129621724,(taxon13:0.6320572813,taxon14:0.4207113846):0.72…
	[TREE] 1.0_127
	(((taxon1:0.04501347294,taxon2:0.04549413294):1.933661645,(taxon3:2.481680989,((taxon4:0.9965191845,(((taxon5:0.135843106,taxon6:0.1521385336):0.07490414841,taxon7:0.1408711239):0.3758320318,(taxon8:0.4135022851,taxon9:0.5005952175):0.1863290727):0.2190775145):0.3585436894,taxon10:1.912526279):1.040951554):0.5017867524):0.1730477944,(((taxon11:0.1083782946,taxon12:0.1342981721):0.4224148993,taxon…
	[TREE] 2.0_127
	(((taxon1:0.09002694588,taxon2:0.09098826588):3.867323291,(taxon3:4.963361977,((taxon4:1.993038369,(((taxon5:0.271686212,taxon6:0.3042770672):0.1498082968,taxon7:0.2817422478):0.7516640636,(taxon8:0.8270045701,taxon9:1.001190435):0.3726581454):0.4381550291):0.7170873787,taxon10:3.825052557):2.081903109):1.003573505):0.3460955888,(((taxon11:0.2167565891,taxon12:0.2685963441):0.8448297986,taxon13:1…
	[TREE] 3.0_127
	(((taxon1:0.1350404188,taxon2:0.1364823988):5.800984936,(taxon3:7.445042966,((taxon4:2.989557553,(((taxon5:0.407529318,taxon6:0.4564156009):0.2247124452,taxon7:0.4226133717):1.127496095,(taxon8:1.240506855,taxon9:1.501785653):0.558987218):0.6572325436):1.075631068,taxon10:5.737578836):3.122854663):1.505360257):0.5191433831,(((taxon11:0.3251348837,taxon12:0.4028945162):1.267244698,taxon13:2.425644…
	[TREE] 1.0_128
	((taxon1:0.03289641243,taxon2:0.04655877672):0.0808164662,((taxon3:0.404617092,((taxon4:0.7312819812,((((taxon5:0.3489807903,(taxon6:0.2290974206,taxon7:0.2609243933):0.0843075778):0.1549261765,taxon8:0.6328911581):0.05900411599,taxon9:0.6189278277):0.06595739152,(taxon10:0.9293873095,taxon11:0.4461241243):0.08273808627):0.05717361646):0.08616906696,(((taxon12:0.453132767,(taxon13:0.2890625058,ta…
	[TREE] 2.0_128
	((taxon1:0.06579282485,taxon2:0.09311755344):0.1616329324,((taxon3:0.809234184,((taxon4:1.462563962,((((taxon5:0.6979615806,(taxon6:0.4581948413,taxon7:0.5218487867):0.1686151556):0.309852353,taxon8:1.265782316):0.118008232,taxon9:1.237855655):0.131914783,(taxon10:1.858774619,taxon11:0.8922482485):0.1654761725):0.1143472329):0.1723381339,(((taxon12:0.9062655339,(taxon13:0.5781250115,taxon14:0.640…
	[TREE] 3.0_128
	((taxon1:0.09868923728,taxon2:0.1396763302):0.2424493986,((taxon3:1.213851276,((taxon4:2.193845944,((((taxon5:1.046942371,(taxon6:0.6872922619,taxon7:0.78277318):0.2529227334):0.4647785295,taxon8:1.898673474):0.177012348,taxon9:1.856783483):0.1978721745,(taxon10:2.788161928,taxon11:1.338372373):0.2482142588):0.1715208494):0.2585072009,(((taxon12:1.359398301,(taxon13:0.8671875173,taxon14:0.9614064…
	[TREE] 1.0_132
	((((((taxon1:0.5840771736,((taxon2:0.3818705415,taxon3:0.5587978723):0.1827103402,taxon4:0.5689874107):0.1051840894):0.1707917678,taxon5:0.6357051698):0.1138947198,((((taxon6:0.7526447836,(taxon7:0.7091915296,(taxon8:0.4223865722,((taxon9:0.08525842144,taxon10:0.1014260612):0.1994632856,(taxon11:0.1420050975,(taxon12:0.02091999569,taxon13:0.01434837554):0.08717596291):0.1970244445):0.5279762446):…
	[TREE] 2.0_132
	((((((taxon1:1.168154347,((taxon2:0.763741083,taxon3:1.117595745):0.3654206804,taxon4:1.137974821):0.2103681789):0.3415835356,taxon5:1.27141034):0.2277894396,((((taxon6:1.505289567,(taxon7:1.418383059,(taxon8:0.8447731443,((taxon9:0.1705168429,taxon10:0.2028521224):0.3989265712,(taxon11:0.284010195,(taxon12:0.04183999138,taxon13:0.02869675107):0.1743519258):0.394048889):1.055952489):0.3384555934)…
	[TREE] 3.0_132
	((((((taxon1:1.752231521,((taxon2:1.145611625,taxon3:1.676393617):0.5481310206,taxon4:1.706962232):0.3155522683):0.5123753034,taxon5:1.90711551):0.3416841595,((((taxon6:2.257934351,(taxon7:2.127574589,(taxon8:1.267159717,((taxon9:0.2557752643,taxon10:0.3042781836):0.5983898569,(taxon11:0.4260152925,(taxon12:0.06275998708,taxon13:0.04304512661):0.2615278887):0.5910733335):1.583928734):0.5076833901…
	[TREE] 1.0_135
	((taxon1:0.4561400089,(taxon2:0.214908604,taxon3:0.385189668):1.183411088):0.3791864199,(((taxon4:0.7810044914,taxon5:0.8985886554):0.1516621328,((taxon6:0.3135865191,taxon7:0.5539270928):0.6112520814,(taxon8:0.7174175132,taxon9:0.7804865816):0.1141050168):0.1921434216):0.07638614569,((((taxon10:0.274293195,(taxon11:0.243737217,((taxon12:0.09752396771,taxon13:0.06405438174):0.1454697075,taxon14:0…
	[TREE] 2.0_135
	((taxon1:0.9122800178,(taxon2:0.4298172079,taxon3:0.7703793359):2.366822176):0.7583728399,(((taxon4:1.562008983,taxon5:1.797177311):0.3033242656,((taxon6:0.6271730383,taxon7:1.107854186):1.222504163,(taxon8:1.434835026,taxon9:1.560973163):0.2282100335):0.3842868431):0.1527722914,((((taxon10:0.54858639,(taxon11:0.487474434,((taxon12:0.1950479354,taxon13:0.1281087635):0.290939415,taxon14:0.82440764…
	[TREE] 3.0_135
	((taxon1:1.368420027,(taxon2:0.6447258119,taxon3:1.155569004):3.550233264):1.13755926,(((taxon4:2.343013474,taxon5:2.695765966):0.4549863985,((taxon6:0.9407595574,taxon7:1.661781278):1.833756244,(taxon8:2.15225254,taxon9:2.341459745):0.3423150503):0.5764302647):0.2291584371,((((taxon10:0.822879585,(taxon11:0.731211651,((taxon12:0.2925719031,taxon13:0.1921631452):0.4364091225,taxon14:1.236611464):…
	[TREE] 1.0_136
	(((taxon1:0.1186585934,taxon2:0.1264410467):0.5454069205,((((taxon3:1.10081455,taxon4:0.8879217652):0.4868209567,((((((taxon5:0.1976394628,taxon6:0.2079278739):0.1062952204,(taxon7:0.1887514323,taxon8:0.1765465668):0.2088946473):0.3192748397,(taxon9:0.2544835339,taxon10:0.2353058442):0.2018737727):0.1292970345,((taxon11:0.6156062796,(taxon12:0.07253784036,taxon13:0.001694631608):0.4287508253):0.3…
	[TREE] 2.0_136
	(((taxon1:0.2373171868,taxon2:0.2528820934):1.090813841,((((taxon3:2.201629101,taxon4:1.77584353):0.9736419134,((((((taxon5:0.3952789256,taxon6:0.4158557479):0.2125904407,(taxon7:0.3775028646,taxon8:0.3530931337):0.4177892947):0.6385496794,(taxon9:0.5089670678,taxon10:0.4706116883):0.4037475454):0.2585940689,((taxon11:1.231212559,(taxon12:0.1450756807,taxon13:0.003389263215):0.8575016506):0.71775…
	[TREE] 3.0_136
	(((taxon1:0.3559757802,taxon2:0.3793231401):1.636220761,((((taxon3:3.302443651,taxon4:2.663765295):1.46046287,((((((taxon5:0.5929183885,taxon6:0.6237836218):0.3188856611,(taxon7:0.5662542968,taxon8:0.5296397005):0.626683942):0.9578245191,(taxon9:0.7634506016,taxon10:0.7059175325):0.6056213181):0.3878911034,((taxon11:1.846818839,(taxon12:0.2176135211,taxon13:0.005083894823):1.286252476):1.07663703…
	[TREE] 1.0_137
	(taxon1:0.6326218319,(((taxon2:0.7625630773,taxon3:0.6704779381):0.3712548343,(((taxon4:0.2226955019,(taxon5:0.2980221808,taxon6:0.1004270966):0.1519766889):0.06109331072,(((taxon7:0.8409278565,taxon8:0.5850880687):0.2762220293,taxon9:0.5684633489):0.1951863394,taxon10:0.2607022412):0.02153073668):0.04075456479,(taxon11:0.6899542972,((taxon12:0.06099213477,((taxon13:1.0000005e-06,taxon14:0.032130…
	[TREE] 2.0_137
	(taxon1:1.265243664,(((taxon2:1.525126155,taxon3:1.340955876):0.7425096687,(((taxon4:0.4453910037,(taxon5:0.5960443616,taxon6:0.2008541932):0.3039533778):0.1221866214,(((taxon7:1.681855713,taxon8:1.170176137):0.5524440586,taxon9:1.136926698):0.3903726788,taxon10:0.5214044824):0.04306147337):0.08150912959,(taxon11:1.379908594,((taxon12:0.1219842695,((taxon13:2.000001e-06,taxon14:0.06426189807):0.0…
	[TREE] 3.0_137
	(taxon1:1.897865496,(((taxon2:2.287689232,taxon3:2.011433814):1.113764503,(((taxon4:0.6680865056,(taxon5:0.8940665424,taxon6:0.3012812898):0.4559300667):0.1832799322,(((taxon7:2.522783569,taxon8:1.755264206):0.8286660879,taxon9:1.705390047):0.5855590181,taxon10:0.7821067237):0.06459221005):0.1222636944,(taxon11:2.069862891,((taxon12:0.1829764043,((taxon13:3.0000015e-06,taxon14:0.09639284711):0.05…
